# Supplementary material for: Transcriptome-wide analysis of pseudouridylation in Drosophila melanogaster
Source: G3 (Bethesda). 2022 Dec 19;13(3):jkac333. doi: 10.1093/g3journal/jkac333 (PMC9997552; doi:10.1093/g3journal/jkac333)
Supplement: jkac333_Supplementary_Data [file jkac333_supplementary_data.zip]

Archive with 6 entries (6 files):
- Figure_S1_G3-2022-403856.tif
- Figure_S2_G3-2022-403856.tif
- Figure_S3_G3-2022-403856.pdf
- Figure_S4_G3-2022-403856.tif
- File_S1_G3-2022-403856.xlsx
- Supplemental_Material_Legends_G3-2022-403856.docx
