# Supplementary material for: Transcriptome-wide analysis of pseudouridylation in Drosophila melanogaster
Source: G3 (Bethesda). 2022 Dec 19;13(3):jkac333. doi: 10.1093/g3journal/jkac333 (PMC9997552; doi:10.1093/g3journal/jkac333)
Supplement: jkac333_Supplementary_Data [file jkac333_supplementary_data.zip › File_S1_G3-2022-403856.xlsx]

## Sheet: Table S1_info
Table S1. Psi-seq libraries used in the study
Set	genotype_replicate	CMC or mock	library no.
Exp 1	w1118_1	CMC	1
		mock	2
Exp 1	w1118_2	CMC	3
		mock	4
Exp 1	w1118_3	CMC	5
		mock	6
Exp 2	w1118_1	CMC	7
		mock	8
Exp 2	w1118_2	CMC	9
		mock	10
Exp 2	w1118_3	CMC	11
		mock	12
Exp 2	w1118_4	CMC	13
		mock	14
Exp 2	RluA-2_1	CMC	15
		mock	16
Exp 2	RluA-2_2	CMC	17
		mock	18
Exp 2	RluA-2_3	CMC	19
		mock	20
Exp 2	RluA-2_4	CMC	21
		mock	22
Table S2 contains data and quality features of the libraries used for Psi-seq analysis.
Library	Library no.
Experiment	Exp 1 or Exp 2
Sample	genotype_replicate_CMC/mock
Read pairs sequenced	Number of raw read pairs sequenced
Cleaned read pairs	Number of read pairs remaining after applying the quality filters (see Materials and Methods).
Cleaned percent	Percent of sequenced reads passing the quality filters
Mapping percent	Percent of the sequenced reads that mapped to the reference sequence prepared by combining Drosophila melanogaster genome sequence ver. Flybase r6.17, NCBI Drosophila rRNA sequence M21017 and RNA_spike_174 (see Materials and Methods).
RNA_spike_174 Insert count	Number of conordantly mapped read pairs aligning to the RNA_spike_174
M21017 Insert count	Number of conordantly mapped read pairs aligning to M21017
Whole genome Insert count	Number of conordantly mapped read pairs aligning to Drosophila melanogaster genome sequence ver. Flybase r6.17
RNA spike Psi43 termination fold change	Termination fold change computed for Psi (position 43) on RNA_spike_174 sequence
Table S3 contains Psi sites identified by Psi-seq in Drosophila cytoplasmic and mitochondrial rRNA.
Table S4 contains Psi sites identified by Psi-seq on other non-coding RNAs in Drosophila.
Table S5 contains Psi sites identified by Psi-Seq on Drosophila mRNAs
Table S6 contains a list of potential RluA-2-dependent Psi sites in Drosophila
Column header information for Table S3~S6
Chromosome	Reference chromosome
Position	Termination position on the chromosome, one base upstream of the potential Psi site at which the reads terminate
Strand	Reference strand to which the reads map
Site	Potential Psi site which is one base downstream of the termination position
gene	The gene with positional overlap to the potential Psi site
biotype	Biotype of the gene transcript
Name	Gene name
Alias	Other known gene names
Full name	Gene description
Flanking genomic sequence	21 base sequence from the genome centered on the position of the potential Psi site (up to 10 bases flanking on either side). Note that Psi sites not farther than 11 bases from the ends of the reference sequence end up with flanking genomic sequence length < 21 bases.
Lenth	Gene length
Residue and Codon Info	Name of the transcript, amino acid residue and the codon sequence positionally associated with the potential Psi site. For simplicity, only coding sequence is considered when a site falls into a UTR region caused by spice variants.
Psi location	Location of Psi in either UTR region (5' or 3' UTR) or coding region where the associated codon sequence is listed with Uridine substituted by Pseudouridine (ψ). For simplicity, only coding sequence is considered when a Psi site falls into a region where both coding and UTR regions are annotated because of spice variants
psi_pos_on_codon	Position of the Uridine on the codon substituted by Pseudouridine (ψ)
CMC Coverage	Number of reads spanning the termination position in the CMC treated library
CMC termination count	Number of reads terminating at the termination position in the CMC treated library
CMC termination ratio	Ratio of number of reads terminating to the coverage at the termination position in the CMC treated library
Mock Coverage	Number of reads spanning the termination position in the Mock treated library
Mock termination count	Number of reads terminating at the termination position in the Mock treated library
Mock termination ratio	Ratio of number of reads terminating to the coverage at the termination position in the Mock treated library
Termination fold change	Ratio of CMC termination ratio to Mock termination ratio at the termination position
adj_pval_bh	A p-value signifying significantly higher CMC termination ratio compared to the Mock termination ratio at the termination site is computed using a Two Proportion z-test. The p-values were adjusted for multiple testing using Benjamini Hochberg method.
Rank	Rank position of the potential Psi site ordered on the adjusted p-value
m_log10_adj_pval_bh	Negative log (base 10) of the adjusted p-value
ReadCount mock	Number of reads overlapping with the gene in the mock library
RPKM mock	RPKM calculated for the gene in the mock library
Notes:
1. Yellow highlights indicate statistical significance of a site in a given replicate. If a site was not detected in a replicate no shading is present.
2. The last columns summarize whether a Psi site is ("1") or not ("0") identified from a library and how many ("2~7") w1118 libraries a Psi site is identified from.
Table S7 contains a list of genes with differential expression in RluA-2 mutant compared to the control genotype w1118 in Drosophila
Gene ID	FBgn
Fold change	Ratio of average normalized gene expression in RluA-2 to that in w1118
log2fc	Fold change in Log (base 2) space
pvalue	P-value for differential gene expression calculated by DESeq2
adjusted_pvalue_BH	P-value corrected for multiple testing using Benjamini Hochberg method (FDR)
adjusted_pvalue_IHW	Adjusted pvalue from Independent Hypothesis Weighting using read counts as covariate (IHW - https://bioconductor.org/packages/devel/bioc/vignettes/IHW/inst/doc/introduction_to_ihw.html)
RluA-2_1_mock	Normalized read counts for each individual replicate
RluA-2_2_mock	Normalized read counts for each individual replicate
RluA-2_3_mock	Normalized read counts for each individual replicate
RluA-2_4_mock	Normalized read counts for each individual replicate
w1118_1_mock	Normalized read counts for each individual replicate
w1118_2_mock	Normalized read counts for each individual replicate
w1118_3_mock	Normalized read counts for each individual replicate
w1118_4_mock	Normalized read counts for each individual replicate
RluA-2.x	Normalized read counts for each sample averaged across the individual replicates
w1118.x	Normalized read counts for each sample averaged across the individual replicates
Table S8 contains a list of RluA-2 target genes with differential expression in RluA-2 vs. w1118 in Drosophila

## Sheet: Table S2_data quality
Table S2. Quality features of the Psi-seq libraries used in the study
library	Experiment	Sample	Read pairs sequenced	Cleaned read pairs	Cleaned percent	Mapping percent	RNA_spike_174 Insert count	M21017 Insert count	Whole genome Insert count	RNA spike Psi43 termination fold change
1	Exp1	w1118_1_CMC	29938223	27642090	0.9233	0.8408	256378	5393892	14582423	6.59992
2	Exp1	w1118_1_mock	47339989	44366430	0.9372	0.8783	79733	15751322	18181467
3	Exp1	w1118_3_CMC	28722013	26169745	0.9111	0.831	238017	7438702	11191262	6.24507
4	Exp1	w1118_3_mock	43232823	40341557	0.9331	0.871	86741	14444268	16220374
5	Exp1	w1118_4_CMC	29975584	27115978	0.9046	0.8185	220400	6143832	12969364	6.68227
6	Exp1	w1118_4_mock	42152785	39369630	0.934	0.8814	73847	17577995	12500737
7	Exp2	RluA-2_1_CMC	38551188	34878570	0.9047	0.8692	70658	9314645	17056462	6.82785
8	Exp2	RluA-2_1_mock	50742955	46292642	0.9123	0.9027	40495	16832165	19840326
9	Exp2	RluA-2_2_CMC	39728174	35973128	0.9055	0.8773	71071	8743678	18673159	6.86083
10	Exp2	RluA-2_2_mock	28473936	25963715	0.9118	0.9032	27576	9550733	10919642
11	Exp2	RluA-2_3_CMC	34269287	31049075	0.906	0.8714	63735	6266789	17352883	6.68143
12	Exp2	RluA-2_3_mock	42384743	38714422	0.9134	0.8992	40033	12076628	18601556
13	Exp2	RluA-2_4_CMC	38878390	35220647	0.9059	0.8768	69254	8573545	18332283	6.65113
14	Exp2	RluA-2_4_mock	43790270	39960589	0.9125	0.8991	57765	13920815	17654051
15	Exp2	w1118_1_CMC	34300244	30827727	0.8988	0.8505	88746	7063782	15836548	6.77721
16	Exp2	w1118_1_mock	68660627	62366912	0.9083	0.8823	76464	20899780	27490143
17	Exp2	w1118_2_CMC	45236426	40646165	0.8985	0.8454	74359	11449878	18527377	6.69721
18	Exp2	w1118_2_mock	45101309	41272085	0.9151	0.8892	41238	14995739	17323005
19	Exp2	w1118_3_CMC	44736601	40670283	0.9091	0.8725	37110	16231829	14366956	6.90001
20	Exp2	w1118_3_mock	40653446	37191579	0.9148	0.8895	23973	17820755	10923834
21	Exp2	w1118_4_CMC	38242939	34618505	0.9052	0.8665	50774	8598773	17549804	6.7147
22	Exp2	w1118_4_mock	52640806	48006065	0.912	0.8945	44882	17791134	19937442
Average					0.9126	0.873195

## Sheet: Table S3_rRNA
chromosome	position	strand	site	gene	biotype	Name	Alias	Full name	flanking_genomic_sequence	Length	Residue and Codon info	psi codon	psi_pos_on_codon	Exp 1_w1118_1 CMC coverage	Exp 1_w1118_1 CMC termination count	Exp 1_w1118_1 CMC termination ratio	Exp 1_w1118_1 Mock coverage	Exp 1_w1118_1 Mock termination count	Exp 1_w1118_1 Mock termination ratio	Exp 1_w1118_1 termination fold change	Exp 1_w1118_1 adj_pval_bh	Exp 1_w1118_1 Rank	Exp 1_w1118_1 m_log10_adj_pval_bh	Exp 1_w1118_1 ReadCount_mock	Exp 1_w1118_1 RPKM_mock	Exp 1_w1118_2 CMC coverage	Exp 1_w1118_2 CMC termination count	Exp 1_w1118_2 CMC termination ratio	Exp 1_w1118_2 Mock coverage	Exp 1_w1118_2 Mock termination count	Exp 1_w1118_2 Mock termination ratio	Exp 1_w1118_2 termination fold change	Exp 1_w1118_2 adj_pval_bh	Exp 1_w1118_2 Rank	Exp 1_w1118_2 m_log10_adj_pval_bh	Exp 1_w1118_2 ReadCount_mock	Exp 1_w1118_2 RPKM_mock	Exp 1_w1118_3 CMC coverage	Exp 1_w1118_3 CMC termination count	Exp 1_w1118_3 CMC termination ratio	Exp 1_w1118_3 Mock coverage	Exp 1_w1118_3 Mock termination count	Exp 1_w1118_3 Mock termination ratio	Exp 1_w1118_3 termination fold change	Exp 1_w1118_3 adj_pval_bh	Exp 1_w1118_3 Rank	Exp 1_w1118_3 m_log10_adj_pval_bh	Exp 1_w1118_3 ReadCount_mock	Exp 1_w1118_3 RPKM_mock
M21017	3	+	2	18S	.	18S ribosomal RNA	.	.	ATTCTGGTTGAT	.	NA	NA	NA	15090	768	0.0508946	123098	2190	0.0177907	1.51639	2.5223e-24	385	23.5982	.	.	13467	919	0.0682409	74847	1597	0.0213369	1.67729	1.45091e-30	596	29.8384	.	.	9588	603	0.0628911	136732	2286	0.0167188	1.91138	3.73593e-49	481	48.4276	.	.
M21017	4	+	3	18S	.	18S ribosomal RNA	.	.	ATTCTGGTTGATC	.	NA	NA	NA	15718	629	0.0400178	124321	1224	0.00984548	2.02311	1.35506e-21	419	20.868	.	.	14143	677	0.0478682	75677	831	0.0109809	2.12407	3.83346e-20	767	19.4164	.	.	10012	425	0.0424491	137942	1211	0.00877905	2.2736	4.40839e-29	655	28.3557	.	.
M21017	6	+	5	18S	.	18S ribosomal RNA	.	.	ATTCTGGTTGATCCT	.	NA	NA	NA	17883	1557	0.0870659	129124	3098	0.0239924	1.85953	1.56997e-90	160	89.8041	.	.	16856	2324	0.137874	80283	3218	0.0400832	1.78228	3.5682e-132	224	131.448	.	.	11785	1368	0.11608	142791	3171	0.0222073	2.38601	1.48025e-202	195	201.83	.	.
M21017	9	+	8	18S	.	18S ribosomal RNA	.	.	ATTCTGGTTGATCCTGCC	.	NA	NA	NA	20550	1544	0.0751338	132491	1859	0.0140311	2.42083	2.06764e-93	157	92.6845	.	.	19835	2046	0.103151	83297	1607	0.0192924	2.41865	1.00396e-110	258	109.998	.	.	14466	1572	0.108669	146380	1982	0.0135401	3.00462	1.75912e-235	174	234.755	.	.
M21017	10	+	9	18S	.	18S ribosomal RNA	.	.	ATTCTGGTTGATCCTGCCA	.	NA	NA	NA	22724	2175	0.0957138	135349	2859	0.0211232	2.1799	2.5891e-137	118	136.587	.	.	23041	3207	0.139187	85610	2314	0.0270296	2.36441	9.57425e-198	172	197.019	.	.	16678	2213	0.13269	149956	3577	0.0238537	2.47577	9.44687e-296	142	295.025	.	.
M21017	13	+	12	18S	.	18S ribosomal RNA	.	.	TTCTGGTTGATCCTGCCAGTA	.	NA	NA	NA	24470	654	0.0267266	138267	816	0.00590163	2.17909	8.93704e-12	644	11.0488	.	.	24688	679	0.0275032	87885	640	0.00728224	1.91715	3.84553e-07	1400	6.41504	.	.	18369	636	0.0346236	153132	931	0.00607972	2.50968	9.14289e-25	714	24.0389	.	.
M21017	16	+	15	18S	.	18S ribosomal RNA	.	.	TGGTTGATCCTGCCAGTAGTT	.	NA	NA	NA	26886	1158	0.0430707	143298	1211	0.00845092	2.34953	4.91488e-34	310	33.3085	.	.	27912	2091	0.074914	91586	751	0.00819994	3.19155	9.29153e-82	315	81.0319	.	.	20585	1143	0.0555259	158886	1472	0.0092645	2.58337	5.38242e-66	394	65.269	.	.
M21017	22	+	21	18S	.	18S ribosomal RNA	.	.	ATCCTGCCAGTAGTTATATGC	.	NA	NA	NA	29131	626	0.0214891	148445	695	0.00468187	2.19845	3.39715e-08	831	7.46889	.	.	30345	986	0.032493	95680	421	0.00440008	2.88453	1.85563e-15	901	14.7315	.	.	22419	589	0.0262724	164183	693	0.0042209	2.63792	4.39344e-16	874	15.3572	.	.
M21017	25	+	24	18S	.	18S ribosomal RNA	.	.	CTGCCAGTAGTTATATGCTTG	.	NA	NA	NA	31138	843	0.027073	152168	661	0.00434388	2.6398	9.02555e-16	527	15.0445	.	.	32934	1346	0.0408696	97794	368	0.00376301	3.44107	9.5795e-28	642	27.0187	.	.	24216	795	0.0328295	168362	685	0.00406861	3.01238	2.73761e-28	663	27.5626	.	.
M21017	26	+	25	18S	.	18S ribosomal RNA	.	.	TGCCAGTAGTTATATGCTTGT	.	NA	NA	NA	31780	652	0.020516	152613	513	0.00336144	2.6096	7.01397e-09	790	8.15404	.	.	34005	1093	0.0321423	97938	189	0.00192979	4.05796	1.71226e-18	811	17.7664	.	.	24826	641	0.0258197	168851	546	0.00323362	2.99725	1.56076e-17	840	16.8067	.	.
M21017	30	+	29	18S	.	18S ribosomal RNA	.	.	AGTAGTTATATGCTTGTCTCA	.	NA	NA	NA	40895	1756	0.0429392	203710	2707	0.0132885	1.69212	5.50358e-35	305	34.2594	.	.	48638	2811	0.0577943	152962	2621	0.017135	1.75398	2.84737e-50	434	49.5456	.	.	34242	1984	0.0579405	225510	2997	0.0132899	2.12425	2.29474e-86	324	85.6393	.	.
M21017	33	+	32	18S	.	18S ribosomal RNA	.	.	AGTTATATGCTTGTCTCAAAG	.	NA	NA	NA	45335	3087	0.0680931	209011	2862	0.0136931	2.31406	1.0651e-120	132	119.973	.	.	55598	5579	0.100345	158428	2904	0.0183301	2.45269	3.37828e-208	167	207.471	.	.	39061	3559	0.0911139	231815	3399	0.0146626	2.63553	1.34362e-255	162	254.872	.	.
M21017	34	+	33	18S	.	18S ribosomal RNA	.	.	GTTATATGCTTGTCTCAAAGA	.	NA	NA	NA	48341	3079	0.0636933	210643	1850	0.00878263	2.85842	1.0078e-126	129	125.997	.	.	60889	5429	0.0891622	160087	1814	0.0113313	2.97611	8.12227e-194	175	193.09	.	.	42646	3776	0.0885429	233891	2169	0.00927355	3.25518	1.52767e-285	148	284.816	.	.
M21017	36	+	35	18S	.	18S ribosomal RNA	.	.	TATATGCTTGTCTCAAAGATT	.	NA	NA	NA	51610	2057	0.0398566	213961	1467	0.00685639	2.5393	3.15547e-47	237	46.5009	.	.	64945	2822	0.0434522	163790	1605	0.00979913	2.1487	5.27242e-38	522	37.278	.	.	46396	2571	0.0554143	238137	1837	0.00771405	2.8447	1.32095e-108	284	107.879	.	.
M21017	38	+	37	18S	.	18S ribosomal RNA	.	.	TATGCTTGTCTCAAAGATTAA	.	NA	NA	NA	53091	1192	0.022452	215146	967	0.00449462	2.32057	5.95181e-14	565	13.2254	.	.	67158	1889	0.0281277	165012	975	0.00590866	2.25109	8.74429e-17	860	16.0583	.	.	47989	1466	0.0305487	240564	1240	0.00515455	2.56719	9.32282e-32	626	31.0305	.	.
M21017	45	+	44	18S	.	18S ribosomal RNA	.	.	GTCTCAAAGATTAAGCCATGC	.	NA	NA	NA	58030	1758	0.0302947	223145	1876	0.00840709	1.84939	1.90242e-21	421	20.7207	.	.	74275	3084	0.0415214	175465	1696	0.00966575	2.1029	1.35908e-36	539	35.8668	.	.	53607	2226	0.0415244	251407	1985	0.00789556	2.39485	1.41652e-57	439	56.8488	.	.
M21017	46	+	45	18S	.	18S ribosomal RNA	.	.	TCTCAAAGATTAAGCCATGCA	.	NA	NA	NA	60580	2916	0.0481347	224894	3262	0.0145046	1.73057	1.92728e-50	229	49.7151	.	.	79053	5325	0.0673599	177779	3491	0.0196367	1.77833	2.47876e-81	317	80.6058	.	.	57030	3902	0.0684201	253886	3821	0.0150501	2.18465	3.18243e-141	242	140.497	.	.
M21017	53	+	52	18S	.	18S ribosomal RNA	.	.	GATTAAGCCATGCATGTCTAA	.	NA	NA	NA	64068	1723	0.0268933	228543	1803	0.00788911	1.76931	1.51336e-16	515	15.8201	.	.	86151	3817	0.0443059	183218	1313	0.00716633	2.62819	2.53733e-52	423	51.5956	.	.	62154	2564	0.0412524	258727	2266	0.00875827	2.23576	2.04681e-55	448	54.6889	.	.
M21017	110	+	109	18S	.	18S ribosomal RNA	.	.	ATTATATCAGTTATGGTTCCT	.	NA	NA	NA	11667	2252	0.193023	174735	822	0.00470427	5.35866	0	1	307	.	.	6721	3295	0.490254	160070	821	0.00512901	6.57871	0	1	307	.	.	5042	2524	0.500595	184302	839	0.00455231	6.7809	0	1	307	.	.
M21017	111	+	110	18S	.	18S ribosomal RNA	.	.	TTATATCAGTTATGGTTCCTT	.	NA	NA	NA	20001	8437	0.421829	174497	1200	0.00687691	5.93875	0	1	307	.	.	20137	13514	0.671103	160388	1403	0.00874754	6.26151	0	1	307	.	.	15092	10132	0.671349	183814	1189	0.0064685	6.69749	0	1	307	.	.
M21017	113	+	112	18S	.	18S ribosomal RNA	.	.	ATATCAGTTATGGTTCCTTAG	.	NA	NA	NA	22188	1630	0.0734631	177451	3340	0.0188221	1.96459	1.53452e-95	154	94.814	.	.	24043	3111	0.129393	166644	4599	0.0275978	2.22914	6.71835e-295	127	294.173	.	.	18004	2083	0.115697	186533	3501	0.0187688	2.62394	7.70946e-298	141	297.113	.	.
M21017	116	+	115	18S	.	18S ribosomal RNA	.	.	TCAGTTATGGTTCCTTAGATC	.	NA	NA	NA	24982	1284	0.051397	181069	1821	0.0100569	2.35349	6.79215e-60	206	59.168	.	.	27605	1955	0.0708205	171081	2263	0.0132277	2.42061	1.19067e-108	259	107.924	.	.	21327	1465	0.0686923	190039	2020	0.0106294	2.69209	4.8623e-121	265	120.313	.	.
M21017	117	+	116	18S	.	18S ribosomal RNA	.	.	CAGTTATGGTTCCTTAGATCG	.	NA	NA	NA	26062	1176	0.0451232	181621	2155	0.0118654	1.92711	1.43442e-38	283	37.8433	.	.	29194	1658	0.0567925	172365	2692	0.015618	1.86249	5.7973e-56	411	55.2368	.	.	22586	1304	0.0577349	190579	2352	0.0123413	2.22594	3.55635e-74	368	73.449	.	.
M21017	120	+	119	18S	.	18S ribosomal RNA	.	.	TTATGGTTCCTTAGATCGTTA	.	NA	NA	NA	26391	277	0.010496	176475	625	0.00354158	1.56738	0.173916	3144	0.75966	.	.	29967	629	0.0209898	168899	622	0.00368267	2.51086	3.0335e-10	1146	9.51806	.	.	23226	428	0.0184276	184801	810	0.00438309	2.07185	3.77272e-07	1327	6.42335	.	.
M21017	125	+	124	18S	.	18S ribosomal RNA	.	.	GTTCCTTAGATCGTTAACAGT	.	NA	NA	NA	27680	718	0.0259393	171189	1103	0.00644317	2.0093	9.52627e-13	603	12.0211	.	.	31741	836	0.0263382	166155	1239	0.00745689	1.82051	8.0388e-12	1044	11.0948	.	.	24868	662	0.0266206	179128	1124	0.00627484	2.08489	9.95978e-15	915	14.0018	.	.
M21017	128	+	127	18S	.	18S ribosomal RNA	.	.	CCTTAGATCGTTAACAGTTAC	.	NA	NA	NA	29552	773	0.0261573	170502	950	0.00557178	2.231	2.59645e-14	559	13.5856	.	.	33897	979	0.0288816	166119	1179	0.00709732	2.0248	7.04517e-16	887	15.1521	.	.	26784	712	0.026583	178242	1033	0.00579549	2.1975	2.07377e-15	895	14.6832	.	.
M21017	135	+	134	18S	.	18S ribosomal RNA	.	.	TCGTTAACAGTTACTTGGATA	.	NA	NA	NA	31161	1148	0.0368409	156618	1322	0.00844092	2.12584	4.72715e-25	375	24.3254	.	.	35275	1654	0.0468887	151293	1324	0.00875123	2.42168	2.53289e-44	474	43.5964	.	.	28354	1269	0.0447556	163897	1354	0.00826129	2.43763	1.55182e-43	521	42.8092	.	.
M21017	136	+	135	18S	.	18S ribosomal RNA	.	.	CGTTAACAGTTACTTGGATAA	.	NA	NA	NA	31855	1021	0.0320515	155529	1104	0.00709835	2.17483	2.87778e-19	454	18.5409	.	.	36337	1625	0.0447203	149747	1220	0.00814707	2.45657	1.63046e-40	501	39.7877	.	.	29030	1151	0.0396486	162829	1202	0.00738198	2.42519	4.93287e-34	596	33.3069	.	.
M21017	139	+	138	18S	.	18S ribosomal RNA	.	.	TAACAGTTACTTGGATAACTG	.	NA	NA	NA	33658	1610	0.0478341	152760	1923	0.0125884	1.92595	2.84418e-37	289	36.546	.	.	38518	2625	0.06815	145181	1774	0.0122192	2.47956	3.84967e-90	298	89.4146	.	.	30397	1852	0.0609271	160152	2037	0.0127192	2.26008	1.2231e-72	372	71.9125	.	.
M21017	140	+	139	18S	.	18S ribosomal RNA	.	.	AACAGTTACTTGGATAACTGT	.	NA	NA	NA	35387	2151	0.060785	154379	3656	0.023682	1.35993	4.02296e-40	272	39.3955	.	.	41633	3707	0.0890399	147072	4548	0.0309236	1.52574	1.77881e-93	288	92.7499	.	.	32393	2618	0.0808199	161897	4075	0.0251703	1.68299	7.62291e-93	308	92.1179	.	.
M21017	144	+	143	18S	.	18S ribosomal RNA	.	.	GTTACTTGGATAACTGTGGTA	.	NA	NA	NA	36968	1125	0.0304317	153876	1198	0.00778549	1.96672	1.12367e-15	532	14.9494	.	.	42473	1370	0.0322558	143010	909	0.0063562	2.34332	1.30062e-19	780	18.8858	.	.	33199	1094	0.0329528	161703	1261	0.00779825	2.07918	1.42794e-20	781	19.8453	.	.
M21017	148	+	147	18S	.	18S ribosomal RNA	.	.	CTTGGATAACTGTGGTAATTC	.	NA	NA	NA	38857	1645	0.0423347	153627	1048	0.00682172	2.63363	3.64524e-39	280	38.4383	.	.	45084	3185	0.0706459	141704	1091	0.00769915	3.19784	2.14892e-113	251	112.668	.	.	34784	2045	0.0587914	161604	1209	0.00748125	2.97425	2.17727e-85	330	84.6621	.	.
M21017	150	+	149	18S	.	18S ribosomal RNA	.	.	TGGATAACTGTGGTAATTCTA	.	NA	NA	NA	42309	2813	0.066487	159755	5652	0.0353792	0.910173	1.90213e-28	348	27.7208	.	.	50717	4978	0.0981525	155870	12177	0.0781228	0.329281	1.24518e-10	1113	9.90477	.	.	38953	3604	0.0925218	169129	6839	0.0404366	1.19413	4.74948e-82	336	81.3234	.	.
M21017	156	+	155	18S	.	18S ribosomal RNA	.	.	ACTGTGGTAATTCTAGAGCTA	.	NA	NA	NA	45150	1293	0.0286379	154083	1645	0.0106761	1.42354	1.08726e-09	745	8.96367	.	.	54447	2176	0.0399655	150148	1660	0.0110558	1.85396	1.61417e-25	664	24.7921	.	.	42490	1696	0.0399153	163724	1854	0.0113239	1.81757	7.39644e-27	685	26.131	.	.
M21017	157	+	156	18S	.	18S ribosomal RNA	.	.	CTGTGGTAATTCTAGAGCTAA	.	NA	NA	NA	45651	917	0.0200872	152872	1022	0.00668533	1.5872	3.04196e-05	1132	4.51685	.	.	55420	1534	0.0276795	148672	951	0.00639663	2.11344	8.82701e-14	956	13.0542	.	.	43234	1253	0.0289818	162676	1300	0.00799134	1.85864	1.86476e-14	930	13.7294	.	.
M21017	185	+	184	18S	.	18S ribosomal RNA	.	.	AATTAAAACATGAACCTTATG	.	NA	NA	NA	41191	2055	0.0498895	140410	3956	0.0281746	0.824341	2.47572e-12	614	11.6063	.	.	48215	3872	0.080307	123158	3747	0.0304243	1.4003	1.47827e-59	383	58.8302	.	.	35953	2301	0.0640002	148369	4317	0.0290964	1.13724	6.57112e-34	599	33.1824	.	.
M21017	191	+	190	18S	.	18S ribosomal RNA	.	.	AACATGAACCTTATGGGACGT	.	NA	NA	NA	40226	924	0.0229702	143293	1877	0.013099	0.810304	0.0191641	1950	1.71751	.	.	45803	1416	0.030915	122489	1384	0.011299	1.45212	1.91247e-09	1209	8.7184	.	.	34201	928	0.0271337	150331	1940	0.0129049	1.07217	8.5142e-06	1504	5.06986	.	.
M21017	192	+	191	18S	.	18S ribosomal RNA	.	.	ACATGAACCTTATGGGACGTG	.	NA	NA	NA	40018	806	0.0201409	143231	1439	0.0100467	1.00341	0.0135355	1866	1.86853	.	.	45774	1273	0.0278105	121681	1019	0.00837436	1.73158	2.81049e-09	1226	8.55122	.	.	33786	758	0.0224353	149952	1451	0.00967643	1.21323	0.00011823	1714	3.92727	.	.
M21017	201	+	200	18S	.	18S ribosomal RNA	.	.	TTATGGGACGTGTGCTTTTAT	.	NA	NA	NA	39118	1017	0.0259983	149110	1490	0.00999262	1.37948	2.47293e-07	903	6.60679	.	.	44397	1818	0.0409487	118846	879	0.00739613	2.46898	1.98598e-27	644	26.702	.	.	32125	1163	0.0362023	155603	1444	0.00928003	1.96388	1.53766e-22	744	21.8131	.	.
M21017	230	+	229	18S	.	18S ribosomal RNA	.	.	AACCAAGCGATCGCAAGATCG	.	NA	NA	NA	46377	699	0.0150721	181015	1336	0.0073806	1.03007	0.0713256	2492	1.14675	.	.	54657	1106	0.0202353	127686	976	0.00764375	1.40452	0.000539007	2110	3.26841	.	.	39969	687	0.0171883	198117	1573	0.00793975	1.11426	0.00351784	2245	2.45372	.	.
M21017	241	+	240	18S	.	18S ribosomal RNA	.	.	CGCAAGATCGTTATATTGGTT	.	NA	NA	NA	41301	1407	0.034067	178158	3402	0.0190954	0.835148	2.27049e-07	898	6.64388	.	.	44561	1821	0.0408653	119712	3369	0.0281425	0.538125	0.00128279	2300	2.89184	.	.	32149	1234	0.0383838	195699	3598	0.0183854	1.06194	1.15087e-14	922	13.939	.	.
M21017	247	+	246	18S	.	18S ribosomal RNA	.	.	ATCGTTATATTGGTTGAACTC	.	NA	NA	NA	45035	1567	0.0347952	187843	2481	0.0132078	1.39749	4.30728e-17	501	16.3658	.	.	49639	2883	0.0580793	126414	2015	0.0159397	1.8654	3.70527e-45	468	44.4312	.	.	35388	1728	0.0488301	206537	2920	0.0141379	1.7882	3.51241e-48	489	47.4544	.	.
M21017	250	+	249	18S	.	18S ribosomal RNA	.	.	GTTATATTGGTTGAACTCTAG	.	NA	NA	NA	47595	2284	0.0479882	192742	4450	0.0230879	1.05555	1.10383e-22	402	21.9571	.	.	53770	4093	0.0761205	130845	4348	0.0332302	1.19579	8.4295e-47	456	46.0742	.	.	38371	2643	0.0688801	213053	5597	0.0262705	1.39065	5.98901e-71	380	70.2226	.	.
M21017	251	+	250	18S	.	18S ribosomal RNA	.	.	TTATATTGGTTGAACTCTAGA	.	NA	NA	NA	49135	2184	0.044449	194900	3723	0.0191021	1.21842	3.61202e-24	387	23.4423	.	.	56847	3894	0.0684997	132237	3037	0.0229663	1.57658	1.47036e-54	417	53.8326	.	.	40145	2429	0.0605057	215943	4516	0.0209129	1.53268	6.76736e-64	401	63.1696	.	.
M21017	273	+	272	18S	.	18S ribosomal RNA	.	.	AACATGCAGATCGTATGGTCT	.	NA	NA	NA	51183	1543	0.0301467	234249	3683	0.0157226	0.939163	3.44698e-09	772	8.46256	.	.	60289	2504	0.0415333	134004	2693	0.0200964	1.04733	2.93617e-12	1019	11.5322	.	.	41805	1416	0.0338715	266128	3764	0.0141436	1.25993	6.35019e-20	794	19.1972	.	.
M21017	276	+	275	18S	.	18S ribosomal RNA	.	.	ATGCAGATCGTATGGTCTTGT	.	NA	NA	NA	50244	800	0.0159223	235512	1279	0.00543072	1.55183	6.42343e-05	1179	4.19223	.	.	58982	1140	0.0193279	131577	523	0.00397486	2.28171	2.90011e-06	1519	5.53759	.	.	40469	738	0.0182362	266892	1139	0.00426764	2.09529	1.89513e-10	1079	9.72236	.	.
M21017	281	+	280	18S	.	18S ribosomal RNA	.	.	GATCGTATGGTCTTGTACCGA	.	NA	NA	NA	51195	959	0.0187323	250073	1578	0.00631016	1.56978	1.76046e-07	886	6.75437	.	.	61140	1472	0.0240759	140183	734	0.00523601	2.20105	3.55854e-10	1150	9.44873	.	.	41382	1016	0.0245517	283882	1729	0.00609056	2.01118	1.91828e-19	803	18.7171	.	.
M21017	284	+	283	18S	.	18S ribosomal RNA	.	.	CGTATGGTCTTGTACCGACGA	.	NA	NA	NA	54055	2657	0.0491536	259054	5483	0.0211655	1.21559	1.44158e-38	284	37.8412	.	.	68701	7140	0.103929	139809	1414	0.0101138	3.3612	8.41472e-247	145	246.075	.	.	45355	3673	0.0809834	294496	7240	0.0245844	1.71988	1.00858e-168	217	167.996	.	.
M21017	301	+	300	18S	.	18S ribosomal RNA	.	.	ACGACAGATCTTTCAAATGTC	.	NA	NA	NA	53013	3312	0.0624752	265958	8491	0.0319261	0.968549	5.66363e-45	251	44.2469	.	.	62939	4169	0.0662387	126067	6615	0.0524721	0.336125	0.000220363	1970	3.65686	.	.	43872	3341	0.0761534	302470	9233	0.0305253	1.3189	1.17216e-109	283	108.931	.	.
M21017	302	+	301	18S	.	18S ribosomal RNA	.	.	CGACAGATCTTTCAAATGTCT	.	NA	NA	NA	59122	6915	0.116962	269993	7329	0.0271451	2.10727	0	1	307	.	.	72292	10627	0.147001	129308	5573	0.0430986	1.77011	3.83016e-267	137	266.417	.	.	51829	8697	0.167802	307209	8357	0.027203	2.62492	0	1	307	.	.
M21017	303	+	302	18S	.	18S ribosomal RNA	.	.	GACAGATCTTTCAAATGTCTG	.	NA	NA	NA	60277	1917	0.0318032	270338	3619	0.0133869	1.24834	7.01958e-18	481	17.1537	.	.	73422	2310	0.031462	129841	2541	0.0195701	0.684958	0.00146121	2328	2.83529	.	.	52979	1915	0.0361464	307158	3723	0.0121208	1.57637	6.63615e-35	587	34.1781	.	.
M21017	308	+	307	18S	.	18S ribosomal RNA	.	.	ATCTTTCAAATGTCTGCCCTA	.	NA	NA	NA	62026	1242	0.0200239	272042	1504	0.00552856	1.85675	2.27026e-11	663	10.6439	.	.	72370	2138	0.0295426	136365	1121	0.00822058	1.84549	1.05951e-12	1002	11.9749	.	.	54552	1728	0.0316762	307812	1956	0.00635453	2.31754	4.0557e-40	551	39.3919	.	.
M21017	310	+	309	18S	.	18S ribosomal RNA	.	.	CTTTCAAATGTCTGCCCTATC	.	NA	NA	NA	62843	1239	0.0197158	271326	1881	0.00693262	1.50788	1.13247e-08	800	7.94597	.	.	72654	1437	0.0197787	137122	1278	0.00932017	1.08552	0.00596411	2765	2.22445	.	.	55435	1341	0.0241905	306782	2082	0.00678658	1.83368	9.28761e-19	816	18.0321	.	.
M21017	312	+	311	18S	.	18S ribosomal RNA	.	.	TTCAAATGTCTGCCCTATCAA	.	NA	NA	NA	62753	1310	0.0208755	267964	2269	0.00846756	1.30179	5.41367e-08	853	7.26651	.	.	72225	2100	0.0290758	135816	1484	0.0109265	1.41198	4.64997e-09	1247	8.33255	.	.	55494	1559	0.0280931	303527	2654	0.00874387	1.68387	8.89221e-23	741	22.051	.	.
M21017	326	+	325	18S	.	18S ribosomal RNA	.	.	CTATCAACTTTTGATGGTAGT	.	NA	NA	NA	59514	906	0.0152233	252780	1566	0.00619511	1.29708	0.000794551	1382	3.09988	.	.	61298	1279	0.0208653	132096	992	0.00750969	1.47428	0.000110915	1869	3.95501	.	.	49525	975	0.019687	284162	1730	0.00608808	1.69319	1.75046e-10	1076	9.75685	.	.
M21017	327	+	326	18S	.	18S ribosomal RNA	.	.	TATCAACTTTTGATGGTAGTA	.	NA	NA	NA	58865	770	0.0130808	250566	976	0.00389518	1.74769	0.000559218	1355	3.25242	.	.	60382	1010	0.0167268	130340	726	0.00557005	1.5864	0.0032888	2562	2.48296	.	.	48649	757	0.0155604	281640	1188	0.00421815	1.8832	3.37528e-07	1317	6.47169	.	.
M21017	330	+	329	18S	.	18S ribosomal RNA	.	.	CAACTTTTGATGGTAGTATCT	.	NA	NA	NA	60633	3604	0.0594396	250774	4374	0.017442	1.76886	2.87063e-86	166	85.542	.	.	62408	5096	0.0816562	133173	4004	0.0300662	1.44142	7.76562e-70	354	69.1098	.	.	49968	3720	0.0744476	281569	4918	0.0174664	2.09164	3.77696e-173	213	172.423	.	.
M21017	333	+	332	18S	.	18S ribosomal RNA	.	.	CTTTTGATGGTAGTATCTAGG	.	NA	NA	NA	63609	2876	0.0452137	253277	3294	0.0130055	1.79764	2.97068e-52	223	51.5271	.	.	65774	4054	0.0616353	137415	2629	0.0191318	1.68778	4.29964e-50	437	49.3666	.	.	52982	3218	0.0607376	284016	3544	0.0124782	2.28318	2.06653e-129	250	128.685	.	.
M21017	336	+	335	18S	.	18S ribosomal RNA	.	.	TTGATGGTAGTATCTAGGACT	.	NA	NA	NA	67141	2417	0.0359989	256270	2818	0.0109962	1.71094	4.37702e-32	325	31.3588	.	.	68990	2984	0.0432526	142203	2251	0.0158295	1.45017	1.02643e-21	736	20.9887	.	.	56362	2400	0.0425819	287767	2950	0.0102513	2.05443	4.0526e-60	424	59.3923	.	.
M21017	338	+	337	18S	.	18S ribosomal RNA	.	.	GATGGTAGTATCTAGGACTAC	.	NA	NA	NA	69785	2655	0.0380454	259268	3931	0.0151619	1.32727	8.83671e-27	363	26.0537	.	.	71136	2850	0.0400641	146958	2573	0.0175084	1.19426	4.50467e-15	911	14.3463	.	.	59051	2733	0.046282	290635	3988	0.0137217	1.754	9.20578e-61	420	60.0359	.	.
M21017	340	+	339	18S	.	18S ribosomal RNA	.	.	TGGTAGTATCTAGGACTACCA	.	NA	NA	NA	73170	4259	0.0582069	260396	6011	0.0230841	1.33429	2.83561e-62	198	61.5474	.	.	74873	5704	0.0761823	149188	3799	0.0254645	1.58097	1.29793e-76	334	75.8868	.	.	62460	4607	0.0737592	290885	6086	0.0209224	1.81778	1.30471e-154	230	153.884	.	.
M21017	346	+	345	18S	.	18S ribosomal RNA	.	.	TATCTAGGACTACCATGGTTG	.	NA	NA	NA	85684	5949	0.0694295	283694	6965	0.0245511	1.49976	8.46741e-111	141	110.072	.	.	88816	8613	0.0969758	170490	7350	0.043111	1.16957	3.4349e-96	284	95.4641	.	.	75530	6454	0.0854495	315630	7647	0.0242277	1.81841	8.91546e-224	186	223.05	.	.
M21017	351	+	350	18S	.	18S ribosomal RNA	.	.	AGGACTACCATGGTTGCAACG	.	NA	NA	NA	93424	6772	0.0724867	291622	4998	0.0171386	2.08047	1.05128e-176	99	175.978	.	.	99176	10813	0.109028	176392	3393	0.0192356	2.50286	1.60928e-283	132	282.793	.	.	83460	7615	0.0912413	322856	5658	0.0175248	2.38029	0	1	307	.	.
M21017	354	+	353	18S	.	18S ribosomal RNA	.	.	ACTACCATGGTTGCAACGGGT	.	NA	NA	NA	104746	7911	0.0755256	302055	5542	0.0183477	2.04137	1.82332e-195	93	194.739	.	.	113014	10231	0.0905286	181537	2645	0.01457	2.63537	1.4476e-212	165	211.839	.	.	95789	8330	0.086962	333818	6159	0.0184502	2.23675	6.07946e-305	137	304.216	.	.
M21017	355	+	354	18S	.	18S ribosomal RNA	.	.	CTACCATGGTTGCAACGGGTA	.	NA	NA	NA	114056	10534	0.0923581	306135	6240	0.0203832	2.17986	0	1	307	.	.	126019	14158	0.112348	183818	3730	0.0202918	2.46901	0	1	307	.	.	106098	11554	0.108899	338858	7357	0.0217112	2.32649	0	1	307	.	.
M21017	364	+	363	18S	.	18S ribosomal RNA	.	.	TTGCAACGGGTAACGGGGAAT	.	NA	NA	NA	135442	12595	0.0929918	318036	1790	0.00562829	4.04633	0	1	307	.	.	147758	15091	0.102133	188399	929	0.00493102	4.37242	0	1	307	.	.	127441	12956	0.101663	351766	2110	0.00599831	4.08309	0	1	307	.	.
M21017	374	+	373	18S	.	18S ribosomal RNA	.	.	TAACGGGGAATCAGGGTTCGA	.	NA	NA	NA	145782	4784	0.0328161	313885	1998	0.00636539	2.36608	1.73485e-45	248	44.7607	.	.	154683	4930	0.0318716	179681	640	0.00356187	3.16157	2.88952e-30	604	29.5392	.	.	134854	4392	0.0325686	345413	1745	0.00505192	2.68858	1.4726e-54	453	53.8319	.	.
M21017	380	+	379	18S	.	18S ribosomal RNA	.	.	GGAATCAGGGTTCGATTCCGG	.	NA	NA	NA	158657	9267	0.058409	317326	5775	0.0181989	1.68234	3.54682e-104	145	103.45	.	.	166577	11022	0.0661676	172364	1994	0.0115685	2.51592	5.93439e-107	260	106.227	.	.	146991	9947	0.0676708	346411	6037	0.0174273	1.95719	2.69374e-176	212	175.57	.	.
M21017	381	+	380	18S	.	18S ribosomal RNA	.	.	GAATCAGGGTTCGATTCCGGA	.	NA	NA	NA	168264	11296	0.0671326	319602	6855	0.0214486	1.64613	8.86069e-135	120	134.053	.	.	177859	13281	0.0746715	170349	1569	0.0092105	3.01921	5.35744e-152	203	151.271	.	.	157599	12555	0.0796642	348857	7546	0.0216306	1.88086	1.00393e-234	175	233.998	.	.
M21017	385	+	384	18S	.	18S ribosomal RNA	.	.	CAGGGTTCGATTCCGGAGAGG	.	NA	NA	NA	175799	4703	0.0267521	322607	1152	0.00357091	2.90529	3.8798e-36	298	35.4112	.	.	184171	5618	0.0305043	162341	275	0.00169397	4.17053	2.01345e-28	634	27.6961	.	.	165540	5468	0.0330313	353473	1361	0.00385036	3.10077	3.97072e-63	409	62.4011	.	.
M21017	386	+	385	18S	.	18S ribosomal RNA	.	.	AGGGTTCGATTCCGGAGAGGG	.	NA	NA	NA	184423	9726	0.0527375	322419	2074	0.00643262	3.03535	1.54995e-143	115	142.81	.	.	192548	9679	0.050268	160908	403	0.00250454	4.32702	2.00083e-77	330	76.6988	.	.	173935	9721	0.0558887	353293	2109	0.00596955	3.22686	1.76491e-182	206	181.753	.	.
M21017	401	+	400	18S	.	18S ribosomal RNA	.	.	AGAGGGAGCCTGAGAAACGGC	.	NA	NA	NA	210362	12698	0.0603626	325390	3561	0.0109438	2.46354	3.37974e-164	105	163.471	.	.	212361	16551	0.077938	146816	1009	0.00687255	3.50341	1.9324e-155	199	154.714	.	.	192552	12276	0.0637542	356763	4060	0.0113801	2.48601	3.5089e-201	196	200.455	.	.
M21017	412	+	411	18S	.	18S ribosomal RNA	.	.	GAGAAACGGCTACCACATCTA	.	NA	NA	NA	206695	5360	0.0259319	296305	2074	0.00699954	1.8894	6.57842e-22	415	21.1819	.	.	198974	6715	0.0337481	104519	292	0.00279375	3.59453	4.35802e-21	746	20.3607	.	.	180851	5273	0.0291566	325176	2649	0.00814636	1.8396	6.71431e-30	645	29.173	.	.
M21017	419	+	418	18S	.	18S ribosomal RNA	.	.	GGCTACCACATCTAAGGAAGG	.	NA	NA	NA	206141	7783	0.0377557	278597	4423	0.015876	1.24985	2.46739e-27	361	26.6078	.	.	188718	7480	0.0396359	76694	501	0.00653245	2.60111	1.20924e-17	837	16.9175	.	.	174085	7453	0.0428124	306570	5021	0.016378	1.38627	4.35954e-44	511	43.3606	.	.
M21017	445	+	444	18S	.	18S ribosomal RNA	.	.	GGCGCGTAAATTACCCACTCC	.	NA	NA	NA	227754	11778	0.0517137	373915	7309	0.0195472	1.40358	3.38894e-79	177	78.4699	.	.	211002	15257	0.0723074	101269	4242	0.0418884	0.787591	2.15729e-19	787	18.6661	.	.	188580	13390	0.0710043	414153	8500	0.0205238	1.79061	2.84498e-212	189	211.546	.	.
M21017	446	+	445	18S	.	18S ribosomal RNA	.	.	GCGCGTAAATTACCCACTCCC	.	NA	NA	NA	228876	6660	0.0290987	371230	2952	0.00795194	1.87158	1.96799e-34	308	33.706	.	.	215429	9194	0.0426776	101690	2273	0.0223522	0.93306	1.27673e-08	1280	7.8939	.	.	191630	8118	0.0423629	411701	3765	0.00914499	2.21175	3.30562e-94	305	93.4807	.	.
M21017	453	+	452	18S	.	18S ribosomal RNA	.	.	AATTACCCACTCCCAGCTCGG	.	NA	NA	NA	223592	3301	0.0147635	363272	1288	0.00354555	2.05795	3.25719e-09	771	8.48716	.	.	209015	4538	0.0217114	104494	991	0.0094838	1.19491	0.00400032	2636	2.39791	.	.	187665	3993	0.0212773	403584	1681	0.00416518	2.35286	1.0083e-24	715	23.9964	.	.
M21017	526	+	525	18S	.	18S ribosomal RNA	.	.	TTGGAATGAGTACACTTTAAA	.	NA	NA	NA	17084	602	0.0352376	314128	652	0.00207559	4.08553	2.30445e-69	187	68.6374	.	.	7694	832	0.108136	216264	441	0.00203917	5.72872	0	1	307	.	.	6827	734	0.107514	360428	842	0.00233611	5.52428	0	1	307	.	.
M21017	531	+	530	18S	.	18S ribosomal RNA	.	.	ATGAGTACACTTTAAATCCTT	.	NA	NA	NA	14400	377	0.0261806	293726	2053	0.00698951	1.90523	1.37848e-19	450	18.8606	.	.	5087	372	0.0731276	200153	1633	0.00815876	3.16399	2.43138e-132	223	131.614	.	.	4571	372	0.0813826	335928	2255	0.00671275	3.59975	1.05932e-259	158	258.975	.	.
M21017	532	+	531	18S	.	18S ribosomal RNA	.	.	TGAGTACACTTTAAATCCTTT	.	NA	NA	NA	17414	3183	0.182784	292117	1530	0.00523763	5.12508	0	1	307	.	.	8835	3858	0.436672	198185	1105	0.0055756	6.29128	0	1	307	.	.	8108	3620	0.446473	333515	1549	0.00464447	6.58691	0	1	307	.	.
M21017	533	+	532	18S	.	18S ribosomal RNA	.	.	GAGTACACTTTAAATCCTTTA	.	NA	NA	NA	17581	572	0.0325351	284716	1107	0.00388808	3.06487	8.18765e-46	244	45.0868	.	.	9251	606	0.0655064	190975	802	0.0041995	3.96335	1.10584e-135	216	134.956	.	.	8446	530	0.0627516	324744	1164	0.00358436	4.12986	3.93649e-206	194	205.405	.	.
M21017	537	+	536	18S	.	18S ribosomal RNA	.	.	ACACTTTAAATCCTTTAACAA	.	NA	NA	NA	17769	687	0.0386628	262502	1772	0.00675042	2.5179	1.12982e-50	227	49.947	.	.	10163	821	0.0807832	167129	954	0.00570817	3.82296	2.4866e-175	188	174.604	.	.	9265	712	0.0768484	298299	1914	0.00641638	3.58218	6.13123e-252	164	251.212	.	.
M21017	540	+	539	18S	.	18S ribosomal RNA	.	.	CTTTAAATCCTTTAACAAGGA	.	NA	NA	NA	21949	2759	0.1257	264293	9596	0.0363082	1.79162	0	1	307	.	.	15778	3808	0.241349	162794	5758	0.0353699	2.77053	0	1	307	.	.	14161	3175	0.224207	299459	10949	0.0365626	2.61639	0	1	307	.	.
M21017	541	+	540	18S	.	18S ribosomal RNA	.	.	TTTAAATCCTTTAACAAGGAC	.	NA	NA	NA	24397	2764	0.113293	268606	10839	0.0403528	1.48931	9.49493e-208	88	207.023	.	.	19092	3463	0.181385	164447	7424	0.0451452	2.00641	0	1	307	.	.	17115	3082	0.180076	303683	11855	0.0390374	2.20568	0	1	307	.	.
M21017	542	+	541	18S	.	18S ribosomal RNA	.	.	TTAAATCCTTTAACAAGGACC	.	NA	NA	NA	25660	1593	0.0620811	267520	5202	0.0194453	1.67473	1.20801e-84	168	83.9179	.	.	20672	1724	0.0833978	162958	4237	0.0260006	1.68147	6.10733e-93	289	92.2141	.	.	18666	1691	0.0905925	301785	5665	0.0187716	2.27084	1.62306e-247	169	246.79	.	.
M21017	555	+	554	18S	.	18S ribosomal RNA	.	.	CAAGGACCAATTGGAGGGCAA	.	NA	NA	NA	36338	2210	0.0608179	369865	7102	0.0192016	1.66327	1.83288e-112	139	111.737	.	.	33986	3046	0.0896251	261684	5359	0.0204789	2.12977	1.85822e-223	154	222.731	.	.	30344	2390	0.0787635	418572	6910	0.0165085	2.25432	1.17254e-274	151	273.931	.	.
M21017	556	+	555	18S	.	18S ribosomal RNA	.	.	AAGGACCAATTGGAGGGCAAG	.	NA	NA	NA	38910	2767	0.0711128	374744	7107	0.0189649	1.90677	7.23886e-180	97	179.14	.	.	37621	3803	0.101087	267639	7414	0.0277015	1.86756	1.95713e-249	143	248.708	.	.	32961	2798	0.0848882	422523	6701	0.0158595	2.42022	0	1	307	.	.
M21017	567	+	566	18S	.	18S ribosomal RNA	.	.	GGAGGGCAAGTCTGGTGCCAG	.	NA	NA	NA	42721	784	0.0183516	397759	1574	0.00395717	2.21337	2.09199e-16	519	15.6794	.	.	40303	900	0.0223308	305415	1077	0.00352635	2.66279	4.48256e-22	725	21.3485	.	.	35366	899	0.0254199	438823	1472	0.00335443	2.92182	2.96354e-43	523	42.5282	.	.
M21017	569	+	568	18S	.	18S ribosomal RNA	.	.	AGGGCAAGTCTGGTGCCAGCA	.	NA	NA	NA	69792	26656	0.381935	399459	2892	0.00723979	5.72123	0	1	307	.	.	77012	36393	0.472563	309729	4798	0.015491	4.93101	0	1	307	.	.	65763	30056	0.457035	439092	2715	0.00618321	6.2078	0	1	307	.	.
M21017	572	+	571	18S	.	18S ribosomal RNA	.	.	GCAAGTCTGGTGCCAGCAGCC	.	NA	NA	NA	77512	3392	0.043761	401071	1405	0.00350312	3.64293	2.00261e-133	122	132.698	.	.	88521	6202	0.0700625	312640	947	0.00302904	4.53171	1.08922e-286	129	285.963	.	.	76285	4721	0.0618863	438661	1532	0.00349245	4.14731	3.0351e-303	139	302.518	.	.
M21017	590	+	589	18S	.	18S ribosomal RNA	.	.	GCCGCGGTAATTCCAGCTCCA	.	NA	NA	NA	76903	715	0.00929743	368828	1748	0.00473934	0.972146	0.244154	3534	0.612336	.	.	87272	1264	0.0144835	296317	1851	0.00624669	1.21324	0.000579859	2128	3.23668	.	.	75440	975	0.0129242	400757	1868	0.00466118	1.47131	2.28578e-05	1569	4.64097	.	.
M21017	641	+	640	18S	.	18S ribosomal RNA	.	.	ACGTTCGTAGTTGAACTTGTG	.	NA	NA	NA	35853	15748	0.439238	266019	2128	0.00799943	5.77896	0	1	307	.	.	43437	29442	0.677809	253733	2513	0.00990411	6.09671	0	1	307	.	.	34345	23171	0.674654	280215	2273	0.00811163	6.37801	0	1	307	.	.
M21017	642	+	641	18S	.	18S ribosomal RNA	.	.	CGTTCGTAGTTGAACTTGTGC	.	NA	NA	NA	38119	2644	0.0693617	265394	3881	0.0146235	2.24585	9.00163e-150	112	149.046	.	.	48374	5304	0.109646	256939	6933	0.0269831	2.02272	0	1	307	.	.	37817	3777	0.0998757	279287	3973	0.0142255	2.81165	0	1	307	.	.
M21017	647	+	646	18S	.	18S ribosomal RNA	.	.	GTAGTTGAACTTGTGCTTCAT	.	NA	NA	NA	40353	1192	0.0295393	258035	2012	0.00779739	1.92157	4.12116e-24	389	23.385	.	.	53036	3272	0.0616939	258126	2727	0.0105646	2.54589	1.21765e-133	220	132.914	.	.	42056	2278	0.0541659	268650	1731	0.00644333	3.07151	2.41183e-122	263	121.618	.	.
M21017	648	+	647	18S	.	18S ribosomal RNA	.	.	TAGTTGAACTTGTGCTTCATA	.	NA	NA	NA	41534	1546	0.0372225	257840	3376	0.0130934	1.50734	6.38014e-29	347	28.1952	.	.	56665	3898	0.0687903	258178	3746	0.0145094	2.24522	1.52629e-148	205	147.816	.	.	44841	3050	0.0680181	268132	3568	0.0133069	2.35375	1.45302e-154	231	153.838	.	.
M21017	650	+	649	18S	.	18S ribosomal RNA	.	.	GTTGAACTTGTGCTTCATACG	.	NA	NA	NA	42793	1155	0.0269904	256143	1562	0.00609816	2.146	2.38451e-22	407	21.6226	.	.	59878	2686	0.0448579	257303	1989	0.00773019	2.53679	5.09175e-72	348	71.2931	.	.	48136	2433	0.0505443	265778	1566	0.00589214	3.10069	4.37737e-107	285	106.359	.	.
M21017	653	+	652	18S	.	18S ribosomal RNA	.	.	GAACTTGTGCTTCATACGGGT	.	NA	NA	NA	44173	1297	0.0293618	251318	1855	0.00738109	1.99204	3.51724e-24	386	23.4538	.	.	63867	3322	0.0520143	251899	1882	0.00747125	2.79949	1.69078e-101	272	100.772	.	.	51824	2450	0.0472754	260613	2116	0.00811932	2.54166	2.04922e-80	344	79.6884	.	.
M21017	654	+	653	18S	.	18S ribosomal RNA	.	.	AACTTGTGCTTCATACGGGTA	.	NA	NA	NA	44743	916	0.0204725	248941	1035	0.00415761	2.29986	3.06999e-13	581	12.5129	.	.	65698	2073	0.0315535	248876	955	0.00383725	3.03965	1.25988e-39	504	38.8997	.	.	53484	1870	0.0349637	258183	1065	0.00412498	3.0834	1.42936e-50	476	49.8449	.	.
M21017	663	+	662	18S	.	18S ribosomal RNA	.	.	TTCATACGGGTAGTACAACTT	.	NA	NA	NA	44114	475	0.0107676	228833	900	0.003933	1.45299	0.0692609	2473	1.15951	.	.	65581	778	0.0118632	228393	878	0.00384425	1.62572	0.00667422	2806	2.1756	.	.	53840	575	0.0106798	237424	869	0.00366012	1.54492	0.0325253	3032	1.48778	.	.
M21017	672	+	671	18S	.	18S ribosomal RNA	.	.	GTAGTACAACTTACAATTGTG	.	NA	NA	NA	42420	753	0.0177511	206906	1881	0.00909108	0.965381	0.00947538	1765	2.0234	.	.	59738	905	0.0151495	204041	1680	0.00823364	0.879667	0.0626006	4297	1.20342	.	.	49434	743	0.0150301	213192	1756	0.00823671	0.867719	0.0792523	3666	1.10099	.	.
M21017	673	+	672	18S	.	18S ribosomal RNA	.	.	TAGTACAACTTACAATTGTGG	.	NA	NA	NA	41976	746	0.0177721	202407	1880	0.00928822	0.936137	0.0143616	1885	1.8428	.	.	57826	838	0.0144918	199482	1662	0.00833158	0.79857	0.149297	5783	0.825949	.	.	48450	856	0.0176677	207687	1807	0.00870059	1.02193	0.00387426	2262	2.41181	.	.
M21017	679	+	678	18S	.	18S ribosomal RNA	.	.	AACTTACAATTGTGGTTAGTA	.	NA	NA	NA	35736	629	0.0176013	166622	1952	0.0117151	0.587308	0.446159	4677	0.35051	.	.	38135	627	0.0164416	159427	1247	0.00782176	1.07178	0.026442	3533	1.57771	.	.	35967	591	0.0164317	167889	1767	0.0105248	0.64269	0.379341	6678	0.42097	.	.
M21017	684	+	683	18S	.	18S ribosomal RNA	.	.	ACAATTGTGGTTAGTACTATA	.	NA	NA	NA	36045	663	0.0183937	167388	1232	0.00736015	1.3214	0.000964077	1403	3.01589	.	.	36663	708	0.019311	162804	1169	0.00718041	1.42729	0.000110037	1867	3.95846	.	.	34155	668	0.0195579	166839	1045	0.00626352	1.6427	9.38987e-06	1512	5.02734	.	.
M21017	685	+	684	18S	.	18S ribosomal RNA	.	.	CAATTGTGGTTAGTACTATAC	.	NA	NA	NA	35242	701	0.019891	165662	1492	0.00900629	1.14311	0.00145554	1459	2.83698	.	.	35510	756	0.0212898	160298	1318	0.00822219	1.37257	2.40154e-05	1684	4.61951	.	.	32805	714	0.021765	164661	1273	0.00773104	1.49327	2.62514e-06	1438	5.58085	.	.
M21017	697	+	696	18S	.	18S ribosomal RNA	.	.	GTACTATACCTTTATGTATGT	.	NA	NA	NA	29010	599	0.0206481	143254	2372	0.016558	0.318477	0.446159	4677	0.35051	.	.	22372	621	0.0277579	129175	1841	0.014252	0.961736	0.000219998	1969	3.65758	.	.	23359	624	0.0267135	139952	2049	0.0146407	0.86758	0.00110546	2008	2.95646	.	.
M21017	698	+	697	18S	.	18S ribosomal RNA	.	.	TACTATACCTTTATGTATGTA	.	NA	NA	NA	29128	965	0.0331296	144276	4367	0.0302684	0.130311	0.446159	4677	0.35051	.	.	21983	869	0.0395305	128002	2722	0.0212653	0.894467	8.32206e-08	1334	7.07977	.	.	23248	841	0.0361752	140268	3671	0.0261713	0.467012	0.0243827	2881	1.61292	.	.
M21017	701	+	700	18S	.	18S ribosomal RNA	.	.	TATACCTTTATGTATGTAAGC	.	NA	NA	NA	31617	1440	0.0455451	154721	3233	0.0208957	1.12409	1.40476e-17	493	16.8524	.	.	24037	1606	0.0668137	131605	1900	0.0144371	2.21036	1.71911e-69	357	68.7647	.	.	25439	1589	0.0624631	148255	2937	0.0198105	1.65674	1.42936e-50	476	49.8449	.	.
M21017	703	+	702	18S	.	18S ribosomal RNA	.	.	TACCTTTATGTATGTAAGCGT	.	NA	NA	NA	32305	953	0.0295001	155923	1929	0.0123715	1.2537	1.12914e-08	799	7.94725	.	.	24409	799	0.0327338	131935	1753	0.0132868	1.30078	1.31292e-09	1198	8.88176	.	.	26021	914	0.0351255	148739	1501	0.0100915	1.79938	2.36543e-18	824	17.6261	.	.
M21017	705	+	704	18S	.	18S ribosomal RNA	.	.	CCTTTATGTATGTAAGCGTAT	.	NA	NA	NA	33915	1370	0.0403951	159537	2235	0.0140093	1.5278	1.58133e-21	420	20.801	.	.	26107	1612	0.0617459	135758	1670	0.0123013	2.32753	7.4334e-65	373	64.1288	.	.	27894	1661	0.0595469	151676	2059	0.013575	2.13307	3.16339e-62	415	61.4998	.	.
M21017	713	+	712	18S	.	18S ribosomal RNA	.	.	TATGTAAGCGTATTACCGGTG	.	NA	NA	NA	37893	1388	0.0366295	164282	2228	0.013562	1.43343	5.4757e-17	504	16.2616	.	.	28791	1456	0.0505714	140243	1877	0.0133839	1.91782	4.70351e-38	521	37.3276	.	.	31962	1599	0.0500282	154799	1891	0.0122158	2.03399	1.06954e-43	520	42.9708	.	.
M21017	715	+	714	18S	.	18S ribosomal RNA	.	.	TGTAAGCGTATTACCGGTGGA	.	NA	NA	NA	39299	1084	0.0275834	166829	1688	0.0101181	1.44686	7.24178e-10	739	9.14015	.	.	29873	1112	0.0372242	142371	1355	0.00951739	1.96761	7.85256e-22	733	21.105	.	.	33414	1161	0.0347459	156746	1440	0.00918684	1.9192	1.73078e-20	786	19.7618	.	.
M21017	765	+	764	18S	.	18S ribosomal RNA	.	.	TTTTCATATGTTCCTCCTATT	.	NA	NA	NA	30943	1045	0.0337718	117085	1303	0.0111287	1.60154	1.0836e-11	649	10.9651	.	.	22437	1179	0.0525471	89906	1015	0.0112896	2.21862	1.93166e-30	599	29.7141	.	.	25894	1339	0.0517108	107341	1443	0.0134431	1.9436	4.88806e-31	634	30.3109	.	.
M21017	766	+	765	18S	.	18S ribosomal RNA	.	.	TTTCATATGTTCCTCCTATTT	.	NA	NA	NA	31545	912	0.0289111	118002	1761	0.0149235	0.954039	0.000337768	1320	3.47138	.	.	23475	1185	0.0504792	90649	1360	0.0150029	1.75045	1.92954e-22	717	21.7145	.	.	27003	1275	0.047217	108648	1945	0.0179018	1.3992	4.04302e-18	828	17.3933	.	.
M21017	832	+	831	18S	.	18S ribosomal RNA	.	.	TACTATTACTTTGAACAAATT	.	NA	NA	NA	9423	505	0.0535923	211946	5509	0.0259925	1.04393	2.61667e-21	424	20.5823	.	.	2947	602	0.204276	217684	4853	0.0222938	3.1958	0	1	307	.	.	2914	602	0.206589	222986	6557	0.0294054	2.81261	0	1	307	.	.
M21017	841	+	840	18S	.	18S ribosomal RNA	.	.	TTTGAACAAATTAGAGTGCTT	.	NA	NA	NA	9240	938	0.101515	208915	1394	0.00667257	3.92731	0	1	307	.	.	3475	1522	0.437986	214090	1401	0.00654398	6.06457	0	1	307	.	.	3663	1862	0.508327	221978	1580	0.00711782	6.15818	0	1	307	.	.
M21017	842	+	841	18S	.	18S ribosomal RNA	.	.	TTGAACAAATTAGAGTGCTTA	.	NA	NA	NA	10371	1185	0.114261	208057	1015	0.00487847	4.54976	0	1	307	.	.	5869	2407	0.410121	213100	1243	0.00583294	6.13568	0	1	307	.	.	6343	2699	0.425508	220996	1052	0.00476027	6.482	0	1	307	.	.
M21017	847	+	846	18S	.	18S ribosomal RNA	.	.	CAAATTAGAGTGCTTAAAGCA	.	NA	NA	NA	11125	483	0.0434157	209096	4294	0.020536	1.08006	2.39531e-16	521	15.6206	.	.	7194	806	0.112038	213876	6148	0.0287456	1.96257	1.63408e-168	191	167.787	.	.	8138	901	0.110715	222992	5370	0.0240816	2.20085	2.3803e-210	190	209.623	.	.
M21017	850	+	849	18S	.	18S ribosomal RNA	.	.	ATTAGAGTGCTTAAAGCAGGC	.	NA	NA	NA	11408	246	0.0215638	205863	1373	0.00666948	1.69297	3.58902e-08	837	7.44502	.	.	7940	498	0.0627204	208811	886	0.00424307	3.88575	2.41678e-132	222	131.617	.	.	9027	472	0.0522876	220428	1528	0.00693197	2.91513	8.12416e-81	342	80.0902	.	.
M21017	861	+	860	18S	.	18S ribosomal RNA	.	.	TAAAGCAGGCTTCAAATGCCT	.	NA	NA	NA	11647	162	0.0139092	193907	2224	0.0114694	0.278244	0.446159	4677	0.35051	.	.	8996	294	0.0326812	196250	2627	0.013386	1.28774	9.05607e-12	1047	11.0431	.	.	10294	248	0.0240917	208862	2641	0.0126447	0.930002	0.000249536	1806	3.60287	.	.
M21017	886	+	885	18S	.	18S ribosomal RNA	.	.	ATTCTGTGCATGGGATAATGA	.	NA	NA	NA	9082	904	0.0995375	178709	1894	0.0105982	3.23142	2.68768e-237	82	236.571	.	.	4077	1504	0.368899	175637	2252	0.0128219	4.84654	0	1	307	.	.	3736	1381	0.369647	193005	2105	0.0109065	5.08289	0	1	307	.	.
M21017	891	+	890	18S	.	18S ribosomal RNA	.	.	GTGCATGGGATAATGAAATAA	.	NA	NA	NA	9309	430	0.0461919	174976	449	0.00256607	4.17001	1.31912e-65	193	64.8797	.	.	4816	971	0.20162	172170	488	0.00283441	6.15244	0	1	307	.	.	4487	910	0.202808	189021	528	0.00279334	6.18198	0	1	307	.	.
M21017	894	+	893	18S	.	18S ribosomal RNA	.	.	CATGGGATAATGAAATAAGAC	.	NA	NA	NA	10619	428	0.0403051	177582	3312	0.0186505	1.11175	5.30042e-13	589	12.2757	.	.	6758	543	0.0803492	172583	3299	0.0191154	2.07155	5.04862e-91	294	90.2968	.	.	6448	494	0.0766129	191836	3661	0.019084	2.00522	4.07519e-85	332	84.3899	.	.
M21017	899	+	898	18S	.	18S ribosomal RNA	.	.	GATAATGAAATAAGACCTCTG	.	NA	NA	NA	10860	292	0.0268877	171461	2628	0.0153271	0.810859	0.00170699	1479	2.76777	.	.	7209	358	0.0496601	162277	2443	0.0150545	1.72189	1.79594e-30	598	29.7457	.	.	6906	306	0.0443093	183909	2935	0.015959	1.47324	8.63614e-22	754	21.0637	.	.
M21017	906	+	905	18S	.	18S ribosomal RNA	.	.	AAATAAGACCTCTGTTCTGCT	.	NA	NA	NA	10979	152	0.0138446	167135	863	0.00516349	1.42291	0.0415253	2186	1.38169	.	.	7356	212	0.02882	155451	795	0.00511415	2.4945	2.12714e-16	871	15.6722	.	.	7163	151	0.0210806	177892	779	0.00437906	2.26722	3.6739e-09	1148	8.43487	.	.
M21017	908	+	907	18S	.	18S ribosomal RNA	.	.	ATAAGACCTCTGTTCTGCTTT	.	NA	NA	NA	11187	260	0.0232413	167180	2165	0.0129501	0.843724	0.00952798	1769	2.021	.	.	7757	461	0.0594302	156396	3647	0.023319	1.34969	2.86129e-29	624	28.5434	.	.	7383	303	0.0410402	177409	2477	0.0139621	1.55552	2.08812e-20	788	19.6802	.	.
M21017	910	+	909	18S	.	18S ribosomal RNA	.	.	AAGACCTCTGTTCTGCTTTCA	.	NA	NA	NA	11128	73	0.00656003	165101	428	0.00259235	1.33944	0.446159	4677	0.35051	.	.	7748	109	0.0140681	154402	439	0.00284323	2.30683	0.00109828	2265	2.95929	.	.	7317	65	0.00888342	175075	480	0.00274168	1.69605	0.303628	5921	0.517658	.	.
M21017	911	+	910	18S	.	18S ribosomal RNA	.	.	AGACCTCTGTTCTGCTTTCAT	.	NA	NA	NA	11103	119	0.0107178	163747	642	0.00392068	1.45084	0.279958	3758	0.552908	.	.	7796	171	0.0219343	152921	498	0.00325658	2.75176	2.4153e-10	1135	9.61703	.	.	7335	147	0.0200409	173578	724	0.00417104	2.26447	4.17196e-08	1224	7.37966	.	.
M21017	913	+	912	18S	.	18S ribosomal RNA	.	.	ACCTCTGTTCTGCTTTCATTG	.	NA	NA	NA	11020	166	0.0150635	160938	1098	0.0068225	1.14269	0.08816	2606	1.05473	.	.	7714	264	0.0342235	151501	1732	0.0114323	1.58188	2.30655e-13	976	12.637	.	.	7170	161	0.0224547	170661	1265	0.00741236	1.59901	1.20497e-06	1387	5.91902	.	.
M21017	916	+	915	18S	.	18S ribosomal RNA	.	.	TCTGTTCTGCTTTCATTGGTT	.	NA	NA	NA	10829	214	0.0197618	156570	1257	0.00802836	1.29953	0.00116617	1427	2.93324	.	.	6940	255	0.0367435	148627	1380	0.00928499	1.98452	1.68045e-19	783	18.7746	.	.	6409	148	0.0230925	165990	1313	0.00791012	1.54566	2.01576e-06	1420	5.69556	.	.
M21017	917	+	916	18S	.	18S ribosomal RNA	.	.	CTGTTCTGCTTTCATTGGTTT	.	NA	NA	NA	10804	217	0.0200852	155777	2184	0.01402	0.518639	0.446159	4677	0.35051	.	.	6788	245	0.0360931	149533	2977	0.0199086	0.858328	1.49205e-05	1636	4.82622	.	.	6223	188	0.0302105	165282	2396	0.0144964	1.05935	5.86543e-06	1477	5.2317	.	.
M21017	921	+	920	18S	.	18S ribosomal RNA	.	.	TCTGCTTTCATTGGTTTTCAG	.	NA	NA	NA	19670	9059	0.460549	150837	2237	0.0148306	4.95671	0	1	307	.	.	18886	12960	0.686223	147886	3094	0.0209215	5.03562	0	1	307	.	.	16990	11519	0.677987	160590	2471	0.015387	5.46147	0	1	307	.	.
M21017	922	+	921	18S	.	18S ribosomal RNA	.	.	CTGCTTTCATTGGTTTTCAGA	.	NA	NA	NA	21548	2021	0.0937906	152755	4740	0.0310301	1.59578	1.54707e-102	148	101.81	.	.	22210	3412	0.153624	153421	8754	0.0570587	1.42889	2.28389e-214	163	213.641	.	.	19455	2581	0.132665	162944	5440	0.0333857	1.99049	2.37014e-257	159	256.625	.	.
M21017	925	+	924	18S	.	18S ribosomal RNA	.	.	CTTTCATTGGTTTTCAGATCA	.	NA	NA	NA	24908	1990	0.079894	157402	6448	0.0409652	0.963689	9.17577e-40	275	39.0374	.	.	26295	2849	0.108348	167030	12731	0.0762198	0.507429	4.83364e-25	672	24.3157	.	.	23510	2456	0.104466	169427	8069	0.0476252	1.13324	3.71095e-86	326	85.4305	.	.
M21017	926	+	925	18S	.	18S ribosomal RNA	.	.	TTTCATTGGTTTTCAGATCAA	.	NA	NA	NA	25770	979	0.0379899	157095	2079	0.013234	1.52136	2.45093e-18	471	17.6107	.	.	27802	1570	0.0564708	168140	3089	0.0183716	1.62003	5.01994e-46	462	45.2993	.	.	24752	1299	0.0524806	169611	2671	0.0157478	1.73663	2.9279e-43	522	42.5334	.	.
M21017	927	+	926	18S	.	18S ribosomal RNA	.	.	TTCATTGGTTTTCAGATCAAG	.	NA	NA	NA	26543	919	0.0346231	156327	2076	0.0132799	1.38249	1.74567e-13	576	12.758	.	.	29189	1454	0.0498133	167847	2648	0.0157763	1.65877	2.30947e-37	531	36.6365	.	.	25870	1198	0.0463085	169394	2675	0.0157916	1.55212	5.87994e-30	644	29.2306	.	.
M21017	977	+	976	18S	.	18S ribosomal RNA	.	.	GCATTAGTATTACGACGCGAG	.	NA	NA	NA	26373	608	0.0230539	165067	2553	0.0154664	0.575868	0.15177	2994	0.818815	.	.	28923	879	0.030391	184503	2530	0.0137125	1.14815	9.15773e-10	1180	9.03821	.	.	23732	713	0.0300438	186022	2791	0.0150036	1.00176	1.11872e-07	1262	6.95128	.	.
M21017	996	+	995	18S	.	18S ribosomal RNA	.	.	AGAGGTGAAATTCTTGGACCG	.	NA	NA	NA	16750	801	0.0478209	181248	2457	0.013556	1.81871	1.36599e-38	282	37.8646	.	.	13206	1124	0.0851128	197323	2339	0.0118537	2.84404	1.22697e-184	181	183.911	.	.	12232	1216	0.0994114	202472	2559	0.0126388	2.97555	7.29377e-257	160	256.137	.	.
M21017	997	+	996	18S	.	18S ribosomal RNA	.	.	GAGGTGAAATTCTTGGACCGT	.	NA	NA	NA	24129	7456	0.309006	182336	1678	0.00920279	5.06942	0	1	307	.	.	25334	12278	0.484645	198258	1499	0.00756086	6.00224	0	1	307	.	.	24607	12456	0.506197	203414	1625	0.00798863	5.98561	0	1	307	.	.
M21017	999	+	998	18S	.	18S ribosomal RNA	.	.	GGTGAAATTCTTGGACCGTCG	.	NA	NA	NA	25599	1569	0.0612915	185437	4597	0.0247901	1.30592	9.25351e-44	257	43.0337	.	.	28390	3431	0.120852	200353	5456	0.0272319	2.14987	3.57433e-301	123	300.447	.	.	27256	2669	0.0979234	206468	4967	0.024057	2.0252	7.83409e-197	197	196.106	.	.
M21017	1000	+	999	18S	.	18S ribosomal RNA	.	.	GTGAAATTCTTGGACCGTCGT	.	NA	NA	NA	26966	1632	0.0605207	188478	4146	0.0219973	1.4601	1.33393e-50	228	49.8749	.	.	32046	3922	0.122387	204210	5479	0.0268302	2.18951	0	1	307	.	.	30181	3167	0.104934	209931	4713	0.0224502	2.22467	1.74381e-253	163	252.759	.	.
M21017	1035	+	1034	18S	.	18S ribosomal RNA	.	.	CGAAAGCATTTGCCAAAGATG	.	NA	NA	NA	18695	1834	0.0981011	143040	923	0.00645274	3.92629	2.21426e-230	86	229.655	.	.	20266	4190	0.20675	140248	640	0.00456334	5.50165	0	1	307	.	.	18403	4071	0.221214	158783	1217	0.00766455	4.8511	0	1	307	.	.
M21017	1076	+	1075	18S	.	18S ribosomal RNA	.	.	AAGTTAGAGGTTCGAAGGCGA	.	NA	NA	NA	10876	2520	0.231703	298725	7389	0.0247351	3.22764	0	1	307	.	.	5784	3437	0.594225	201983	7217	0.0357307	4.05577	0	1	307	.	.	4908	2921	0.595151	318896	7081	0.0222047	4.74432	0	1	307	.	.
M21017	1077	+	1076	18S	.	18S ribosomal RNA	.	.	AGTTAGAGGTTCGAAGGCGAT	.	NA	NA	NA	19303	8464	0.438481	301851	3606	0.0119463	5.19788	0	1	307	.	.	18383	12636	0.687374	204374	2775	0.013578	5.66175	0	1	307	.	.	15233	10359	0.680037	321798	3381	0.0105066	6.01625	0	1	307	.	.
M21017	1087	+	1086	18S	.	18S ribosomal RNA	.	.	TCGAAGGCGATCAGATACCGC	.	NA	NA	NA	25792	4600	0.17835	310102	1279	0.00412445	5.43436	0	1	307	.	.	27332	6688	0.244695	214375	1088	0.00507522	5.59137	0	1	307	.	.	23552	5809	0.246646	330268	1245	0.00376967	6.03186	0	1	307	.	.
M21017	1092	+	1091	18S	.	18S ribosomal RNA	.	.	GGCGATCAGATACCGCCCTAG	.	NA	NA	NA	29008	544	0.0187534	313616	1408	0.00448957	2.06251	2.00342e-12	610	11.6982	.	.	31306	885	0.0282693	219153	987	0.0045037	2.65005	3.88885e-25	670	24.4102	.	.	27912	858	0.0307395	334097	1804	0.00539963	2.50916	2.11885e-42	531	41.6739	.	.
M21017	1100	+	1099	18S	.	18S ribosomal RNA	.	.	GATACCGCCCTAGTTCTAACC	.	NA	NA	NA	31656	515	0.0162686	320957	1076	0.00335247	2.2788	1.61244e-10	706	9.79252	.	.	34730	1109	0.031932	239892	989	0.00412269	2.95335	7.58775e-38	524	37.1199	.	.	30856	736	0.0238527	341573	1259	0.00368589	2.69407	4.68845e-28	665	27.329	.	.
M21017	1103	+	1102	18S	.	18S ribosomal RNA	.	.	ACCGCCCTAGTTCTAACCATA	.	NA	NA	NA	32639	530	0.0162382	323042	1451	0.00449168	1.85407	1.35978e-08	808	7.86653	.	.	35992	904	0.0251167	242682	1314	0.00541449	2.21375	5.0244e-19	799	18.2989	.	.	32023	744	0.0232333	343777	1598	0.00464836	2.3214	9.51953e-24	723	23.0214	.	.
M21017	1104	+	1103	18S	.	18S ribosomal RNA	.	.	CCGCCCTAGTTCTAACCATAA	.	NA	NA	NA	33074	614	0.0185644	322010	2147	0.00666749	1.47732	1.27407e-08	805	7.89481	.	.	36843	1097	0.029775	242043	1515	0.00625922	2.25005	5.54474e-27	651	26.2561	.	.	32745	975	0.0297755	343059	2366	0.00689677	2.11013	2.9454e-35	581	34.5309	.	.
M21017	1106	+	1105	18S	.	18S ribosomal RNA	.	.	GCCCTAGTTCTAACCATAAAC	.	NA	NA	NA	33275	420	0.0126221	317518	1224	0.0038549	1.71119	0.000149422	1231	3.82558	.	.	37346	855	0.022894	239257	954	0.00398734	2.52147	1.94797e-17	840	16.7104	.	.	33099	817	0.0246835	339052	1444	0.00425893	2.53498	1.70786e-28	660	27.7675	.	.
M21017	1112	+	1111	18S	.	18S ribosomal RNA	.	.	GTTCTAACCATAAACGATGCC	.	NA	NA	NA	39522	7064	0.178736	294070	1631	0.0055463	5.01016	0	1	307	.	.	47609	12382	0.260077	218107	1447	0.00663436	5.29284	0	1	307	.	.	42433	11344	0.267339	314530	1605	0.00510285	5.71122	0	1	307	.	.
M21017	1119	+	1118	18S	.	18S ribosomal RNA	.	.	CCATAAACGATGCCAGCTAGC	.	NA	NA	NA	40354	500	0.0123903	267979	502	0.00187328	2.72558	9.33988e-06	1055	5.02966	.	.	49202	1042	0.021178	197851	447	0.00225928	3.22863	1.24547e-14	932	13.9047	.	.	44537	993	0.0222961	285668	642	0.00224736	3.31048	9.65758e-24	724	23.0151	.	.
M21017	1126	+	1125	18S	.	18S ribosomal RNA	.	.	CGATGCCAGCTAGCAATTGGG	.	NA	NA	NA	37169	238	0.00640319	239593	396	0.0016528	1.95388	0.446159	4677	0.35051	.	.	45240	583	0.0128868	173070	407	0.00235165	2.45415	0.000803446	2199	3.09504	.	.	40913	423	0.010339	257247	497	0.001932	2.41993	0.00158795	2091	2.79916	.	.
M21017	1132	+	1131	18S	.	18S ribosomal RNA	.	.	CAGCTAGCAATTGGGTGTAGC	.	NA	NA	NA	34439	181	0.00525567	211844	89	0.00042012	3.645	0.446159	4677	0.35051	.	.	41511	428	0.0103105	156735	88	0.000561457	4.1988	0.00567999	2744	2.24565	.	.	37933	329	0.00867319	230095	81	0.000352029	4.6228	0.00427462	2289	2.3691	.	.
M21017	1133	+	1132	18S	.	18S ribosomal RNA	.	.	AGCTAGCAATTGGGTGTAGCT	.	NA	NA	NA	33760	209	0.00619076	207301	144	0.000694642	3.15577	0.397088	4402	0.401114	.	.	40994	513	0.012514	153299	107	0.000697982	4.16421	0.000268608	2007	3.57088	.	.	37266	432	0.0115923	225159	114	0.000506309	4.51701	1.53616e-05	1541	4.81356	.	.
M21017	1184	+	1183	18S	.	18S ribosomal RNA	.	.	AAACCAAAGCTTTTTGGGCTC	.	NA	NA	NA	2389	389	0.16283	38991	2675	0.0686056	1.24697	9.35195e-35	306	34.0291	.	.	743	247	0.332436	24983	3674	0.14706	1.17667	1.86662e-34	553	33.7289	.	.	692	307	0.443642	41765	3067	0.0734347	2.59486	5.44959e-229	181	228.264	.	.
M21017	1185	+	1184	18S	.	18S ribosomal RNA	.	.	AACCAAAGCTTTTTGGGCTCC	.	NA	NA	NA	3190	802	0.251411	44394	5408	0.121818	1.04532	5.47246e-62	199	61.2618	.	.	1413	672	0.475584	34016	9035	0.26561	0.840389	8.35791e-56	414	55.0779	.	.	1385	698	0.503971	47866	6102	0.127481	1.98306	1.45016e-287	146	286.839	.	.
M21017	1186	+	1185	18S	.	18S ribosomal RNA	.	.	ACCAAAGCTTTTTGGGCTCCG	.	NA	NA	NA	3821	652	0.170636	47238	2851	0.060354	1.4994	6.49698e-69	189	68.1873	.	.	2015	684	0.339454	37390	3388	0.0906125	1.90544	2.50177e-184	183	183.602	.	.	1938	622	0.320949	51057	3197	0.0626163	2.35774	2.50785e-267	153	266.601	.	.
M21017	1187	+	1186	18S	.	18S ribosomal RNA	.	.	CCAAAGCTTTTTGGGCTCCGG	.	NA	NA	NA	4622	819	0.177196	49860	2624	0.0526274	1.75146	1.00203e-101	149	100.999	.	.	2719	786	0.289077	40163	2779	0.069193	2.06275	8.86519e-198	171	197.052	.	.	2666	797	0.29895	53932	2880	0.0534006	2.48498	0	1	307	.	.
M21017	1188	+	1187	18S	.	18S ribosomal RNA	.	.	CAAAGCTTTTTGGGCTCCGGG	.	NA	NA	NA	6321	1702	0.269261	57955	8096	0.139695	0.94673	6.63149e-96	153	95.1784	.	.	4912	2197	0.447272	51896	11734	0.226106	0.984153	6.03929e-186	179	185.219	.	.	4565	1902	0.416648	63959	10030	0.156819	1.40973	0	1	307	.	.
M21017	1193	+	1192	18S	.	18S ribosomal RNA	.	.	CTTTTTGGGCTCCGGGGGAAG	.	NA	NA	NA	8260	477	0.0577482	71628	1486	0.0207461	1.47694	5.55297e-17	505	16.2555	.	.	7095	778	0.109655	66408	1669	0.0251325	2.12534	1.1042e-78	324	77.957	.	.	6621	565	0.0853345	80527	1958	0.0243148	1.81129	4.52963e-48	490	47.3439	.	.
M21017	1204	+	1203	18S	.	18S ribosomal RNA	.	.	CCGGGGGAAGTATGGTTGCAA	.	NA	NA	NA	10215	401	0.039256	88314	886	0.0100324	1.96825	4.29901e-14	561	13.3666	.	.	9428	548	0.0581247	92529	899	0.00971587	2.58074	5.83836e-41	498	40.2337	.	.	8789	473	0.0538173	101026	1180	0.0116802	2.20401	7.57342e-33	613	32.1207	.	.
M21017	1206	+	1205	18S	.	18S ribosomal RNA	.	.	GGGGGAAGTATGGTTGCAAAG	.	NA	NA	NA	22102	10978	0.496697	90477	999	0.0110415	5.49136	0	1	307	.	.	28974	18310	0.631946	94550	961	0.0101639	5.95827	0	1	307	.	.	26821	16712	0.623094	103543	1237	0.0119467	5.70476	0	1	307	.	.
M21017	1209	+	1208	18S	.	18S ribosomal RNA	.	.	GGAAGTATGGTTGCAAAGCTG	.	NA	NA	NA	27396	2660	0.0970945	96674	1876	0.0194054	2.32293	6.92588e-112	140	111.16	.	.	36143	4029	0.111474	103501	2772	0.0267823	2.05735	8.87952e-142	212	141.052	.	.	34534	3883	0.11244	110703	2259	0.020406	2.46209	1.11251e-179	208	178.954	.	.
M21017	1210	+	1209	18S	.	18S ribosomal RNA	.	.	GAAGTATGGTTGCAAAGCTGA	.	NA	NA	NA	30322	2991	0.0986413	98100	1593	0.0162385	2.60277	2.47795e-129	127	128.606	.	.	40856	4769	0.116727	105304	2007	0.0190591	2.61459	3.01356e-195	173	194.521	.	.	39165	4735	0.120899	112650	2145	0.0190413	2.6666	3.66564e-225	185	224.436	.	.
M21017	1218	+	1217	18S	.	18S ribosomal RNA	.	.	GTTGCAAAGCTGAAACTTAAA	.	NA	NA	NA	36146	2025	0.0560228	105805	2023	0.0191201	1.55093	3.05675e-28	353	27.5147	.	.	49094	3801	0.0774229	114942	2599	0.0226114	1.77571	1.83957e-68	359	67.7353	.	.	48166	3541	0.0735166	122820	2496	0.0203224	1.855	5.8329e-69	386	68.2341	.	.
M21017	1224	+	1223	18S	.	18S ribosomal RNA	.	.	AAGCTGAAACTTAAAGGAATT	.	NA	NA	NA	41681	2005	0.0481035	113897	2172	0.0190699	1.33485	8.65161e-19	460	18.0629	.	.	58601	3809	0.0649989	124897	2676	0.0214257	1.60108	1.48638e-47	452	46.8279	.	.	58368	3834	0.0656867	131718	2396	0.0181904	1.85243	9.40321e-60	426	59.0267	.	.
M21017	1225	+	1224	18S	.	18S ribosomal RNA	.	.	AGCTGAAACTTAAAGGAATTG	.	NA	NA	NA	43894	2427	0.0552923	115402	2483	0.0215161	1.36166	8.25922e-26	371	25.0831	.	.	62631	4270	0.0681771	126605	2966	0.0234272	1.5411	8.66694e-51	432	50.0621	.	.	62839	4749	0.0755741	133391	2777	0.0208185	1.86003	4.77113e-80	346	79.3214	.	.
M21017	1233	+	1232	18S	.	18S ribosomal RNA	.	.	CTTAAAGGAATTGACGGAAGG	.	NA	NA	NA	47451	1703	0.0358897	116516	1321	0.0113375	1.66247	5.84041e-14	563	13.2336	.	.	70116	3315	0.0472788	132399	1583	0.0119563	1.98342	6.52324e-34	561	33.1855	.	.	72568	3805	0.0524336	133544	1365	0.0102214	2.35891	5.38581e-49	482	48.2687	.	.
M21017	1348	+	1347	18S	.	18S ribosomal RNA	.	.	TTCTCGAATCTATGGGTGGTG	.	NA	NA	NA	7467	1167	0.156288	122271	1740	0.0142307	3.45713	0	1	307	.	.	4612	1381	0.299436	54875	604	0.0110068	4.76578	0	1	307	.	.	5395	1902	0.352549	114254	1598	0.0139864	4.65573	0	1	307	.	.
M21017	1378	+	1377	18S	.	18S ribosomal RNA	.	.	CGTTCTTAGTTCGTGGAGTGA	.	NA	NA	NA	6610	132	0.0199697	226726	2099	0.00925787	1.10906	0.000921061	1396	3.03571	.	.	1371	72	0.0525164	160131	2104	0.0131392	1.99889	1.01863e-20	753	19.992	.	.	1422	86	0.0604782	203862	1660	0.00814276	2.89282	1.9574e-54	454	53.7083	.	.
M21017	1389	+	1388	18S	.	18S ribosomal RNA	.	.	CGTGGAGTGATTTGTCTGGTT	.	NA	NA	NA	6521	219	0.0335838	229375	985	0.00429428	2.96728	1.54567e-35	304	34.8109	.	.	996	203	0.203815	169612	710	0.00418602	5.60554	0	1	307	.	.	878	202	0.230068	202424	748	0.00369521	5.96026	0	1	307	.	.
M21017	1390	+	1389	18S	.	18S ribosomal RNA	.	.	GTGGAGTGATTTGTCTGGTTA	.	NA	NA	NA	7471	977	0.130772	229628	2220	0.00966781	3.75772	0	1	307	.	.	2208	1218	0.55163	171212	2881	0.0168271	5.03484	0	1	307	.	.	2145	1273	0.593473	202272	1784	0.00881981	6.07229	0	1	307	.	.
M21017	1391	+	1390	18S	.	18S ribosomal RNA	.	.	TGGAGTGATTTGTCTGGTTAA	.	NA	NA	NA	7586	157	0.020696	228039	1011	0.00443345	2.22285	8.45392e-11	691	10.0729	.	.	2399	207	0.086286	170478	891	0.00522648	4.04521	2.24579e-167	192	166.649	.	.	2316	183	0.0790155	200683	821	0.00409103	4.2716	5.80682e-171	214	170.236	.	.
M21017	1393	+	1392	18S	.	18S ribosomal RNA	.	.	GAGTGATTTGTCTGGTTAATT	.	NA	NA	NA	7814	188	0.0240594	225435	736	0.0032648	2.88153	2.43914e-18	470	17.6128	.	.	2578	140	0.0543057	169303	615	0.00363254	3.90205	7.30835e-73	346	72.1362	.	.	2514	140	0.0556881	198141	529	0.00266982	4.38256	2.4821e-95	303	94.6052	.	.
M21017	1395	+	1394	18S	.	18S ribosomal RNA	.	.	GTGATTTGTCTGGTTAATTCC	.	NA	NA	NA	8663	752	0.086806	236203	14520	0.0614725	0.497852	4.58787e-12	631	11.3384	.	.	3232	601	0.185953	187441	19588	0.104502	0.831404	3.66231e-41	496	40.4362	.	.	3088	520	0.168394	205209	11382	0.0554654	1.60218	1.49621e-123	260	122.825	.	.
M21017	1398	+	1397	18S	.	18S ribosomal RNA	.	.	ATTTGTCTGGTTAATTCCGAT	.	NA	NA	NA	13716	4434	0.323272	237880	2130	0.00895409	5.17406	0	1	307	.	.	9704	5920	0.610058	190520	2009	0.0105448	5.85434	0	1	307	.	.	9574	5843	0.610299	204800	1470	0.00717773	6.40984	0	1	307	.	.
M21017	1399	+	1398	18S	.	18S ribosomal RNA	.	.	TTTGTCTGGTTAATTCCGATA	.	NA	NA	NA	14751	1109	0.0751813	235720	2087	0.00885372	3.08602	1.37377e-186	96	185.862	.	.	11106	1423	0.128129	189609	1867	0.00984658	3.70183	0	1	307	.	.	10755	1202	0.111762	202360	1533	0.00757561	3.88292	0	1	307	.	.
M21017	1402	+	1401	18S	.	18S ribosomal RNA	.	.	GTCTGGTTAATTCCGATAACG	.	NA	NA	NA	16855	908	0.0538713	234126	2104	0.00898661	2.58367	3.78048e-87	165	86.4225	.	.	12951	992	0.0765964	187441	1726	0.00920823	3.05628	2.66339e-154	201	153.575	.	.	12835	996	0.0776003	198705	1448	0.00728718	3.41263	9.79158e-181	207	180.009	.	.
M21017	1403	+	1402	18S	.	18S ribosomal RNA	.	.	TCTGGTTAATTCCGATAACGA	.	NA	NA	NA	17552	763	0.0434708	232689	1644	0.00706522	2.62124	1.09741e-58	209	57.9596	.	.	13815	878	0.0635541	185766	1089	0.00586221	3.43847	3.66375e-118	243	117.436	.	.	13591	768	0.056508	197032	1112	0.00564375	3.32373	1.33763e-97	300	96.8737	.	.
M21017	1408	+	1407	18S	.	18S ribosomal RNA	.	.	TTAATTCCGATAACGAACGAG	.	NA	NA	NA	19428	408	0.0210006	226901	1261	0.00555749	1.91793	2.70315e-10	716	9.56813	.	.	15018	294	0.0195765	182669	648	0.0035474	2.46429	2.81049e-09	1226	8.55122	.	.	14907	286	0.0191856	188889	876	0.00463764	2.04856	1.11016e-07	1260	6.95462	.	.
M21017	1430	+	1429	18S	.	18S ribosomal RNA	.	.	CTCAAATATATTAAATAGATA	.	NA	NA	NA	26469	4724	0.178473	170919	13789	0.0806756	1.1455	2.50371e-228	87	227.601	.	.	17074	4177	0.244641	143813	14696	0.102188	1.25944	0	1	307	.	.	17895	4713	0.26337	127742	12995	0.101728	1.37237	0	1	307	.	.
M21017	1431	+	1430	18S	.	18S ribosomal RNA	.	.	TCAAATATATTAAATAGATAT	.	NA	NA	NA	27862	1750	0.0628096	171642	5660	0.0329756	0.929585	1.73879e-26	365	25.7598	.	.	18021	1528	0.08479	145939	7498	0.0513776	0.722753	1.76524e-24	682	23.7532	.	.	18917	1715	0.0906592	128050	5141	0.0401484	1.17511	4.52008e-54	455	53.3449	.	.
M21017	1443	+	1442	18S	.	18S ribosomal RNA	.	.	AATAGATATCTTCAGGATTAT	.	NA	NA	NA	35312	815	0.02308	190739	2932	0.0153718	0.586356	0.0692609	2473	1.15951	.	.	23040	982	0.0426215	160158	2751	0.0171768	1.31112	2.24882e-19	789	18.648	.	.	26489	1073	0.0405074	152593	2915	0.0191031	1.08438	4.58597e-13	973	12.3386	.	.
M21017	1444	+	1443	18S	.	18S ribosomal RNA	.	.	ATAGATATCTTCAGGATTATG	.	NA	NA	NA	35362	400	0.0113116	190393	1168	0.00613468	0.88274	0.446159	4677	0.35051	.	.	23221	392	0.0168813	159282	731	0.00458934	1.87906	0.000105257	1860	3.97775	.	.	26808	524	0.0195464	152746	1157	0.00757467	1.36765	0.000380912	1853	3.41918	.	.
M21017	1465	+	1464	18S	.	18S ribosomal RNA	.	.	GTGCTGAAGCTTATGTAGCCT	.	NA	NA	NA	35696	594	0.0166405	210067	1785	0.00849729	0.969626	0.0197888	1957	1.70358	.	.	23154	688	0.0297141	186160	1833	0.00984637	1.59348	3.53189e-14	945	13.452	.	.	29081	738	0.0253774	181904	1695	0.0093181	1.44544	4.37553e-09	1152	8.35897	.	.
M21017	1468	+	1467	18S	.	18S ribosomal RNA	.	.	CTGAAGCTTATGTAGCCTTCA	.	NA	NA	NA	35878	720	0.020068	212416	2093	0.00985331	1.02622	0.000522608	1350	3.28182	.	.	23600	891	0.0377542	189592	1838	0.0096945	1.9614	5.14176e-29	629	28.2889	.	.	29691	942	0.0317268	184794	2029	0.0109798	1.53085	1.71009e-15	894	14.767	.	.
M21017	1485	+	1484	18S	.	18S ribosomal RNA	.	.	TTCATTCATGTTGGCAGTAAA	.	NA	NA	NA	32480	780	0.0240148	204141	2404	0.0117762	1.02805	1.3841e-05	1073	4.85883	.	.	19481	616	0.0316206	185788	2524	0.0135854	1.21881	4.23542e-11	1086	10.3731	.	.	25246	791	0.0313317	185055	2397	0.0129529	1.27435	8.20377e-12	1024	11.086	.	.
M21017	1486	+	1485	18S	.	18S ribosomal RNA	.	.	TCATTCATGTTGGCAGTAAAA	.	NA	NA	NA	32051	558	0.0174098	203052	1329	0.00654512	1.4114	0.00019399	1261	3.71222	.	.	19327	528	0.0273193	184761	1172	0.00634333	2.10661	5.68147e-16	885	15.2455	.	.	24802	533	0.0214902	184479	1473	0.00798465	1.42838	2.01042e-06	1419	5.69671	.	.
M21017	1500	+	1499	18S	.	18S ribosomal RNA	.	.	AGTAAAATGCTTATTGTGTTT	.	NA	NA	NA	32114	864	0.0269042	198984	2484	0.0124834	1.10782	1.10559e-07	871	6.9564	.	.	16048	584	0.0363908	188189	3189	0.0169457	1.10265	2.33337e-12	1011	11.632	.	.	22251	781	0.0350995	185592	2554	0.0137614	1.35083	8.71067e-16	880	15.0599	.	.
M21017	1506	+	1505	18S	.	18S ribosomal RNA	.	.	ATGCTTATTGTGTTTGAATGT	.	NA	NA	NA	35467	1502	0.0423492	207960	3675	0.0176717	1.2609	8.07649e-24	392	23.0928	.	.	17767	1027	0.0578038	200190	4022	0.0200909	1.52462	8.19188e-49	444	48.0866	.	.	24785	1381	0.0557192	196533	3887	0.0197778	1.49429	4.21997e-46	498	45.3747	.	.
M21017	1509	+	1508	18S	.	18S ribosomal RNA	.	.	CTTATTGTGTTTGAATGTGTT	.	NA	NA	NA	39510	2257	0.0571248	220386	8096	0.0367355	0.63694	9.45844e-16	528	15.0242	.	.	20413	1779	0.0871503	217054	9672	0.0445603	0.967746	5.39157e-57	404	56.2683	.	.	28819	2462	0.0854298	210821	8724	0.0413811	1.04577	1.55822e-66	391	65.8074	.	.
M21017	1510	+	1509	18S	.	18S ribosomal RNA	.	.	TTATTGTGTTTGAATGTGTTT	.	NA	NA	NA	40670	1650	0.0405704	223323	4762	0.0213234	0.927993	2.97884e-15	539	14.526	.	.	21402	1336	0.0624241	220280	5149	0.0233748	1.41715	5.01472e-57	403	56.2998	.	.	30252	1862	0.0615496	213998	4956	0.0231591	1.41017	5.30437e-57	442	56.2754	.	.
M21017	1522	+	1521	18S	.	18S ribosomal RNA	.	.	AATGTGTTTATGTAAGTGGAG	.	NA	NA	NA	57336	3141	0.0547823	284454	7233	0.0254277	1.10731	1.09428e-45	245	44.9609	.	.	34831	3356	0.096351	290172	6192	0.0213391	2.1748	6.98899e-286	130	285.156	.	.	50071	4408	0.088035	282594	8966	0.0317275	1.47234	3.10648e-159	224	158.508	.	.
M21017	1524	+	1523	18S	.	18S ribosomal RNA	.	.	TGTGTTTATGTAAGTGGAGCC	.	NA	NA	NA	60546	2399	0.0396228	290175	4482	0.0154459	1.35911	5.23741e-33	316	32.2809	.	.	37533	2157	0.0574694	296290	4975	0.016791	1.77511	6.95795e-91	295	90.1575	.	.	54007	2737	0.0506786	289203	4787	0.0165524	1.61434	3.95844e-65	397	64.4025	.	.
M21017	1528	+	1527	18S	.	18S ribosomal RNA	.	.	TTTATGTAAGTGGAGCCGTAC	.	NA	NA	NA	64574	1932	0.0299192	303863	4555	0.0149903	0.99704	5.79051e-13	593	12.2373	.	.	40833	2116	0.0518208	316733	6858	0.0216523	1.25901	3.73909e-52	424	51.4272	.	.	58925	2549	0.0432584	305640	5462	0.0178707	1.27538	4.72739e-38	567	37.3254	.	.
M21017	1540	+	1539	18S	.	18S ribosomal RNA	.	.	GAGCCGTACCTGTTGGTTTGT	.	NA	NA	NA	65633	1096	0.0166989	305152	1959	0.00641975	1.37917	3.42377e-06	1002	5.4655	.	.	42240	1561	0.0369555	318821	2064	0.00647385	2.51309	2.30134e-59	386	58.638	.	.	60821	1309	0.0215222	311284	2272	0.0072988	1.56009	1.28406e-12	996	11.8914	.	.
M21017	1542	+	1541	18S	.	18S ribosomal RNA	.	.	GCCGTACCTGTTGGTTTGTCC	.	NA	NA	NA	64599	665	0.0102943	303222	1498	0.00494027	1.05918	0.163034	3056	0.787723	.	.	41727	800	0.0191722	316953	1712	0.00540143	1.82761	5.13398e-12	1031	11.2895	.	.	59477	845	0.0142072	309547	1565	0.00505578	1.49062	4.6616e-05	1630	4.33147	.	.
M21017	1547	+	1546	18S	.	18S ribosomal RNA	.	.	ACCTGTTGGTTTGTCCCATTA	.	NA	NA	NA	61022	1575	0.0258104	293775	3419	0.0116382	1.14909	2.13865e-11	661	10.6699	.	.	40907	2382	0.0582296	306212	2788	0.0091048	2.67705	4.8394e-144	211	143.315	.	.	56110	2158	0.0384602	302112	4400	0.0145641	1.40095	1.01624e-33	600	32.993	.	.
M21017	1548	+	1547	18S	.	18S ribosomal RNA	.	.	CCTGTTGGTTTGTCCCATTAT	.	NA	NA	NA	60988	1415	0.0232013	292627	2107	0.00720029	1.68808	6.86784e-15	544	14.1632	.	.	42358	2403	0.0567307	303956	1454	0.00478359	3.56797	1.63924e-164	193	163.785	.	.	56577	2077	0.036711	301845	2942	0.00974672	1.91322	6.09995e-44	516	43.2147	.	.
M21017	1555	+	1554	18S	.	18S ribosomal RNA	.	.	GTTTGTCCCATTATAAGGACA	.	NA	NA	NA	60362	3029	0.0501806	274522	6454	0.02351	1.09386	5.80188e-37	293	36.2364	.	.	44656	3988	0.0893049	277292	6362	0.0229433	1.96067	1.19345e-221	155	220.923	.	.	55766	3511	0.0629595	290341	7809	0.026896	1.22703	6.31741e-70	383	69.1995	.	.
M21017	1567	+	1566	18S	.	18S ribosomal RNA	.	.	ATAAGGACACTAGCTTCTTAA	.	NA	NA	NA	71165	1215	0.017073	293600	2177	0.00741485	1.20323	3.36169e-05	1142	4.47344	.	.	60111	1589	0.0264344	275357	1888	0.00685655	1.94686	1.74275e-21	740	20.7588	.	.	65794	1458	0.0221601	321678	2521	0.00783703	1.49958	3.14657e-13	969	12.5022	.	.
M21017	1572	+	1571	18S	.	18S ribosomal RNA	.	.	GACACTAGCTTCTTAAATGGA	.	NA	NA	NA	73607	4056	0.0551035	296622	8456	0.0285077	0.950793	1.58029e-39	277	38.8013	.	.	65665	5121	0.0779868	270777	6340	0.0234141	1.73585	1.21356e-153	202	152.916	.	.	68756	4581	0.0666269	327276	9331	0.0285111	1.22458	2.14268e-88	316	87.669	.	.
M21017	1574	+	1573	18S	.	18S ribosomal RNA	.	.	CACTAGCTTCTTAAATGGACA	.	NA	NA	NA	75502	2752	0.0364494	299379	6269	0.02094	0.799631	1.15158e-13	572	12.9387	.	.	69520	3932	0.0565593	267847	5129	0.019149	1.56249	1.77631e-73	344	72.7505	.	.	71117	3397	0.0477664	332386	7271	0.0218752	1.1267	9.55147e-43	527	42.0199	.	.
M21017	1587	+	1586	18S	.	18S ribosomal RNA	.	.	AATGGACAAATTGCGTCTAGC	.	NA	NA	NA	84206	2103	0.0249745	330804	3356	0.010145	1.29969	2.1728e-14	557	13.663	.	.	83291	3278	0.039356	277711	2093	0.00753661	2.3846	9.57416e-58	396	57.0189	.	.	80782	2665	0.03299	372284	3654	0.00981509	1.74896	2.15999e-40	547	39.6655	.	.
M21017	1588	+	1587	18S	.	18S ribosomal RNA	.	.	ATGGACAAATTGCGTCTAGCA	.	NA	NA	NA	86244	2785	0.0322921	333236	3676	0.0110312	1.54959	3.38857e-30	340	29.47	.	.	87390	4629	0.0529694	278633	2269	0.00814333	2.70147	2.75232e-114	249	113.56	.	.	83623	3742	0.0447485	375447	4454	0.0118632	1.91535	3.09115e-81	339	80.5099	.	.
M21017	1592	+	1591	18S	.	18S ribosomal RNA	.	.	ACAAATTGCGTCTAGCAATAA	.	NA	NA	NA	88691	2047	0.0230801	337201	2910	0.00862987	1.41924	5.25191e-14	562	13.2797	.	.	90496	2477	0.0273714	276862	1465	0.00529144	2.37093	5.632e-28	640	27.2493	.	.	86482	2407	0.0278324	380584	3104	0.00815589	1.77085	5.27757e-30	643	29.2776	.	.
M21017	1608	+	1607	18S	.	18S ribosomal RNA	.	.	AATAATGAGATTGAGCAATAA	.	NA	NA	NA	99114	2329	0.0234982	364873	5039	0.0138103	0.766807	1.7779e-06	978	5.75009	.	.	102030	3276	0.0321082	247328	2131	0.00861609	1.89784	3.58621e-28	638	27.4454	.	.	97423	2862	0.029377	412418	5487	0.0133045	1.14278	3.13651e-21	765	20.5036	.	.
M21017	1623	+	1622	18S	.	18S ribosomal RNA	.	.	CAATAACAGGTCTGTGATGCC	.	NA	NA	NA	99901	1595	0.0159658	436904	2599	0.00594868	1.42435	1.26875e-08	804	7.89663	.	.	101282	1747	0.0172489	262457	1366	0.00520466	1.72863	9.80297e-08	1345	7.00864	.	.	95900	1662	0.0173306	481459	2557	0.00531094	1.70628	3.75499e-14	942	13.4254	.	.
M21017	1625	+	1624	18S	.	18S ribosomal RNA	.	.	ATAACAGGTCTGTGATGCCCT	.	NA	NA	NA	100192	2820	0.028146	439936	4970	0.0112971	1.31698	7.86692e-25	379	24.1042	.	.	102618	4543	0.044271	262195	2602	0.00992391	2.15738	1.47823e-63	375	62.8303	.	.	95522	3178	0.0332698	483371	5530	0.0114405	1.54007	4.44349e-46	499	45.3523	.	.
M21017	1627	+	1626	18S	.	18S ribosomal RNA	.	.	AACAGGTCTGTGATGCCCTTA	.	NA	NA	NA	99163	1432	0.0144409	439141	2048	0.00466365	1.63063	2.77733e-08	826	7.55637	.	.	101894	2266	0.0222388	259087	1515	0.00584746	1.9272	2.41347e-14	942	13.6174	.	.	93647	1700	0.0181533	481469	2183	0.00453404	2.00136	2.54559e-18	826	17.5942	.	.
M21017	1630	+	1629	18S	.	18S ribosomal RNA	.	.	AGGTCTGTGATGCCCTTAGAT	.	NA	NA	NA	97590	3132	0.0320935	436992	4273	0.00977821	1.71464	8.78938e-44	256	43.056	.	.	101584	5346	0.0526264	250983	2043	0.00813999	2.69269	3.83714e-102	269	101.416	.	.	91565	3967	0.0433244	477512	5113	0.0107076	2.01655	1.88386e-101	293	100.725	.	.
M21017	1635	+	1634	18S	.	18S ribosomal RNA	.	.	TGTGATGCCCTTAGATGTCCT	.	NA	NA	NA	96843	3743	0.0386502	432691	5252	0.012138	1.67095	1.12069e-60	202	59.9505	.	.	101426	6170	0.0608325	242403	3664	0.0151153	2.00883	1.18583e-102	268	101.926	.	.	89239	3973	0.0445209	470334	5437	0.0115599	1.94536	1.49414e-101	292	100.826	.	.
M21017	1636	+	1635	18S	.	18S ribosomal RNA	.	.	GTGATGCCCTTAGATGTCCTG	.	NA	NA	NA	98457	3559	0.0361478	431437	3725	0.00863394	2.06582	3.70607e-66	191	65.4311	.	.	104468	5300	0.0507332	240916	2075	0.00861296	2.55835	4.71942e-88	303	87.3261	.	.	90771	3677	0.0405085	468288	3921	0.00837305	2.2744	1.04412e-97	299	96.9813	.	.
M21017	1640	+	1639	18S	.	18S ribosomal RNA	.	.	TGCCCTTAGATGTCCTGGGCT	.	NA	NA	NA	101440	5041	0.0496944	432691	7108	0.0164274	1.59698	3.53228e-94	156	93.4519	.	.	109310	7687	0.0703229	238648	4938	0.0206916	1.76495	4.48642e-118	244	117.348	.	.	93651	5728	0.0611633	468269	7946	0.0169689	1.84977	5.44115e-177	210	176.264	.	.
M21017	1642	+	1641	18S	.	18S ribosomal RNA	.	.	CCCTTAGATGTCCTGGGCTGC	.	NA	NA	NA	104326	2976	0.028526	433890	2590	0.00596925	2.25665	3.14138e-45	249	44.5029	.	.	112663	3459	0.0307022	241208	1709	0.00708517	2.11547	6.26724e-28	641	27.2029	.	.	96746	3077	0.0318049	468576	2497	0.00532891	2.57734	1.25553e-67	388	66.9012	.	.
M21017	1645	+	1644	18S	.	18S ribosomal RNA	.	.	TTAGATGTCCTGGGCTGCACG	.	NA	NA	NA	109182	7439	0.0681339	439573	12270	0.0279135	1.28741	1.09426e-134	121	133.961	.	.	124007	14613	0.11784	246092	10814	0.0439429	1.42313	2.45985e-258	138	257.609	.	.	102281	9026	0.0882471	473707	14314	0.030217	1.54619	6.06904e-293	143	292.217	.	.
M21017	1650	+	1649	18S	.	18S ribosomal RNA	.	.	TGTCCTGGGCTGCACGCGCGC	.	NA	NA	NA	108857	2104	0.0193281	435237	1746	0.00401161	2.26845	6.89481e-21	429	20.1615	.	.	127849	4861	0.0380214	239908	674	0.00280941	3.75847	2.25664e-62	377	61.6465	.	.	102499	2771	0.0270344	468544	2208	0.00471247	2.52024	2.55828e-48	487	47.5921	.	.
M21017	1661	+	1660	18S	.	18S ribosomal RNA	.	.	GCACGCGCGCTACAATGAAAG	.	NA	NA	NA	99095	2517	0.0253999	405428	1835	0.00452608	2.48849	2.43884e-36	296	35.6128	.	.	119537	4208	0.0352025	205015	1645	0.0080238	2.13332	1.7313e-31	583	30.7616	.	.	92775	3178	0.0342549	441543	2341	0.00530186	2.69174	3.70412e-76	357	75.4313	.	.
M21017	1666	+	1665	18S	.	18S ribosomal RNA	.	.	CGCGCTACAATGAAAGTATCA	.	NA	NA	NA	93553	1940	0.0207369	387961	2104	0.00542323	1.93498	1.98499e-18	466	17.7022	.	.	111019	2986	0.0268963	181764	1991	0.0109538	1.29598	2.10097e-09	1212	8.67758	.	.	87025	2570	0.0295317	426447	2333	0.00547079	2.43245	8.75412e-51	474	50.0578	.	.
M21017	1672	+	1671	18S	.	18S ribosomal RNA	.	.	ACAATGAAAGTATCAACGTGT	.	NA	NA	NA	91473	1653	0.0180709	376129	1569	0.00417144	2.11505	1.05019e-14	550	13.9787	.	.	105358	2341	0.0222195	179580	1589	0.00884842	1.32833	1.8112e-06	1490	5.74203	.	.	84539	2078	0.0245804	414465	1928	0.00465178	2.40165	5.78188e-34	598	33.2379	.	.
M21017	1689	+	1688	18S	.	18S ribosomal RNA	.	.	GTGTATTTCCTAGACCGAGAG	.	NA	NA	NA	90778	3554	0.0391505	322846	4034	0.0124951	1.64766	4.73181e-46	242	45.325	.	.	98141	5900	0.0601176	182231	4308	0.0236403	1.34654	5.59341e-49	442	48.2523	.	.	86534	5130	0.0592831	359155	4709	0.0131113	2.17681	4.61489e-152	232	151.336	.	.
M21017	1760	+	1759	18S	.	18S ribosomal RNA	.	.	CTGTTCACGATGAACTTGGAA	.	NA	NA	NA	4557	805	0.176651	52048	1236	0.0237473	2.89507	2.76142e-188	95	187.559	.	.	2707	1162	0.429257	23293	793	0.0340446	3.65635	0	1	307	.	.	2297	947	0.412277	55584	1294	0.0232801	4.14645	0	1	307	.	.
M21017	1765	+	1764	18S	.	18S ribosomal RNA	.	.	CACGATGAACTTGGAATTCCC	.	NA	NA	NA	6351	789	0.124232	57884	2205	0.0380934	1.70543	1.34442e-65	194	64.8715	.	.	4960	1303	0.262702	26952	1032	0.0382903	2.77837	8.43792e-215	162	214.074	.	.	4308	995	0.230966	60848	2098	0.0344794	2.74387	0	1	307	.	.
M21017	1771	+	1770	18S	.	18S ribosomal RNA	.	.	GAACTTGGAATTCCCAGTAAG	.	NA	NA	NA	15490	981	0.0633312	114362	2372	0.0207412	1.61042	2.90566e-37	290	36.5368	.	.	17707	1691	0.095499	56230	1528	0.0271741	1.81325	6.86773e-50	438	49.1632	.	.	16487	1485	0.090071	125382	2695	0.0214943	2.06711	1.17636e-104	288	103.929	.	.
M21017	1772	+	1771	18S	.	18S ribosomal RNA	.	.	AACTTGGAATTCCCAGTAAGT	.	NA	NA	NA	15697	208	0.0132509	114935	574	0.00499413	1.40779	0.240572	3505	0.618755	.	.	17992	286	0.015896	56439	210	0.00372083	2.09496	0.105694	5049	0.975949	.	.	16787	301	0.0179305	125946	565	0.00448605	1.9989	0.000234485	1799	3.62989	.	.
M21017	1782	+	1781	18S	.	18S ribosomal RNA	.	.	TCCCAGTAAGTGTGAGTCATT	.	NA	NA	NA	18017	512	0.0284176	128115	975	0.00761035	1.90075	1.22896e-10	701	9.91046	.	.	20883	919	0.0440071	62250	279	0.00448193	3.29554	7.38348e-20	774	19.1317	.	.	19764	769	0.0389091	138859	981	0.00706472	2.4614	5.69399e-28	668	27.2446	.	.
M21017	1784	+	1783	18S	.	18S ribosomal RNA	.	.	CCAGTAAGTGTGAGTCATTAA	.	NA	NA	NA	18870	645	0.0341812	130785	1566	0.0119739	1.51332	4.24295e-12	629	11.3723	.	.	22294	1175	0.0527048	63423	665	0.0104852	2.32959	9.4768e-23	703	22.0233	.	.	21015	931	0.0443017	141467	1561	0.0110344	2.00536	1.9836e-30	638	29.7025	.	.
M21017	1820	+	1819	18S	.	18S ribosomal RNA	.	.	TCCCTGCCCTTTGTACACACC	.	NA	NA	NA	12477	489	0.0391921	186943	4173	0.0223223	0.812077	4.93852e-08	848	7.3064	.	.	11635	955	0.0820799	68772	1323	0.0192375	2.09311	2.87899e-50	435	49.5408	.	.	9467	807	0.0852435	198617	4404	0.0221733	1.94276	6.11353e-113	280	112.214	.	.
M21017	1821	+	1820	18S	.	18S ribosomal RNA	.	.	CCCTGCCCTTTGTACACACCG	.	NA	NA	NA	15723	3453	0.219615	188319	2804	0.0148896	3.88259	0	1	307	.	.	20430	8993	0.440186	68564	785	0.0114492	5.2648	0	1	307	.	.	15825	6543	0.41346	200557	3319	0.0165489	4.64294	0	1	307	.	.
M21017	1854	+	1853	18S	.	18S ribosomal RNA	.	.	ACCGATTGAATTATTTAGTGA	.	NA	NA	NA	11178	821	0.0734478	183431	5354	0.0291881	1.33134	4.21481e-51	224	50.3752	.	.	8414	822	0.0976943	80566	4598	0.0570712	0.775511	2.93807e-18	818	17.5319	.	.	6622	719	0.108577	194377	4783	0.0246068	2.14159	1.58164e-166	219	165.801	.	.
M21017	1855	+	1854	18S	.	18S ribosomal RNA	.	.	CCGATTGAATTATTTAGTGAG	.	NA	NA	NA	19441	8280	0.425904	191164	8049	0.0421052	3.33846	0	1	307	.	.	18709	10346	0.552996	87893	7401	0.0842047	2.7153	0	1	307	.	.	15904	9310	0.585387	201285	7317	0.0363514	4.00931	0	1	307	.	.
M21017	1857	+	1856	18S	.	18S ribosomal RNA	.	.	GATTGAATTATTTAGTGAGGT	.	NA	NA	NA	22525	1721	0.076404	203141	6263	0.0308308	1.30928	2.85382e-69	188	68.5446	.	.	22441	2477	0.110378	98649	5112	0.0518201	1.09087	6.51143e-58	395	57.1863	.	.	19445	2179	0.11206	211835	5570	0.026294	2.09146	1.4718e-249	166	248.832	.	.
M21017	1858	+	1857	18S	.	18S ribosomal RNA	.	.	ATTGAATTATTTAGTGAGGTC	.	NA	NA	NA	24036	1564	0.0650691	207123	4778	0.0230684	1.49605	1.00358e-63	196	62.9984	.	.	24637	2289	0.092909	102160	3651	0.0357381	1.37836	1.04894e-60	379	59.9792	.	.	21251	1861	0.0875723	214782	3801	0.017697	2.30697	1.32515e-183	204	182.878	.	.
M21017	1859	+	1858	18S	.	18S ribosomal RNA	.	.	TTGAATTATTTAGTGAGGTCT	.	NA	NA	NA	25376	1382	0.0544609	212257	5987	0.0282064	0.9492	1.07618e-24	381	23.9681	.	.	26602	2058	0.0773626	108644	6594	0.0606936	0.350091	5.96817e-05	1797	4.22416	.	.	22735	1543	0.0678689	218501	4740	0.0216933	1.6455	7.66404e-81	341	80.1155	.	.
M21017	1862	+	1861	18S	.	18S ribosomal RNA	.	.	AATTATTTAGTGAGGTCTCCG	.	NA	NA	NA	28955	1752	0.0605077	221556	2876	0.0129809	2.22073	1.24885e-94	155	93.9035	.	.	31048	2661	0.085706	117843	2792	0.0236925	1.85496	2.69896e-86	307	85.5688	.	.	27194	2178	0.0800912	225751	2374	0.010516	2.92906	2.12714e-206	193	205.672	.	.
M21017	1867	+	1866	18S	.	18S ribosomal RNA	.	.	TTTAGTGAGGTCTCCGGACGT	.	NA	NA	NA	34284	1830	0.0533777	237407	3950	0.0166381	1.68175	4.85708e-60	205	59.3136	.	.	37000	2580	0.0697297	133909	3719	0.0277726	1.32811	6.4541e-45	471	44.1902	.	.	34365	2458	0.0715263	238644	3099	0.0129859	2.46153	1.83797e-155	229	154.736	.	.
M21017	1869	+	1868	18S	.	18S ribosomal RNA	.	.	TAGTGAGGTCTCCGGACGTGA	.	NA	NA	NA	35418	837	0.0236321	239501	2490	0.0103966	1.18463	7.44078e-08	859	7.12838	.	.	38300	1194	0.0311749	137729	2259	0.0164018	0.926535	9.07335e-06	1602	5.04223	.	.	35795	1074	0.0300042	239130	1646	0.00688329	2.12399	1.25119e-25	704	24.9027	.	.
M21017	1877	+	1876	18S	.	18S ribosomal RNA	.	.	TCTCCGGACGTGATCACTGTG	.	NA	NA	NA	40002	1244	0.0310984	250590	2426	0.00968115	1.68359	1.83099e-22	405	21.7373	.	.	43280	2594	0.0599353	158546	2377	0.0149925	1.99917	1.90799e-63	376	62.7194	.	.	41289	1902	0.0460655	245552	2455	0.00999788	2.20399	3.15218e-63	408	62.5014	.	.
M21017	1880	+	1879	18S	.	18S ribosomal RNA	.	.	CCGGACGTGATCACTGTGACG	.	NA	NA	NA	40753	576	0.0141339	249499	1394	0.0055872	1.33897	0.00255481	1542	2.59264	.	.	43428	675	0.015543	161809	1157	0.00715041	1.12016	0.0311235	3655	1.50691	.	.	41802	662	0.0158366	242976	1192	0.00490583	1.69069	1.11371e-05	1519	4.95323	.	.
M21017	1884	+	1883	18S	.	18S ribosomal RNA	.	.	ACGTGATCACTGTGACGCCTT	.	NA	NA	NA	41350	1225	0.0296252	249607	3007	0.0120469	1.29816	9.01907e-15	548	14.0448	.	.	44188	2804	0.0634561	165909	2628	0.01584	2.00219	3.77271e-74	342	73.4233	.	.	41726	1765	0.0422998	241625	2930	0.0121262	1.80252	3.29744e-43	524	42.4818	.	.
M21017	1886	+	1885	18S	.	18S ribosomal RNA	.	.	GTGATCACTGTGACGCCTTGC	.	NA	NA	NA	41391	350	0.00845594	248707	467	0.00187771	2.17099	0.0648405	2415	1.18815	.	.	44302	691	0.0155975	165476	264	0.0015954	3.28933	1.39866e-06	1473	5.85429	.	.	41407	497	0.0120028	240643	503	0.00209023	2.52164	0.000119237	1716	3.92359	.	.
M21017	1937	+	1936	18S	.	18S ribosomal RNA	.	.	AACTTGATTATTTAGAGGAAG	.	NA	NA	NA	11916	283	0.0237496	123938	379	0.00305798	2.95725	2.28351e-10	711	9.6414	.	.	10274	675	0.0656998	114954	447	0.00388851	4.0786	2.91058e-86	308	85.536	.	.	8608	721	0.0837593	127560	429	0.00336312	4.63838	9.66394e-159	225	158.015	.	.
M21017	1938	+	1937	18S	.	18S ribosomal RNA	.	.	ACTTGATTATTTAGAGGAAGT	.	NA	NA	NA	15497	3736	0.241079	122048	263	0.00215489	6.80575	0	1	307	.	.	20032	9920	0.495208	113522	301	0.00265147	7.5451	0	1	307	.	.	17327	8850	0.510764	125786	293	0.00232935	7.77658	0	1	307	.	.
M21017	1939	+	1938	18S	.	18S ribosomal RNA	.	.	CTTGATTATTTAGAGGAAGTA	.	NA	NA	NA	15612	453	0.0290161	118983	241	0.0020255	3.84051	1.83553e-17	497	16.7362	.	.	20954	1177	0.0561707	111017	246	0.00221588	4.66387	5.92441e-66	367	65.2274	.	.	18237	1116	0.0611943	122760	230	0.00187357	5.02953	1.10597e-87	317	86.9563	.	.
M21017	2726	+	2725	5.8S	.	5.8S ribosomal RNA	.	.	ATTATAAAACTCTAAGCGGTG	.	NA	NA	NA	157905	14200	0.0899275	815035	30243	0.0371064	1.27709	0	1	307	.	.	176468	21185	0.12005	597913	19545	0.0326887	1.87677	0	1	307	.	.	118826	14072	0.118425	930412	35876	0.0385593	1.61883	0	1	307	.	.
M21017	2728	+	2727	5.8S	.	5.8S ribosomal RNA	.	.	TATAAAACTCTAAGCGGTGGA	.	NA	NA	NA	184859	21472	0.116153	875570	37501	0.0428304	1.43932	0	1	307	.	.	215040	32875	0.152879	665240	44634	0.0670946	1.18812	0	1	307	.	.	144452	21238	0.147025	997797	42914	0.0430087	1.77336	0	1	307	.	.
M21017	2735	+	2734	5.8S	.	5.8S ribosomal RNA	.	.	CTCTAAGCGGTGGATCACTCG	.	NA	NA	NA	231137	22847	0.0988461	972565	36246	0.0372685	1.40723	0	1	307	.	.	279147	37593	0.134671	782394	64502	0.0824418	0.70799	0	1	307	.	.	189807	23858	0.125696	1105024	40970	0.0370761	1.76138	0	1	307	.	.
M21017	2739	+	2738	5.8S	.	5.8S ribosomal RNA	.	.	AAGCGGTGGATCACTCGGCTC	.	NA	NA	NA	256608	5827	0.0227078	1044094	6554	0.00627721	1.85499	3.55959e-58	211	57.4486	.	.	309085	7967	0.0257761	827103	4134	0.00499817	2.36656	6.21564e-75	338	74.2065	.	.	211327	5505	0.0260497	1185471	7582	0.00639577	2.02608	5.25689e-94	306	93.2793	.	.
M21017	2743	+	2742	5.8S	.	5.8S ribosomal RNA	.	.	GGTGGATCACTCGGCTCATGG	.	NA	NA	NA	273156	9137	0.0334498	1077726	9341	0.00866732	1.94834	1.25142e-135	119	134.903	.	.	332030	15552	0.0468391	845210	4160	0.00492185	3.25044	0	1	307	.	.	226799	9849	0.0434261	1225017	10204	0.00832968	2.38223	1.32906e-304	138	303.876	.	.
M21017	2748	+	2747	5.8S	.	5.8S ribosomal RNA	.	.	ATCACTCGGCTCATGGGTCGA	.	NA	NA	NA	291068	5766	0.0198098	1122574	7354	0.00655102	1.59642	1.21409e-40	268	39.9158	.	.	353615	8984	0.0254062	866968	3762	0.00433926	2.54966	5.34e-81	318	80.2725	.	.	242904	6087	0.0250593	1280115	8274	0.00646348	1.95496	4.17503e-91	311	90.3793	.	.
M21017	2751	+	2750	5.8S	.	5.8S ribosomal RNA	.	.	ACTCGGCTCATGGGTCGATGA	.	NA	NA	NA	304827	10538	0.0345704	1147761	13718	0.011952	1.53229	2.89277e-119	133	118.539	.	.	373598	18292	0.0489617	883128	10461	0.0118454	2.04733	2.51555e-250	141	249.599	.	.	256360	12184	0.0475269	1309002	15877	0.0121291	1.97027	0	1	307	.	.
M21017	2755	+	2754	5.8S	.	5.8S ribosomal RNA	.	.	GGCTCATGGGTCGATGAAGAA	.	NA	NA	NA	320224	9508	0.0296917	1173583	9135	0.00778386	1.9315	3.26297e-116	136	115.486	.	.	395161	14847	0.037572	903930	5205	0.00575819	2.70597	1.97788e-191	176	190.704	.	.	270629	9802	0.0362193	1337035	9802	0.00733115	2.30465	3.84894e-228	183	227.415	.	.
M21017	2759	+	2758	5.8S	.	5.8S ribosomal RNA	.	.	CATGGGTCGATGAAGAACGCA	.	NA	NA	NA	361091	28103	0.077828	1237305	15746	0.012726	2.61251	0	1	307	.	.	461376	51591	0.11182	961031	10215	0.0106292	3.39507	0	1	307	.	.	306766	29188	0.0951474	1407769	17473	0.0124118	2.93845	0	1	307	.	.
M21017	2776	+	2775	5.8S	.	5.8S ribosomal RNA	.	.	CGCAGCAAACTGTGCGTCATC	.	NA	NA	NA	392384	25247	0.0643426	1330704	28399	0.0213413	1.59212	0	1	307	.	.	516091	55260	0.107074	975971	17966	0.0184083	2.54018	0	1	307	.	.	326765	30115	0.092161	1524347	31954	0.0209624	2.13635	0	1	307	.	.
M21017	2778	+	2777	5.8S	.	5.8S ribosomal RNA	.	.	CAGCAAACTGTGCGTCATCGT	.	NA	NA	NA	410577	21858	0.0532373	1339823	11731	0.00875563	2.60415	0	1	307	.	.	555010	43696	0.0787301	979396	8023	0.00819178	3.26467	0	1	307	.	.	346276	24255	0.0700453	1532913	11461	0.00747661	3.22783	0	1	307	.	.
M21017	2782	+	2781	5.8S	.	5.8S ribosomal RNA	.	.	AAACTGTGCGTCATCGTGTGA	.	NA	NA	NA	420308	8430	0.0200567	1351150	5303	0.0039248	2.35339	9.9332e-74	183	73.0029	.	.	575571	16500	0.0286672	979361	2268	0.0023158	3.62982	3.42e-144	210	143.466	.	.	356330	9912	0.0278169	1544786	5207	0.00337069	3.04484	2.68155e-193	199	192.572	.	.
M21017	2785	+	2784	5.8S	.	5.8S ribosomal RNA	.	.	CTGTGCGTCATCGTGTGAACT	.	NA	NA	NA	430328	17984	0.0417914	1347176	11423	0.00847922	2.3012	0	1	307	.	.	596930	33947	0.0568693	959630	5061	0.00527391	3.43071	0	1	307	.	.	366033	19309	0.0527521	1538226	9486	0.00616684	3.09662	0	1	307	.	.
M21017	2788	+	2787	5.8S	.	5.8S ribosomal RNA	.	.	TGCGTCATCGTGTGAACTGCA	.	NA	NA	NA	456624	25499	0.0558424	1361338	9436	0.00693142	3.01014	0	1	307	.	.	656163	56786	0.0865425	970591	6021	0.00620344	3.80227	0	1	307	.	.	398997	32638	0.0818001	1552531	10134	0.00652741	3.64752	0	1	307	.	.
M21017	2790	+	2789	5.8S	.	5.8S ribosomal RNA	.	.	CGTCATCGTGTGAACTGCAGG	.	NA	NA	NA	482376	22539	0.046725	1372999	9669	0.00704225	2.73009	0	1	307	.	.	713939	48558	0.0680142	977538	7798	0.00797718	3.09188	0	1	307	.	.	433849	29383	0.0677263	1566873	10462	0.00667699	3.34245	0	1	307	.	.
M21017	2795	+	2794	5.8S	.	5.8S ribosomal RNA	.	.	TCGTGTGAACTGCAGGACACA	.	NA	NA	NA	491115	20056	0.0408377	1364299	35182	0.0257876	0.663223	2.45691e-61	200	60.6096	.	.	756818	54823	0.0724388	981074	53116	0.0541407	0.42005	7.49621e-66	368	65.1252	.	.	454748	30371	0.0667864	1563020	38934	0.0249095	1.42286	0	1	307	.	.
M21017	2806	+	2805	5.8S	.	5.8S ribosomal RNA	.	.	GCAGGACACATGAACATCGAC	.	NA	NA	NA	466776	2719	0.00582506	1300796	1139	0.000875618	2.7339	2.53187e-06	989	5.59656	.	.	743345	8209	0.0110433	941285	1055	0.00112081	3.30056	1.38391e-19	781	18.8589	.	.	443221	5167	0.0116578	1507910	1012	0.000671128	4.11857	1.14128e-38	562	37.9426	.	.
M21017	2812	+	2811	5.8S	.	5.8S ribosomal RNA	.	.	CACATGAACATCGACATTTTG	.	NA	NA	NA	443522	3288	0.00741339	1236199	1409	0.00113978	2.70137	6.87786e-10	738	9.16255	.	.	718251	8666	0.0120654	885756	879	0.000992373	3.60385	5.35776e-23	699	22.271	.	.	425665	5875	0.0138019	1441116	892	0.000618965	4.47887	2.83992e-53	459	52.5467	.	.
M21017	2818	+	2817	5.8S	.	5.8S ribosomal RNA	.	.	AACATCGACATTTTGAACGCA	.	NA	NA	NA	423587	5861	0.0138366	1182317	3515	0.00297298	2.21851	4.09334e-29	346	28.3879	.	.	699246	18807	0.0268961	861036	6332	0.00735393	1.87081	1.45325e-69	356	68.8377	.	.	413542	12842	0.0310537	1383022	3998	0.00289077	3.42524	1.7826e-230	179	229.749	.	.
M21017	2819	+	2818	5.8S	.	5.8S ribosomal RNA	.	.	ACATCGACATTTTGAACGCAT	.	NA	NA	NA	424173	5975	0.0140862	1171686	2277	0.00194335	2.85767	2.87728e-36	297	35.541	.	.	713274	21995	0.0308367	856429	3243	0.00378665	3.02565	5.33766e-133	221	132.273	.	.	423085	15085	0.0356548	1371321	2807	0.00204693	4.12256	0	1	307	.	.
M21017	2820	+	2819	5.8S	.	5.8S ribosomal RNA	.	.	CATCGACATTTTGAACGCATA	.	NA	NA	NA	424221	5567	0.0131229	1159950	1071	0.000923316	3.82912	2.43773e-36	295	35.613	.	.	728109	22795	0.0313071	850108	1398	0.0016445	4.25077	4.70115e-159	195	158.328	.	.	434043	16626	0.038305	1358474	1420	0.00104529	5.19556	0	1	307	.	.
M21017	2821	+	2820	5.8S	.	5.8S ribosomal RNA	.	.	ATCGACATTTTGAACGCATAT	.	NA	NA	NA	422090	3768	0.00892701	1147886	332	0.000289227	4.9479	8.30081e-18	483	17.0809	.	.	736080	15570	0.0211526	843329	428	0.000507512	5.38125	1.10031e-76	333	75.9585	.	.	439854	11531	0.0262155	1344942	466	0.000346483	6.24149	5.43697e-191	200	190.265	.	.
M21017	2877	+	2876	2S	.	2S ribosomal RNA	.	.	ATAGTGCTGCTTGGACTACAT	.	NA	NA	NA	5029	203	0.0403659	153329	2424	0.0158091	1.35238	8.92854e-13	600	12.0492	.	.	3936	343	0.0871443	177744	3251	0.0182904	2.25232	4.72335e-97	281	96.3257	.	.	4784	397	0.0829849	150320	2956	0.0196647	2.07724	3.92182e-78	350	77.4065	.	.
M21017	2878	+	2877	2S	.	2S ribosomal RNA	.	.	TAGTGCTGCTTGGACTACATA	.	NA	NA	NA	5301	287	0.0541407	159234	5926	0.0372157	0.540804	0.000315354	1311	3.5012	.	.	4555	629	0.13809	188685	10948	0.0580226	1.25092	2.53908e-78	326	77.5953	.	.	5430	657	0.120994	158724	8421	0.0530544	1.1894	1.73031e-62	414	61.7619	.	.
M21017	3301	+	3300	28S	.	28S ribosomal RNA	.	.	ATATACAACCTCAACTCATAT	.	NA	NA	NA	44041	1550	0.0351945	97636	1058	0.0108362	1.69949	1.76534e-11	657	10.7532	.	.	48205	1545	0.0320506	67432	1065	0.0157937	1.021	0.00172951	2361	2.76208	.	.	33179	1146	0.0345399	120594	1219	0.0101083	1.77272	2.15598e-14	932	13.6664	.	.
M21017	3317	+	3316	28S	.	28S ribosomal RNA	.	.	CATATGGGACTACCCCCTGAA	.	NA	NA	NA	64305	1724	0.0268097	127385	1304	0.0102367	1.38901	8.22888e-07	947	6.08466	.	.	68550	2249	0.0328082	91793	931	0.0101424	1.69366	1.28421e-09	1194	8.89136	.	.	48564	1404	0.0289103	154314	1550	0.0100445	1.52518	5.5394e-11	1056	10.2565	.	.
M21017	3324	+	3323	28S	.	28S ribosomal RNA	.	.	GACTACCCCCTGAATTTAAGC	.	NA	NA	NA	69468	1761	0.0253498	133993	601	0.00448531	2.4987	8.96385e-12	645	11.0475	.	.	73612	2494	0.0338803	99386	737	0.00741553	2.19183	2.296e-14	939	13.639	.	.	51890	1353	0.0260744	162141	697	0.00429873	2.60065	8.71067e-16	880	15.0599	.	.
M21017	3328	+	3327	28S	.	28S ribosomal RNA	.	.	ACCCCCTGAATTTAAGCATAT	.	NA	NA	NA	72575	2491	0.0343231	136355	2138	0.0156797	1.13029	2.66995e-09	769	8.5735	.	.	74270	3179	0.0428033	102556	2315	0.022573	0.923121	2.14277e-08	1294	7.66903	.	.	51931	2077	0.0399954	164607	2636	0.0160139	1.32051	7.84684e-19	815	18.1053	.	.
M21017	3329	+	3328	28S	.	28S ribosomal RNA	.	.	CCCCCTGAATTTAAGCATATT	.	NA	NA	NA	74128	2183	0.0294491	137040	1732	0.0126386	1.22038	1.45491e-07	878	6.83716	.	.	75393	2537	0.0336503	103313	1972	0.0190876	0.817983	0.000263212	2003	3.57969	.	.	52301	1611	0.0308025	165083	1909	0.0115639	1.41342	3.27723e-12	1009	11.4845	.	.
M21017	3330	+	3329	28S	.	28S ribosomal RNA	.	.	CCCCTGAATTTAAGCATATTA	.	NA	NA	NA	76301	2882	0.0377715	138300	2384	0.0172379	1.13171	1.61213e-11	653	10.7926	.	.	77471	3691	0.0476436	104945	3026	0.0288342	0.724505	2.44077e-07	1379	6.61247	.	.	53322	2333	0.043753	166628	2884	0.017308	1.33794	3.60943e-23	734	22.4426	.	.
M21017	3338	+	3337	28S	.	28S ribosomal RNA	.	.	TTTAAGCATATTAATTAGGGG	.	NA	NA	NA	92299	6043	0.065472	162871	5871	0.0360469	0.861002	1.08638e-27	355	26.964	.	.	91879	7887	0.0858412	132956	5745	0.0432098	0.990312	5.03155e-48	449	47.2983	.	.	63251	5223	0.0825758	194408	6607	0.0339852	1.28081	2.44887e-87	319	86.611	.	.
M21017	3339	+	3338	28S	.	28S ribosomal RNA	.	.	TTAAGCATATTAATTAGGGGA	.	NA	NA	NA	96846	5795	0.0598373	167338	5792	0.0346126	0.789748	6.99756e-21	430	20.1551	.	.	97285	7426	0.0763324	137552	5833	0.0424058	0.848035	1.52312e-31	582	30.8173	.	.	66398	4647	0.069987	198403	5824	0.0293544	1.25351	2.0742e-63	406	62.6831	.	.
M21017	3342	+	3341	28S	.	28S ribosomal RNA	.	.	AGCATATTAATTAGGGGAGGA	.	NA	NA	NA	105185	6602	0.0627656	179621	5001	0.027842	1.17271	7.59795e-44	254	43.1193	.	.	107628	10191	0.0946873	150483	4688	0.031153	1.6038	4.53679e-122	240	121.343	.	.	73485	6171	0.0839763	212079	5967	0.0281357	1.57758	5.55557e-128	254	127.255	.	.
M21017	3343	+	3342	28S	.	28S ribosomal RNA	.	.	GCATATTAATTAGGGGAGGAA	.	NA	NA	NA	109964	6191	0.0563002	182209	3804	0.0208771	1.43122	2.61219e-46	241	45.583	.	.	116227	10412	0.0895833	152795	3655	0.0239209	1.90496	9.24411e-134	219	133.034	.	.	78226	6051	0.0773528	215374	4798	0.0222775	1.79586	1.12395e-128	252	127.949	.	.
M21017	3361	+	3360	28S	.	28S ribosomal RNA	.	.	GAAAAGAAACTAACAAGGATT	.	NA	NA	NA	123764	3962	0.0320125	200474	2187	0.0109091	1.5531	3.71809e-18	473	17.4297	.	.	138220	6687	0.0483794	180434	2355	0.0130519	1.89014	9.45188e-47	457	46.0245	.	.	91943	4099	0.044582	235789	2781	0.0117944	1.91835	7.87456e-52	464	51.1038	.	.
M21017	3372	+	3371	28S	.	28S ribosomal RNA	.	.	AACAAGGATTTTCTTAGTAGC	.	NA	NA	NA	127587	6517	0.0510789	214020	8601	0.0401878	0.345968	0.000127385	1211	3.89488	.	.	151251	11522	0.076178	209019	14624	0.0699649	0.122743	0.146436	5719	0.834351	.	.	98668	7529	0.0763064	249813	10293	0.0412028	0.889061	4.53169e-59	430	58.3437	.	.
M21017	3373	+	3372	28S	.	28S ribosomal RNA	.	.	ACAAGGATTTTCTTAGTAGCG	.	NA	NA	NA	133464	7665	0.0574312	221091	8835	0.0399609	0.523245	5.18521e-13	588	12.2852	.	.	162036	12948	0.0799082	215405	8396	0.0389777	1.03569	1.06873e-72	347	71.9711	.	.	106122	9164	0.0863534	258131	10876	0.0421336	1.03528	8.6418e-97	301	96.0634	.	.
M21017	3375	+	3374	28S	.	28S ribosomal RNA	.	.	AAGGATTTTCTTAGTAGCGGC	.	NA	NA	NA	140378	8116	0.0578153	228572	5854	0.0256112	1.17468	7.91942e-48	235	47.1013	.	.	176751	15551	0.0879825	224666	8010	0.0356529	1.3032	2.66132e-124	236	123.575	.	.	114516	9258	0.0808446	266733	7006	0.026266	1.62196	5.0689e-157	228	156.295	.	.
M21017	3376	+	3375	28S	.	28S ribosomal RNA	.	.	AGGATTTTCTTAGTAGCGGCG	.	NA	NA	NA	148390	9996	0.067363	233156	6585	0.0282429	1.25407	6.01672e-72	184	71.2206	.	.	194570	20022	0.102904	227578	5095	0.0223879	2.2005	4.44541e-300	126	299.352	.	.	124945	12248	0.0980271	272133	8227	0.0302315	1.69713	6.63533e-245	171	244.178	.	.
M21017	3379	+	3378	28S	.	28S ribosomal RNA	.	.	ATTTTCTTAGTAGCGGCGAGC	.	NA	NA	NA	154447	4276	0.0276859	238502	1493	0.00625991	2.14494	1.44421e-22	403	21.8404	.	.	205682	7504	0.0364835	230550	1065	0.00461939	2.98147	2.65734e-49	440	48.5756	.	.	132585	4842	0.03652	278599	1719	0.00617016	2.56531	1.72905e-53	457	52.7622	.	.
M21017	3411	+	3410	28S	.	28S ribosomal RNA	.	.	AGTTCAGCACTAAGTCACTTT	.	NA	NA	NA	124570	1841	0.0147788	234079	2040	0.00871501	0.761959	0.164198	3072	0.784633	.	.	167702	3459	0.0206259	242940	2359	0.00971022	1.08688	7.99573e-06	1591	5.09714	.	.	109265	2002	0.0183224	272609	1952	0.00716044	1.35549	8.75396e-07	1367	6.0578	.	.
M21017	3419	+	3418	28S	.	28S ribosomal RNA	.	.	ACTAAGTCACTTTGTCTATAT	.	NA	NA	NA	103727	2072	0.0199755	220808	2237	0.010131	0.97946	0.000513837	1349	3.28918	.	.	137621	4102	0.0298065	227596	2753	0.012096	1.3011	1.16888e-14	930	13.9322	.	.	88058	2197	0.0249495	255399	2397	0.00938531	1.41053	1.61343e-12	1000	11.7923	.	.
M21017	3420	+	3419	28S	.	28S ribosomal RNA	.	.	CTAAGTCACTTTGTCTATATG	.	NA	NA	NA	102976	3473	0.0337263	220207	3872	0.0175835	0.939656	2.768e-11	668	10.5578	.	.	138512	7103	0.0512808	226467	4397	0.0194156	1.4012	4.13545e-47	454	46.3835	.	.	87620	3918	0.0447158	254725	4509	0.0177014	1.33692	2.69327e-37	571	36.5697	.	.
M21017	3421	+	3420	28S	.	28S ribosomal RNA	.	.	TAAGTCACTTTGTCTATATGG	.	NA	NA	NA	102034	2685	0.0263148	219469	1929	0.0087894	1.58204	1.45004e-13	574	12.8386	.	.	139427	5887	0.0422228	225634	2384	0.0105658	1.99862	5.93353e-47	455	46.2267	.	.	87322	3326	0.0380889	253885	2292	0.00902771	2.07694	5.10164e-44	512	43.2923	.	.
M21017	3423	+	3422	28S	.	28S ribosomal RNA	.	.	AGTCACTTTGTCTATATGGCA	.	NA	NA	NA	99246	1365	0.0137537	216988	1250	0.00576069	1.25551	0.0160904	1910	1.79343	.	.	135448	2138	0.0157847	222843	1099	0.00493172	1.67836	2.73377e-05	1701	4.56324	.	.	84715	1438	0.0169746	250873	1504	0.00599507	1.50153	5.28776e-06	1471	5.27673	.	.
M21017	3436	+	3435	28S	.	28S ribosomal RNA	.	.	ATATGGCAAATGTGAGATGCA	.	NA	NA	NA	77284	2464	0.0318824	198714	2922	0.0147046	1.1165	1.61213e-11	653	10.7926	.	.	106038	4635	0.0437107	204985	2442	0.0119131	1.87544	1.0431e-42	485	41.9817	.	.	66965	2835	0.0423355	230221	3422	0.014864	1.51005	8.52342e-35	591	34.0694	.	.
M21017	3438	+	3437	28S	.	28S ribosomal RNA	.	.	ATGGCAAATGTGAGATGCAGT	.	NA	NA	NA	77178	2646	0.0342844	198313	1552	0.00782601	2.1312	2.52628e-28	350	27.5975	.	.	108643	5858	0.0539197	204181	1572	0.00769905	2.80806	2.86424e-90	297	89.543	.	.	68374	3544	0.0518326	229692	1773	0.00771903	2.74737	3.72249e-91	310	90.4292	.	.
M21017	3443	+	3442	28S	.	28S ribosomal RNA	.	.	AAATGTGAGATGCAGTGTATG	.	NA	NA	NA	74688	1853	0.0248099	194542	1485	0.00763331	1.70053	1.83247e-11	658	10.737	.	.	106331	3698	0.0347782	197800	1271	0.00642568	2.43626	4.26971e-33	567	32.3696	.	.	67549	2362	0.0349672	225294	1875	0.00832246	2.07092	1.00713e-32	615	31.9969	.	.
M21017	3448	+	3447	28S	.	28S ribosomal RNA	.	.	TGAGATGCAGTGTATGGAGCG	.	NA	NA	NA	72601	2336	0.0321759	188338	1253	0.00665293	2.27392	4.88016e-25	376	24.3116	.	.	105950	5492	0.0518358	188515	935	0.00495982	3.38559	3.60259e-86	309	85.4434	.	.	66860	2986	0.0446605	217864	1498	0.00687585	2.69939	8.05847e-64	402	63.0937	.	.
M21017	3513	+	3512	28S	.	28S ribosomal RNA	.	.	ATGAGGCCCGTATAACGTTAA	.	NA	NA	NA	9138	1494	0.163493	51749	2047	0.0395563	2.04725	6.44619e-131	125	130.191	.	.	10597	3047	0.287534	38861	1709	0.0439773	2.7089	0	1	307	.	.	6973	1533	0.219848	56981	2439	0.0428037	2.3607	3.485e-262	157	261.458	.	.
M21017	3515	+	3514	28S	.	28S ribosomal RNA	.	.	GAGGCCCGTATAACGTTAATG	.	NA	NA	NA	9423	646	0.0685557	53255	1216	0.0228335	1.58612	4.09983e-20	440	19.3872	.	.	11240	1132	0.100712	39796	1055	0.0265102	1.92561	4.17354e-41	497	40.3795	.	.	7313	670	0.0916177	59064	1514	0.0256332	1.83761	5.60249e-44	514	43.2516	.	.
M21017	3520	+	3519	28S	.	28S ribosomal RNA	.	.	CCGTATAACGTTAATGATTAC	.	NA	NA	NA	12284	734	0.0597525	61090	985	0.0161238	1.88981	5.48628e-22	413	21.2607	.	.	14782	1255	0.0849006	49217	1045	0.0212325	1.9995	2.09601e-38	518	37.6786	.	.	9773	751	0.0768444	68555	1192	0.0173875	2.14389	1.53521e-44	506	43.8138	.	.
M21017	3521	+	3520	28S	.	28S ribosomal RNA	.	.	CGTATAACGTTAATGATTACT	.	NA	NA	NA	12958	675	0.0520914	62282	1193	0.0191548	1.44334	1.64346e-12	608	11.7842	.	.	15838	1057	0.0667382	50615	1399	0.02764	1.27175	1.06316e-14	927	13.9734	.	.	10422	650	0.0623681	70056	1502	0.02144	1.5405	2.92566e-21	764	20.5338	.	.
M21017	3524	+	3523	28S	.	28S ribosomal RNA	.	.	ATAACGTTAATGATTACTAGA	.	NA	NA	NA	16677	1584	0.0949811	72246	2851	0.0394624	1.26716	2.1815e-39	279	38.6612	.	.	21212	2729	0.128654	63265	3645	0.0576148	1.15898	6.26548e-57	406	56.203	.	.	14087	1739	0.123447	82857	3655	0.0441121	1.48465	5.21016e-86	328	85.2831	.	.
M21017	3527	+	3526	28S	.	28S ribosomal RNA	.	.	ACGTTAATGATTACTAGATGA	.	NA	NA	NA	20243	1235	0.0610087	82076	2287	0.0278644	1.13059	1.32195e-16	512	15.8788	.	.	25781	2112	0.0819208	73376	2368	0.0322721	1.34394	1.50426e-34	552	33.8227	.	.	17566	1384	0.0787886	95383	2681	0.0281077	1.48702	2.56563e-44	509	43.5908	.	.
M21017	3528	+	3527	28S	.	28S ribosomal RNA	.	.	CGTTAATGATTACTAGATGAT	.	NA	NA	NA	21630	1395	0.0644938	84240	2174	0.0258072	1.32138	1.31727e-23	395	22.8803	.	.	28641	2892	0.100974	75399	2042	0.0270826	1.89855	2.09589e-79	322	78.6786	.	.	19347	1807	0.0933995	98154	2788	0.0284043	1.7173	3.88627e-75	362	74.4105	.	.
M21017	3531	+	3530	28S	.	28S ribosomal RNA	.	.	TAATGATTACTAGATGATGTT	.	NA	NA	NA	23853	1049	0.0439777	89140	1475	0.016547	1.4102	7.83934e-13	598	12.1057	.	.	32343	2450	0.0757505	79786	1249	0.0156544	2.27469	1.52677e-57	399	56.8162	.	.	21750	1383	0.0635862	104144	1854	0.0178023	1.83665	6.90726e-42	535	41.1607	.	.
M21017	3535	+	3534	28S	.	28S ribosomal RNA	.	.	GATTACTAGATGATGTTTCCA	.	NA	NA	NA	26906	1096	0.0407344	101384	1818	0.0179318	1.18373	5.71889e-10	736	9.24269	.	.	36358	1897	0.0521756	95437	2143	0.0224546	1.21636	1.36613e-16	865	15.8645	.	.	24630	1159	0.0470564	117306	1999	0.0170409	1.46539	2.26151e-20	790	19.6456	.	.
M21017	3538	+	3537	28S	.	28S ribosomal RNA	.	.	TACTAGATGATGTTTCCAAAG	.	NA	NA	NA	30637	2666	0.087019	107754	3632	0.0337064	1.36831	6.41634e-57	213	56.1927	.	.	42445	5138	0.121051	103481	4275	0.0413119	1.55098	5.01995e-124	237	123.299	.	.	28886	3270	0.113204	124102	3929	0.0316594	1.83821	1.00716e-149	235	148.997	.	.
M21017	3540	+	3539	28S	.	28S ribosomal RNA	.	.	CTAGATGATGTTTCCAAAGAG	.	NA	NA	NA	34797	2719	0.0781389	115045	4263	0.0370551	1.07637	4.78088e-36	300	35.3205	.	.	49307	5141	0.104265	113959	6050	0.0530893	0.973764	5.118e-56	410	55.2909	.	.	33351	3132	0.0939102	132798	5232	0.0393982	1.25315	1.64743e-71	377	70.7832	.	.
M21017	3541	+	3540	28S	.	28S ribosomal RNA	.	.	TAGATGATGTTTCCAAAGAGT	.	NA	NA	NA	35696	990	0.0277342	116600	1689	0.0144854	0.937065	0.00104545	1412	2.98069	.	.	51406	2307	0.044878	116342	2610	0.0224339	1.00033	1.40818e-11	1055	10.8513	.	.	34581	1415	0.0409184	134983	2367	0.0175355	1.22247	2.39535e-14	935	13.6206	.	.
M21017	3551	+	3550	28S	.	28S ribosomal RNA	.	.	TTCCAAAGAGTCGTGTTGCTT	.	NA	NA	NA	38758	1252	0.032303	123280	1572	0.0127515	1.34101	4.09279e-09	774	8.38798	.	.	54828	2044	0.0372802	125472	1807	0.0144016	1.37218	3.14839e-13	983	12.5019	.	.	37491	1325	0.0353418	142050	1527	0.0107497	1.71707	3.50467e-17	843	16.4554	.	.
M21017	3554	+	3553	28S	.	28S ribosomal RNA	.	.	CAAAGAGTCGTGTTGCTTGAT	.	NA	NA	NA	43099	3006	0.0697464	127884	1892	0.0147947	2.23704	1.1133e-76	180	75.9534	.	.	61494	5724	0.0930823	132408	2637	0.0199157	2.2246	8.1197e-141	213	140.09	.	.	41678	3258	0.0781707	146330	1880	0.0128477	2.60512	1.70601e-123	261	122.768	.	.
M21017	3556	+	3555	28S	.	28S ribosomal RNA	.	.	AAGAGTCGTGTTGCTTGATAG	.	NA	NA	NA	49533	4118	0.0831365	136099	2852	0.0209553	1.98816	3.86399e-103	146	102.413	.	.	71396	6955	0.0974144	145150	4271	0.0294247	1.72711	6.28565e-132	225	131.202	.	.	48302	4330	0.0896443	155025	2930	0.0189002	2.24581	3.47492e-151	233	150.459	.	.
M21017	3557	+	3556	28S	.	28S ribosomal RNA	.	.	AGAGTCGTGTTGCTTGATAGT	.	NA	NA	NA	54597	5383	0.0985952	138544	2985	0.0215455	2.19413	9.4281e-161	106	160.026	.	.	80844	10006	0.123769	148781	4117	0.0276715	2.16118	4.20666e-269	136	268.376	.	.	53513	5612	0.104872	157583	3183	0.0201989	2.37628	5.58407e-219	187	218.253	.	.
M21017	3560	+	3559	28S	.	28S ribosomal RNA	.	.	GTCGTGTTGCTTGATAGTGCA	.	NA	NA	NA	66445	8517	0.128181	149104	7326	0.0491335	1.38341	1.22118e-174	101	173.913	.	.	101010	17455	0.172805	163710	10769	0.065781	1.3934	0	1	307	.	.	66117	9981	0.15096	168584	8037	0.0476736	1.6629	0	1	307	.	.
M21017	3561	+	3560	28S	.	28S ribosomal RNA	.	.	TCGTGTTGCTTGATAGTGCAG	.	NA	NA	NA	73581	7720	0.104918	152622	4844	0.0317385	1.72496	3.23869e-159	107	158.49	.	.	113831	13749	0.120784	168281	5760	0.0342285	1.81916	2.1763e-249	144	248.662	.	.	73943	8547	0.115589	172600	5296	0.0306837	1.91346	6.877e-240	173	239.163	.	.
M21017	3564	+	3563	28S	.	28S ribosomal RNA	.	.	TGTTGCTTGATAGTGCAGCAC	.	NA	NA	NA	80753	4374	0.0541652	158281	2603	0.0164454	1.71968	1.41978e-45	247	44.8478	.	.	122410	6529	0.0533371	175082	3655	0.0208759	1.3533	8.0933e-38	525	37.0919	.	.	81252	4837	0.0595308	178889	2970	0.0166025	1.84224	8.50168e-67	390	66.0705	.	.
M21017	3567	+	3566	28S	.	28S ribosomal RNA	.	.	TGCTTGATAGTGCAGCACTAA	.	NA	NA	NA	90643	5769	0.0636453	166904	1902	0.0113958	2.48156	3.78116e-93	158	92.4224	.	.	137006	9723	0.0709677	185807	2353	0.0126637	2.48647	3.07815e-130	228	129.512	.	.	91777	6322	0.0688844	189575	2546	0.01343	2.35871	1.44518e-118	268	117.84	.	.
M21017	3579	+	3578	28S	.	28S ribosomal RNA	.	.	CAGCACTAAGTGGGTGGTAAA	.	NA	NA	NA	100543	4096	0.0407388	167644	1265	0.00754575	2.43267	4.13375e-38	285	37.3837	.	.	148875	6751	0.0453468	192453	1338	0.00695235	2.70543	2.40446e-59	387	58.619	.	.	99131	3950	0.0398463	193048	1553	0.00804463	2.30835	1.74547e-40	546	39.7581	.	.
M21017	3583	+	3582	28S	.	28S ribosomal RNA	.	.	ACTAAGTGGGTGGTAAACTCC	.	NA	NA	NA	111650	9978	0.0893686	170786	4453	0.0260736	1.77718	1.7864e-137	117	136.748	.	.	164731	15360	0.0932429	200217	8918	0.0445417	1.06584	2.22012e-95	285	94.6536	.	.	108427	9097	0.0838998	197488	5448	0.0275865	1.60471	4.12767e-125	259	124.384	.	.
M21017	3586	+	3585	28S	.	28S ribosomal RNA	.	.	AAGTGGGTGGTAAACTCCATC	.	NA	NA	NA	121155	7325	0.0604597	169861	2113	0.0124396	2.28104	1.09892e-80	174	79.959	.	.	174726	9236	0.0528599	199315	2649	0.0132905	1.99178	5.32063e-65	372	64.274	.	.	115491	6524	0.0564893	197252	2537	0.0128617	2.13489	2.68168e-77	352	76.5716	.	.
M21017	3650	+	3649	28S	.	28S ribosomal RNA	.	.	TGAGGGAAAGTTGAAAAGAAC	.	NA	NA	NA	144844	4632	0.0319792	188130	3394	0.0180407	0.825879	3.89778e-07	914	6.40918	.	.	190948	7973	0.0417548	199183	3846	0.0193089	1.11268	9.72818e-21	752	20.012	.	.	125686	4809	0.038262	235214	4559	0.0193823	0.981169	5.92466e-17	849	16.2273	.	.
M21017	3661	+	3660	28S	.	28S ribosomal RNA	.	.	TGAAAAGAACTCTGAATAGAG	.	NA	NA	NA	123138	3463	0.0281229	168197	2291	0.0136209	1.04592	6.35012e-07	940	6.19722	.	.	157814	6046	0.0383109	169993	1892	0.0111299	1.78332	3.53672e-26	653	25.4514	.	.	102473	3567	0.0348092	212192	3065	0.0144445	1.26895	6.70222e-18	834	17.1738	.	.
M21017	3663	+	3662	28S	.	28S ribosomal RNA	.	.	AAAAGAACTCTGAATAGAGAG	.	NA	NA	NA	123830	5220	0.0421546	170263	2492	0.0146362	1.52615	2.37663e-26	367	25.624	.	.	161271	9797	0.0607487	170375	2614	0.0153426	1.98531	5.28087e-73	345	72.2773	.	.	103039	5423	0.0526306	215323	3096	0.0143784	1.872	2.0692e-64	400	63.6842	.	.
M21017	3674	+	3673	28S	.	28S ribosomal RNA	.	.	GAATAGAGAGTTAAACAGTAC	.	NA	NA	NA	110918	5024	0.0452947	166807	3426	0.0205387	1.141	1.41143e-20	431	19.8503	.	.	143569	8845	0.061608	160530	2982	0.018576	1.72968	1.73537e-61	378	60.7606	.	.	90960	5541	0.0609169	211653	4171	0.0197068	1.62815	2.59369e-72	374	71.5861	.	.
M21017	3675	+	3674	28S	.	28S ribosomal RNA	.	.	AATAGAGAGTTAAACAGTACG	.	NA	NA	NA	111835	4751	0.0424822	166305	3389	0.0203782	1.05983	2.76467e-16	522	15.5584	.	.	145995	7681	0.0526114	159503	3506	0.0219808	1.25913	7.23975e-31	594	30.1403	.	.	92294	4833	0.0523653	210792	4003	0.0189903	1.46335	1.92721e-47	493	46.7151	.	.
M21017	3686	+	3685	28S	.	28S ribosomal RNA	.	.	AAACAGTACGTGAAACTGCTT	.	NA	NA	NA	105368	3686	0.0349822	167862	2801	0.0166863	1.06795	3.71043e-11	674	10.4306	.	.	137904	7217	0.0523335	151969	3737	0.0245905	1.08963	5.23467e-24	688	23.2811	.	.	89603	4574	0.0510474	210359	3466	0.0164766	1.63142	5.45956e-51	471	50.2628	.	.
M21017	3702	+	3701	28S	.	28S ribosomal RNA	.	.	TGCTTAGAGGTTAAGCCCGAT	.	NA	NA	NA	91931	1877	0.0204175	157647	1147	0.00727575	1.48864	2.92185e-05	1129	4.53434	.	.	122618	3462	0.028234	144261	1350	0.00935804	1.59316	1.45865e-10	1119	9.83605	.	.	81943	2467	0.0301063	193996	1288	0.00663931	2.18096	4.67411e-22	752	21.3303	.	.
M21017	3765	+	3764	28S	.	28S ribosomal RNA	.	.	AATATTTAAATAATATTATGA	.	NA	NA	NA	5394	852	0.157953	27605	2207	0.0799493	0.982341	8.38036e-25	380	24.0767	.	.	4238	1246	0.294007	28868	3958	0.137107	1.10055	1.25233e-80	320	79.9023	.	.	2760	901	0.326449	32301	2370	0.0733723	2.15355	3.30599e-225	184	224.481	.	.
M21017	3768	+	3767	28S	.	28S ribosomal RNA	.	.	ATTTAAATAATATTATGAGAA	.	NA	NA	NA	6816	885	0.129842	31665	2238	0.0706774	0.877431	3.18286e-17	499	16.4972	.	.	7172	1446	0.201617	36242	3107	0.0857293	1.23376	3.28431e-71	349	70.4836	.	.	4583	919	0.200524	37409	2681	0.0716672	1.48439	9.33506e-82	337	81.0299	.	.
M21017	3782	+	3781	28S	.	28S ribosomal RNA	.	.	ATGAGAATAGTGTGCATTTTT	.	NA	NA	NA	14022	994	0.0708886	51290	1203	0.0234549	1.59567	1.0299e-21	417	20.9872	.	.	20885	2161	0.103471	58350	1522	0.026084	1.988	4.75106e-67	364	66.3232	.	.	13484	1284	0.095224	60166	1394	0.0231692	2.03911	3.36242e-58	434	57.4733	.	.
M21017	3825	+	3824	28S	.	28S ribosomal RNA	.	.	TATTAGCATATACCAAATTTA	.	NA	NA	NA	16307	1080	0.0662292	55455	280	0.00504914	3.71336	1.19239e-41	265	40.9236	.	.	21383	1733	0.0810457	68654	384	0.00559326	3.85697	1.4691e-78	325	77.8329	.	.	13590	993	0.0730684	64606	311	0.00481379	3.924	3.63363e-60	423	59.4397	.	.
M21017	3857	+	3856	28S	.	28S ribosomal RNA	.	.	AACTTATAGTTTATTCCAATT	.	NA	NA	NA	9206	419	0.0455138	35068	592	0.0168815	1.43086	3.18507e-05	1138	4.49688	.	.	10344	799	0.0772428	42156	723	0.0171506	2.17114	3.05803e-29	625	28.5146	.	.	6665	576	0.0864216	42367	728	0.0171832	2.33039	1.95695e-37	569	36.7084	.	.
M21017	3858	+	3857	28S	.	28S ribosomal RNA	.	.	ACTTATAGTTTATTCCAATTA	.	NA	NA	NA	9670	662	0.0684592	35679	1160	0.0325121	1.07427	3.47547e-08	834	7.45899	.	.	11470	1337	0.116565	42853	1337	0.0311997	1.90153	2.95598e-57	401	56.5293	.	.	7466	920	0.123225	43175	1362	0.031546	1.96577	1.24696e-62	411	61.9041	.	.
M21017	3871	+	3870	28S	.	28S ribosomal RNA	.	.	TCCAATTAAATTGCTTGCATT	.	NA	NA	NA	13169	499	0.037892	43581	569	0.0130561	1.53716	5.63564e-05	1175	4.24906	.	.	17291	935	0.0540744	50156	625	0.0124611	2.11751	2.62184e-17	845	16.5814	.	.	12300	531	0.0431707	52591	597	0.0113518	1.92714	2.36616e-10	1087	9.62596	.	.
M21017	3872	+	3871	28S	.	28S ribosomal RNA	.	.	CCAATTAAATTGCTTGCATTT	.	NA	NA	NA	13588	674	0.0496026	43637	592	0.0135665	1.87037	6.73449e-11	685	10.1717	.	.	18256	1234	0.0675942	50086	584	0.0116599	2.53534	2.41244e-31	586	30.6175	.	.	12870	744	0.0578089	52653	593	0.0112624	2.35977	1.79947e-22	745	21.7449	.	.
M21017	3882	+	3881	28S	.	28S ribosomal RNA	.	.	TGCTTGCATTTTAACACAGAA	.	NA	NA	NA	15142	741	0.0489367	46686	1170	0.025061	0.965471	9.2362e-05	1186	4.03451	.	.	20683	1085	0.0524585	53424	1171	0.021919	1.259	1.08827e-09	1187	8.96326	.	.	14176	645	0.0454994	56122	1130	0.0201347	1.17616	9.74863e-07	1372	6.01106	.	.
M21017	3916	+	3915	28S	.	28S ribosomal RNA	.	.	TTTGATAAAGTGCTGATAGAT	.	NA	NA	NA	16994	387	0.0227727	59154	509	0.00860466	1.40412	0.0448798	2229	1.34795	.	.	19441	700	0.0360064	65261	498	0.0076309	2.23833	1.57592e-10	1122	9.80247	.	.	13505	371	0.0274713	67638	535	0.00790975	1.79622	6.15254e-05	1644	4.21095	.	.
M21017	3932	+	3931	28S	.	28S ribosomal RNA	.	.	TAGATTTATATGATTACAGTG	.	NA	NA	NA	17206	587	0.034116	62210	853	0.0137116	1.31505	9.36172e-05	1188	4.02864	.	.	20078	1073	0.0534416	69368	819	0.0118066	2.17837	5.90029e-24	689	23.2291	.	.	14109	627	0.0444397	68687	862	0.0125497	1.8242	1.5178e-13	960	12.8188	.	.
M21017	3935	+	3934	28S	.	28S ribosomal RNA	.	.	ATTTATATGATTACAGTGCGT	.	NA	NA	NA	17559	449	0.0255709	63150	525	0.00831354	1.62097	0.00199049	1497	2.70104	.	.	20457	823	0.0402307	69352	312	0.00449879	3.16069	4.72537e-18	822	17.3256	.	.	14417	509	0.0353055	68978	424	0.00614689	2.52197	1.13017e-11	1031	10.9469	.	.
M21017	3950	+	3949	28S	.	28S ribosomal RNA	.	.	GTGCGTTAATTTTTCGGAATT	.	NA	NA	NA	17066	779	0.0456463	58972	944	0.0160076	1.51174	7.43344e-10	740	9.12881	.	.	19801	1455	0.0734811	63861	1353	0.0211866	1.79422	6.65052e-34	562	33.1771	.	.	13553	966	0.0712757	63386	976	0.0153977	2.21069	4.18006e-38	565	37.3788	.	.
M21017	4075	+	4074	28S	.	28S ribosomal RNA	.	.	GACCAAGGAGTCTAACATATG	.	NA	NA	NA	27882	959	0.034395	130671	832	0.00636714	2.43348	1.67026e-20	433	19.7772	.	.	48095	1528	0.0317705	92184	922	0.0100017	1.66744	7.93417e-09	1259	8.1005	.	.	34865	1271	0.0364549	223972	1013	0.00452289	3.0108	1.67519e-46	496	45.7759	.	.
M21017	4096	+	4095	28S	.	28S ribosomal RNA	.	.	TGCAAGTTATTGGGATATAAA	.	NA	NA	NA	30269	739	0.0244144	133229	695	0.00521658	2.22656	1.12383e-09	747	8.9493	.	.	48928	1758	0.0359303	117066	784	0.00669708	2.4236	1.45082e-20	759	19.8384	.	.	34311	1062	0.0309522	218837	933	0.00426345	2.85995	8.26039e-32	625	31.083	.	.
M21017	4120	+	4119	28S	.	28S ribosomal RNA	.	.	AATAGCGTAATTAACTTGACT	.	NA	NA	NA	20773	473	0.0227699	91143	739	0.00810814	1.48969	0.00143505	1453	2.84313	.	.	27944	676	0.0241912	82486	600	0.00727396	1.73367	0.000119166	1881	3.92385	.	.	19932	483	0.0242324	141850	867	0.00611209	1.9872	3.9719e-09	1149	8.401	.	.
M21017	4164	+	4163	28S	.	28S ribosomal RNA	.	.	TATTTATAGCTAATTAACACA	.	NA	NA	NA	10301	413	0.0400932	39560	540	0.0136502	1.55444	4.47374e-05	1160	4.34933	.	.	10212	866	0.0848022	22624	411	0.0181665	2.22282	9.59783e-20	776	19.0178	.	.	7895	538	0.0681444	51782	535	0.0103318	2.72151	3.01867e-33	606	32.5202	.	.
M21017	4167	+	4166	28S	.	28S ribosomal RNA	.	.	TTATAGCTAATTAACACAATC	.	NA	NA	NA	13415	933	0.069549	44659	1606	0.0359614	0.951581	5.13172e-09	783	8.28974	.	.	15621	1735	0.111068	24220	670	0.0276631	2.00541	3.36474e-33	566	32.473	.	.	11871	1225	0.103193	56287	1623	0.0288344	1.83948	2.43938e-56	443	55.6127	.	.
M21017	4168	+	4167	28S	.	28S ribosomal RNA	.	.	TATAGCTAATTAACACAATCC	.	NA	NA	NA	14027	728	0.0518999	45147	962	0.0213082	1.28433	7.54529e-08	860	7.12232	.	.	16839	1300	0.0772017	24285	508	0.0209183	1.88387	2.30625e-15	905	14.6371	.	.	12740	946	0.0742543	56629	948	0.0167405	2.14913	6.10222e-36	576	35.2145	.	.
M21017	4260	+	4259	28S	.	28S ribosomal RNA	.	.	GCATATATGCTGTGACCCGAA	.	NA	NA	NA	52733	2931	0.0555819	159522	2605	0.01633	1.76709	8.61937e-49	230	48.0645	.	.	61309	5197	0.0847673	51435	764	0.0148537	2.51269	6.20619e-52	425	51.2072	.	.	49085	3336	0.0679637	194797	3685	0.0189171	1.84507	4.38771e-91	312	90.3578	.	.
M21017	4262	+	4261	28S	.	28S ribosomal RNA	.	.	ATATATGCTGTGACCCGAAAG	.	NA	NA	NA	54893	2365	0.0430838	161355	2008	0.0124446	1.79163	2.24154e-30	336	29.6495	.	.	64811	4064	0.0627054	49614	432	0.00870722	2.84831	4.1042e-30	609	29.3868	.	.	51346	2884	0.056168	198059	2975	0.0150208	1.90279	2.02213e-66	392	65.6942	.	.
M21017	4277	+	4276	28S	.	28S ribosomal RNA	.	.	CGAAAGATGGTGAACTATACT	.	NA	NA	NA	67249	2100	0.0312272	249338	3024	0.0121281	1.36445	5.48612e-18	478	17.2607	.	.	78726	3496	0.0444072	111372	2589	0.0232464	0.933785	5.22781e-10	1162	9.28168	.	.	60049	2424	0.040367	313972	3806	0.0121221	1.73554	1.19578e-49	479	48.9223	.	.
M21017	4291	+	4290	28S	.	28S ribosomal RNA	.	.	CTATACTTGATCAGGTTGAAG	.	NA	NA	NA	80010	1616	0.0201975	327508	1996	0.00609451	1.72859	5.1438e-13	587	12.2887	.	.	97773	2287	0.0233909	210658	1057	0.00501761	2.22088	1.04503e-14	926	13.9809	.	.	77031	2133	0.0276902	420009	2609	0.00621177	2.1563	1.41405e-39	554	38.8495	.	.
M21017	4297	+	4296	28S	.	28S ribosomal RNA	.	.	TTGATCAGGTTGAAGTCAGGG	.	NA	NA	NA	86426	4302	0.0497767	348870	4947	0.0141801	1.81161	9.18755e-88	163	87.0368	.	.	111418	8516	0.0764329	231529	3503	0.0151299	2.3368	5.55493e-176	187	175.255	.	.	88122	6596	0.0748508	448985	6494	0.0144637	2.37158	0	1	307	.	.
M21017	4302	+	4301	28S	.	28S ribosomal RNA	.	.	CAGGTTGAAGTCAGGGGAAAC	.	NA	NA	NA	90188	2808	0.031135	364078	3827	0.0105115	1.56657	4.51689e-31	331	30.3452	.	.	119282	6528	0.0547275	247321	2277	0.00920666	2.57152	1.29111e-105	265	104.889	.	.	95568	4898	0.0512515	472283	5690	0.0120479	2.08882	5.00389e-144	241	143.301	.	.
M21017	4318	+	4317	28S	.	28S ribosomal RNA	.	.	GAAACCCTGATGGAAGACCGA	.	NA	NA	NA	86725	1351	0.015578	408164	4822	0.0118139	0.399025	0.446159	4677	0.35051	.	.	116830	3649	0.0312334	291766	4998	0.0171302	0.866551	1.33018e-11	1052	10.8761	.	.	94317	2326	0.0246615	539798	6708	0.0124269	0.988798	8.22885e-16	878	15.0847	.	.
M21017	4342	+	4341	28S	.	28S ribosomal RNA	.	.	AGTTCTGACGTGCAAATCGAT	.	NA	NA	NA	44496	731	0.0164284	356120	2303	0.00646692	1.34504	1.11985e-06	952	5.95084	.	.	57851	1425	0.0246322	250880	1896	0.0075574	1.70459	8.52517e-15	922	14.0693	.	.	40606	832	0.0204896	486196	3537	0.00727484	1.4939	2.35388e-16	864	15.6282	.	.
M21017	4348	+	4347	28S	.	28S ribosomal RNA	Ofengand site	.	GACGTGCAAATCGATTGTCAG	.	NA	NA	NA	33979	6621	0.194856	313774	1063	0.00338779	5.84592	0	1	307	.	.	41705	12506	0.299868	207323	756	0.00364648	6.36168	0	1	307	.	.	28285	9302	0.328867	432042	1235	0.00285852	6.84609	0	1	307	.	.
M21017	4352	+	4351	28S	.	28S ribosomal RNA	.	.	TGCAAATCGATTGTCAGAATT	.	NA	NA	NA	36761	2919	0.0794048	298012	4259	0.0142914	2.47408	1.30806e-233	84	232.883	.	.	45939	5595	0.121792	200268	3631	0.0181307	2.74791	0	1	307	.	.	31869	3748	0.117606	409728	5543	0.0135285	3.11989	0	1	307	.	.
M21017	4353	+	4352	28S	.	28S ribosomal RNA	.	.	GCAAATCGATTGTCAGAATTG	.	NA	NA	NA	38622	2164	0.0560302	296862	1767	0.00595226	3.2347	1.32314e-147	113	146.878	.	.	50153	4626	0.0922378	200285	1075	0.00536735	4.10308	8.13227e-301	125	300.09	.	.	34545	2932	0.0848748	408067	2450	0.00600392	3.82136	0	1	307	.	.
M21017	4355	+	4354	28S	.	28S ribosomal RNA	.	.	AAATCGATTGTCAGAATTGAG	.	NA	NA	NA	40213	1265	0.0314575	294813	914	0.00310027	3.34294	2.20095e-48	233	47.6574	.	.	52163	1770	0.0339321	200259	632	0.00315591	3.42652	2.60919e-39	508	38.5835	.	.	36460	1457	0.0399616	404597	1003	0.00247901	4.01078	9.10895e-116	275	115.041	.	.
M21017	4361	+	4360	28S	.	28S ribosomal RNA	.	.	ATTGTCAGAATTGAGTATAGG	.	NA	NA	NA	44571	2761	0.0619461	282441	3609	0.0127779	2.27736	1.95917e-131	124	130.708	.	.	58850	5305	0.0901444	201601	3117	0.0154612	2.54358	5.95952e-220	157	219.225	.	.	42284	3681	0.0870542	385321	4017	0.0104251	3.06186	0	1	307	.	.
M21017	4362	+	4361	28S	.	28S ribosomal RNA	.	.	TTGTCAGAATTGAGTATAGGG	.	NA	NA	NA	47458	3422	0.0721059	281802	3318	0.0117742	2.61448	3.6455e-198	91	197.438	.	.	64668	6445	0.0996629	201349	2792	0.0138665	2.84546	8.06399e-291	128	290.093	.	.	46208	4429	0.0958492	384032	3875	0.0100903	3.2478	0	1	307	.	.
M21017	4366	+	4365	28S	.	28S ribosomal RNA	.	.	CAGAATTGAGTATAGGGGCGA	.	NA	NA	NA	53149	2570	0.0483546	277771	2925	0.0105303	2.19911	9.92973e-79	178	78.0031	.	.	74061	4935	0.0666343	198114	2033	0.0102618	2.69898	1.2402e-127	233	126.907	.	.	54237	3767	0.0694544	377214	3496	0.00926795	2.90574	1.65979e-265	155	264.78	.	.
M21017	4368	+	4367	28S	.	28S ribosomal RNA	.	.	GAATTGAGTATAGGGGCGAAA	.	NA	NA	NA	54839	2043	0.0372545	273217	1869	0.00684072	2.4452	4.5816e-51	225	50.339	.	.	77350	3891	0.0503038	193002	1104	0.00572015	3.13654	3.27594e-79	323	78.4847	.	.	57064	3034	0.0531684	370038	1964	0.00530756	3.32445	1.09769e-170	215	169.96	.	.
M21017	4423	+	4422	28S	.	28S ribosomal RNA	Ofengand site	.	GAAGTTTCCCTCAGGATAGCT	.	NA	NA	NA	7077	29	0.00409778	162104	135	0.000832799	2.2988	0.446159	4677	0.35051	.	.	3492	47	0.0134593	142698	95	0.000665742	4.3375	0.000142853	1904	3.84511	.	.	2518	47	0.0186656	187972	151	0.000803311	4.53828	1.15151e-11	1032	10.9387	.	.
M21017	4429	+	4428	28S	.	28S ribosomal RNA	Ofengand site	.	TCCCTCAGGATAGCTGGTGCA	.	NA	NA	NA	5302	36	0.00678989	146846	143	0.000973809	2.80168	0.446159	4677	0.35051	.	.	1381	55	0.0398262	128415	78	0.000607406	6.03491	1.00304e-38	515	37.9987	.	.	902	36	0.0399113	167542	96	0.000572991	6.12214	1.06423e-48	483	47.973	.	.
M21017	4433	+	4432	28S	.	28S ribosomal RNA	Ofengand site	.	TCAGGATAGCTGGTGCATTTT	.	NA	NA	NA	5024	221	0.0439889	136834	252	0.00184165	4.57807	1.22912e-47	236	46.9104	.	.	1396	383	0.274355	118609	296	0.00249559	6.78052	0	1	307	.	.	897	226	0.251951	153910	213	0.00138393	7.50823	0	1	307	.	.
M21017	4461	+	4460	28S	.	28S ribosomal RNA	.	.	TATAAAATAATCTTATCTGGT	.	NA	NA	NA	3040	145	0.0476974	79524	3319	0.0417358	0.192623	0.446159	4677	0.35051	.	.	776	86	0.110825	70449	2793	0.0396457	1.48304	9.42566e-17	862	16.0257	.	.	537	74	0.137803	88230	4098	0.0464468	1.56895	1.05477e-18	818	17.9768	.	.
M21017	4463	+	4462	28S	.	28S ribosomal RNA	Ofengand site	.	TAAAATAATCTTATCTGGTAA	.	NA	NA	NA	4013	927	0.230999	82982	2356	0.0283917	3.02435	0	1	307	.	.	2688	1856	0.690476	74238	2639	0.0355478	4.27976	0	1	307	.	.	1699	1118	0.658034	93148	3052	0.0327651	4.32793	0	1	307	.	.
M21017	4464	+	4463	28S	.	28S ribosomal RNA	.	.	AAAATAATCTTATCTGGTAAA	.	NA	NA	NA	4114	144	0.0350024	83454	1326	0.015889	1.13943	0.000191981	1259	3.71674	.	.	2904	225	0.0774793	74826	1160	0.0155026	2.3213	1.42617e-42	486	41.8458	.	.	1800	107	0.0594444	94171	1739	0.0184664	1.68664	7.47151e-17	853	16.1266	.	.
M21017	4466	+	4465	28S	.	28S ribosomal RNA	.	.	AATAATCTTATCTGGTAAAGC	.	NA	NA	NA	4293	162	0.0377358	85915	1876	0.0218355	0.789258	0.00824425	1731	2.08385	.	.	3190	191	0.0598746	76978	1290	0.016758	1.83709	3.27204e-21	744	20.4852	.	.	2035	166	0.0815725	97697	2436	0.0249342	1.70995	3.171e-30	639	29.4988	.	.
M21017	4468	+	4467	28S	.	28S ribosomal RNA	Ofengand site	.	TAATCTTATCTGGTAAAGCGA	.	NA	NA	NA	5876	1493	0.254084	92438	5256	0.0568597	2.15983	0	1	307	.	.	7311	3964	0.542197	84222	6561	0.0779013	2.7991	0	1	307	.	.	4631	2461	0.531419	105888	6790	0.0641244	3.0509	0	1	307	.	.
M21017	4480	+	4479	28S	.	28S ribosomal RNA	Ofengand site	.	GTAAAGCGAATGATTAGAGGC	.	NA	NA	NA	10112	3330	0.329312	101164	1325	0.0130975	4.65209	0	1	307	.	.	18423	9392	0.509798	93211	1860	0.0199547	4.67512	0	1	307	.	.	12606	6527	0.517769	117783	1621	0.0137626	5.23348	0	1	307	.	.
M21017	4515	+	4514	28S	.	28S ribosomal RNA	Ofengand site	.	GATCTTAACCTATTCTCAAAC	.	NA	NA	NA	8073	1077	0.133408	95781	360	0.00375857	5.14951	5.19977e-300	73	299.284	.	.	9715	2229	0.229439	100111	463	0.00462487	5.63256	0	1	307	.	.	6432	1499	0.233053	113106	457	0.00404046	5.85	0	1	307	.	.
M21017	4517	+	4516	28S	.	28S ribosomal RNA	.	.	TCTTAACCTATTCTCAAACTT	.	NA	NA	NA	8114	285	0.0351245	93092	850	0.00913075	1.94367	1.67886e-11	656	10.775	.	.	9657	534	0.0552967	97538	918	0.00941172	2.55466	7.48667e-39	513	38.1257	.	.	6453	354	0.0548582	109850	941	0.00856623	2.67898	1.31582e-42	529	41.8808	.	.
M21017	4518	+	4517	28S	.	28S ribosomal RNA	.	.	CTTAACCTATTCTCAAACTTT	.	NA	NA	NA	8141	222	0.0272694	91677	543	0.00592297	2.20289	8.80662e-08	863	7.05519	.	.	9652	413	0.0427891	96167	571	0.00593759	2.84929	1.4725e-25	662	24.8319	.	.	6440	262	0.0406832	108096	546	0.00505107	3.00977	3.06217e-26	693	25.514	.	.
M21017	4526	+	4525	28S	.	28S ribosomal RNA	.	.	ATTCTCAAACTTTAAATGGGT	.	NA	NA	NA	7207	259	0.0359373	81594	1334	0.0163492	1.13626	3.86215e-05	1152	4.41317	.	.	7761	566	0.0729287	87606	1176	0.0134237	2.4417	1.44983e-55	415	54.8387	.	.	5383	405	0.0752369	94844	1377	0.0145186	2.37354	1.32826e-57	437	56.8767	.	.
M21017	4527	+	4526	28S	.	28S ribosomal RNA	.	.	TTCTCAAACTTTAAATGGGTA	.	NA	NA	NA	7388	357	0.0483216	81097	851	0.0104936	2.20316	2.81562e-21	426	20.5504	.	.	8057	651	0.0807993	87187	961	0.0110223	2.87392	1.24965e-77	328	76.9032	.	.	5664	535	0.0944562	93956	845	0.00899357	3.39268	5.70553e-121	266	120.244	.	.
M21017	4528	+	4527	28S	.	28S ribosomal RNA	Ofengand site	.	TCTCAAACTTTAAATGGGTAA	.	NA	NA	NA	10653	3334	0.312963	80556	569	0.00706341	5.46949	0	1	307	.	.	15484	7499	0.484306	86812	756	0.00870847	5.79736	0	1	307	.	.	10889	5265	0.483515	93126	597	0.00641067	6.23694	0	1	307	.	.
M21017	4532	+	4531	28S	.	28S ribosomal RNA	.	.	AAACTTTAAATGGGTAAGAAC	.	NA	NA	NA	11174	532	0.0476105	77911	1161	0.0149016	1.67581	2.26152e-15	534	14.6456	.	.	16838	1207	0.0716831	83761	1165	0.0139086	2.36565	5.1286e-54	419	53.29	.	.	11826	769	0.0650262	89441	1301	0.0145459	2.16041	1.52803e-42	530	41.8159	.	.
M21017	4591	+	4590	28S	.	28S ribosomal RNA	.	.	AATGTCCCAGTGGGCCACTTT	.	NA	NA	NA	.	.	.	.	.	.	.	.	.	.	.	.	285	133	0.466667	11922	1337	0.112146	2.05702	1.93655e-59	384	58.713	.	.	247	94	0.380567	25707	4265	0.165908	1.19777	4.04038e-16	873	15.3936	.	.
M21017	4599	+	4598	28S	.	28S ribosomal RNA	Ofengand site	.	AGTGGGCCACTTTTGGTAAGC	.	NA	NA	NA	2292	737	0.321553	28974	673	0.0232277	3.79114	0	1	307	.	.	1458	996	0.683128	15663	269	0.0171742	5.31384	0	1	307	.	.	1222	808	0.661211	32418	824	0.025418	4.70119	0	1	307	.	.
M21017	4600	+	4599	28S	.	28S ribosomal RNA	.	.	GTGGGCCACTTTTGGTAAGCA	.	NA	NA	NA	2821	530	0.187877	29839	876	0.0293576	2.67798	1.37289e-112	138	111.862	.	.	2198	741	0.337125	16014	356	0.0222305	3.92267	1.52805e-243	147	242.816	.	.	1824	603	0.330592	33450	1042	0.031151	3.4077	0	1	307	.	.
M21017	4601	+	4600	28S	.	28S ribosomal RNA	Ofengand site	.	TGGGCCACTTTTGGTAAGCAG	.	NA	NA	NA	10173	7354	0.722894	31407	1574	0.0501162	3.85043	0	1	307	.	.	13106	10909	0.832367	16660	657	0.0394358	4.39964	0	1	307	.	.	9969	8146	0.817133	35205	1768	0.0502201	4.02423	0	1	307	.	.
M21017	4649	+	4648	28S	.	28S ribosomal RNA	.	.	TAATGTTACGTGCCCAAATTA	.	NA	NA	NA	15176	4578	0.301661	35043	2797	0.0798162	1.91817	1.34641e-289	76	288.871	.	.	21159	9284	0.438773	23691	4616	0.194842	1.17117	2.22135e-246	146	245.653	.	.	14036	5520	0.393274	42634	4088	0.0958859	2.03615	0	1	307	.	.
M21017	4679	+	4678	28S	.	28S ribosomal RNA	.	.	GCAGATACCATGAAAGGCGTT	.	NA	NA	NA	60617	4804	0.0792517	141677	4423	0.0312189	1.34402	1.21177e-63	197	62.9166	.	.	87806	8978	0.102248	138539	5522	0.0398588	1.3591	1.83428e-106	262	105.737	.	.	60479	5320	0.0879644	184999	5552	0.030011	1.55143	6.14989e-119	267	118.211	.	.
M21017	4688	+	4687	28S	.	28S ribosomal RNA	.	.	ATGAAAGGCGTTGGTTGCTTA	.	NA	NA	NA	72472	4135	0.0570565	161204	2502	0.0155207	1.8782	3.95888e-56	215	55.4024	.	.	102494	7696	0.0750873	157438	2504	0.0159047	2.23912	1.13483e-112	253	111.945	.	.	70586	4675	0.0662313	208784	2847	0.0136361	2.28008	7.00401e-116	274	115.155	.	.
M21017	4689	+	4688	28S	.	28S ribosomal RNA	.	.	TGAAAGGCGTTGGTTGCTTAA	.	NA	NA	NA	76057	4160	0.0546958	162673	1946	0.0119626	2.19289	1.83661e-60	203	59.736	.	.	109801	8233	0.0749811	158648	1635	0.0103058	2.86307	1.54114e-136	214	135.812	.	.	74887	5002	0.066794	210445	2248	0.0106821	2.64452	5.4496e-134	245	133.264	.	.
M21017	4696	+	4695	28S	.	28S ribosomal RNA	.	.	CGTTGGTTGCTTAAAACAGCA	.	NA	NA	NA	98200	9371	0.0954277	191950	7659	0.039901	1.25798	3.56058e-115	137	114.448	.	.	149026	17272	0.115899	193700	7479	0.0386113	1.58578	1.5395e-230	152	229.813	.	.	99768	10477	0.105014	248302	9644	0.0388398	1.43497	2.22899e-207	191	206.652	.	.
M21017	4713	+	4712	28S	.	28S ribosomal RNA	.	.	AGCAGGACGGTGATCATGGAA	.	NA	NA	NA	137532	7598	0.0552453	269209	4480	0.0166413	1.73108	1.10595e-81	173	80.9563	.	.	207777	15051	0.0724382	266722	4353	0.0163204	2.15008	4.21392e-173	189	172.375	.	.	140260	9331	0.0665265	345282	6215	0.0179998	1.88595	1.63907e-163	221	162.785	.	.
M21017	4716	+	4715	28S	.	28S ribosomal RNA	.	.	AGGACGGTGATCATGGAAGTC	.	NA	NA	NA	143401	3525	0.0245814	275295	2588	0.00940082	1.38671	8.96974e-13	601	12.0472	.	.	216850	6380	0.0294213	269389	1700	0.00631058	2.22102	3.33761e-30	607	29.4766	.	.	146338	4433	0.0302929	353734	3264	0.00922727	1.715	1.88517e-32	619	31.7246	.	.
M21017	4725	+	4724	28S	.	28S ribosomal RNA	.	.	ATCATGGAAGTCGAAATCCGC	.	NA	NA	NA	157639	5818	0.0369071	292481	3208	0.0109682	1.75057	1.73571e-40	269	39.7605	.	.	237765	8954	0.037659	291539	3292	0.0112918	1.73772	2.19776e-42	488	41.658	.	.	161843	6682	0.0412869	376500	3758	0.00998141	2.04837	3.05924e-76	356	75.5144	.	.
M21017	4743	+	4742	28S	.	28S ribosomal RNA	.	.	CGCTAAGGAGTGTGTAACAAC	.	NA	NA	NA	148919	4022	0.027008	278225	1655	0.00594842	2.18281	1.86266e-25	373	24.7299	.	.	212762	7094	0.0333424	274275	2038	0.0074305	2.16583	1.25988e-38	517	37.8997	.	.	147016	5043	0.0343024	360476	2076	0.00575905	2.57441	3.24813e-61	417	60.4884	.	.
M21017	4745	+	4744	28S	.	28S ribosomal RNA	.	.	CTAAGGAGTGTGTAACAACTC	.	NA	NA	NA	151550	4750	0.0313428	277368	2887	0.0104086	1.59036	7.02169e-25	378	24.1536	.	.	217545	9141	0.0420189	272470	2104	0.00772195	2.444	3.18487e-67	363	66.4969	.	.	151291	6699	0.0442789	359882	3951	0.0109786	2.01193	3.77967e-82	335	81.4225	.	.
M21017	4754	+	4753	28S	.	28S ribosomal RNA	.	.	GTGTAACAACTCACCTGCCGA	.	NA	NA	NA	150279	3400	0.0226246	264950	1537	0.00580109	1.96349	2.61668e-15	537	14.5822	.	.	207503	5820	0.0280478	256295	1323	0.00516202	2.44188	3.35483e-28	637	27.4743	.	.	151175	4325	0.0286092	344217	1811	0.00526122	2.44301	3.3054e-39	559	38.4808	.	.
M21017	4759	+	4758	28S	.	28S ribosomal RNA	.	.	ACAACTCACCTGCCGAAGCAA	.	NA	NA	NA	143413	2692	0.018771	254634	1907	0.00748918	1.32562	2.41786e-06	988	5.61657	.	.	196690	5687	0.0289135	243547	2530	0.0103881	1.47681	2.35347e-17	843	16.6283	.	.	144368	3326	0.0230383	331234	2417	0.00729696	1.65867	6.4234e-17	850	16.1922	.	.
M21017	4777	+	4776	28S	.	28S ribosomal RNA	.	.	CAACTAGCCCTTAAAATGGAT	.	NA	NA	NA	101705	1210	0.0118972	196590	1624	0.00826085	0.526255	0.446159	4677	0.35051	.	.	131213	3071	0.0234047	176673	1393	0.00788462	1.56968	1.03612e-08	1271	7.98459	.	.	95533	1474	0.0154292	252733	1885	0.00745846	1.04871	0.00452851	2308	2.34404	.	.
M21017	4783	+	4782	28S	.	28S ribosomal RNA	.	.	GCCCTTAAAATGGATGGCGCT	.	NA	NA	NA	80010	1101	0.0137608	172930	1315	0.00760423	0.855688	0.366246	4223	0.436227	.	.	102443	2599	0.0253702	148067	901	0.00608508	2.05979	2.38326e-11	1073	10.6228	.	.	71319	1486	0.020836	218487	1469	0.00672351	1.63179	9.5884e-09	1180	8.01825	.	.
M21017	4799	+	4798	28S	.	28S ribosomal RNA	.	.	GCGCTTAAGTTGTATACCTAT	.	NA	NA	NA	52238	881	0.0168651	142291	738	0.00518655	1.70119	0.00126212	1437	2.8989	.	.	66286	2133	0.0321787	113074	917	0.00810973	1.98838	1.90681e-13	971	12.7197	.	.	43233	1230	0.0284505	173511	860	0.00495646	2.52107	1.32553e-19	800	18.8776	.	.
M21017	4801	+	4800	28S	.	28S ribosomal RNA	.	.	GCTTAAGTTGTATACCTATAC	.	NA	NA	NA	49754	812	0.0163203	137206	968	0.00705509	1.20993	0.0437347	2209	1.35917	.	.	63618	1822	0.0286397	108237	924	0.00853682	1.74625	6.79137e-09	1256	8.16804	.	.	41202	1100	0.0266977	166092	1033	0.00621944	2.10186	4.16639e-14	943	13.3802	.	.
M21017	4836	+	4835	28S	.	28S ribosomal RNA	.	.	AGATGATTTATATTACTTGTG	.	NA	NA	NA	19473	1856	0.0953115	70866	2736	0.0386081	1.30375	2.40379e-41	266	40.6191	.	.	20759	2055	0.0989932	52152	3332	0.0638902	0.631736	1.57094e-11	1060	10.8038	.	.	12589	1329	0.105568	71673	2907	0.0405592	1.38008	2.9007e-51	470	50.5375	.	.
M21017	4838	+	4837	28S	.	28S ribosomal RNA	.	.	ATGATTTATATTACTTGTGAT	.	NA	NA	NA	20008	931	0.0465314	70013	1025	0.0146401	1.66828	9.42154e-14	571	13.0259	.	.	20750	1125	0.0542169	51819	1089	0.0210155	1.36729	3.5591e-11	1080	10.4487	.	.	12897	690	0.0535008	70107	1091	0.0155619	1.78154	3.04938e-19	807	18.5158	.	.
M21017	4839	+	4838	28S	.	28S ribosomal RNA	.	.	TGATTTATATTACTTGTGATA	.	NA	NA	NA	20122	813	0.0404035	68771	745	0.0108331	1.89904	1.02811e-11	647	10.988	.	.	20709	947	0.0457289	50886	868	0.0170577	1.42268	3.29981e-08	1306	7.48151	.	.	12936	586	0.0452999	68793	862	0.0125303	1.85408	2.92558e-14	937	13.5338	.	.
M21017	4843	+	4842	28S	.	28S ribosomal RNA	.	.	TTATATTACTTGTGATATAAA	.	NA	NA	NA	20372	895	0.0439328	67221	1581	0.0235194	0.901447	4.74492e-05	1164	4.32377	.	.	20337	1370	0.0673649	51041	1631	0.0319547	1.07597	3.06411e-12	1021	11.5137	.	.	12931	807	0.0624082	66083	1419	0.021473	1.53921	1.14234e-20	779	19.9422	.	.
M21017	4880	+	4879	28S	.	28S ribosomal RNA	.	.	AGTAGGAAGGTACAATGGTAT	.	NA	NA	NA	54835	1233	0.0224856	166455	2357	0.01416	0.667184	0.0539694	2312	1.26785	.	.	71626	2597	0.0362578	168052	2653	0.0157868	1.19957	3.54682e-14	947	13.4502	.	.	57752	1974	0.0341806	188074	2600	0.0138243	1.30597	1.51525e-15	889	14.8195	.	.
M21017	4885	+	4884	28S	.	28S ribosomal RNA	.	.	GAAGGTACAATGGTATGCGTA	.	NA	NA	NA	55459	1438	0.0259291	169095	2556	0.0151158	0.778516	0.00139413	1451	2.8557	.	.	73410	3440	0.0468601	172349	4065	0.0235859	0.990438	1.4709e-18	809	17.8324	.	.	59163	2232	0.0377263	190324	2775	0.0145804	1.37154	2.11728e-20	789	19.6742	.	.
M21017	4888	+	4887	28S	.	28S ribosomal RNA	.	.	GGTACAATGGTATGCGTAGAA	.	NA	NA	NA	55423	830	0.0149757	169110	1031	0.00609662	1.29654	0.0215525	1977	1.6665	.	.	73329	1553	0.0211785	171763	789	0.00459354	2.20492	1.12955e-09	1189	8.94709	.	.	59218	1058	0.0178662	189910	1026	0.00540256	1.72552	7.65685e-06	1494	5.11595	.	.
M21017	4894	+	4893	28S	.	28S ribosomal RNA	.	.	ATGGTATGCGTAGAAGTGTTT	.	NA	NA	NA	54461	618	0.0113476	170219	817	0.0047997	1.24137	0.275536	3723	0.559822	.	.	70425	985	0.0139865	172058	694	0.00403352	1.79392	0.00221936	2426	2.65377	.	.	57036	792	0.013886	189645	761	0.00401276	1.79096	0.001397	2059	2.8548	.	.
M21017	4900	+	4899	28S	.	28S ribosomal RNA	.	.	TGCGTAGAAGTGTTTGGCGTA	.	NA	NA	NA	50545	579	0.0114551	165278	808	0.00488873	1.22846	0.294867	3837	0.530374	.	.	63198	1146	0.0181335	165726	746	0.00450141	2.01021	3.32345e-06	1530	5.47841	.	.	51118	922	0.0180367	182332	802	0.00439857	2.03583	9.05373e-07	1369	6.04317	.	.
M21017	4902	+	4901	28S	.	28S ribosomal RNA	.	.	CGTAGAAGTGTTTGGCGTAAG	.	NA	NA	NA	49335	486	0.00985102	163231	711	0.00435579	1.17734	0.446159	4677	0.35051	.	.	61104	741	0.0121269	163020	491	0.0030119	2.00946	0.0108955	3016	1.96275	.	.	49434	739	0.0149492	179609	667	0.00371362	2.00917	0.000192652	1775	3.71523	.	.
M21017	4904	+	4903	28S	.	28S ribosomal RNA	.	.	TAGAAGTGTTTGGCGTAAGCC	.	NA	NA	NA	47675	829	0.0173886	159976	995	0.00621968	1.48323	0.00103728	1411	2.9841	.	.	59973	1776	0.0296133	157766	1003	0.00635752	2.21971	1.53168e-17	839	16.8148	.	.	48175	1287	0.0267151	175962	1130	0.00642184	2.0566	1.01339e-14	918	13.9942	.	.
M21017	4915	+	4914	28S	.	28S ribosomal RNA	.	.	GGCGTAAGCCTGCATGGAGCT	.	NA	NA	NA	38006	208	0.00547282	135982	72	0.000529482	3.36963	0.446159	4677	0.35051	.	.	46814	855	0.0182638	131045	42	0.000320501	5.83251	1.11352e-08	1273	7.9533	.	.	38532	488	0.0126648	149391	54	0.000361468	5.13081	0.000176274	1765	3.75381	.	.
M21017	4976	+	4975	28S	.	28S ribosomal RNA	.	.	AATGAGAGCCTTGGAGGACTG	.	NA	NA	NA	7342	2418	0.329338	45086	3169	0.0702879	2.22822	0	1	307	.	.	9454	5921	0.626296	33242	3322	0.0999338	2.6478	0	1	307	.	.	6410	3388	0.528549	50967	3696	0.0725175	2.86564	0	1	307	.	.
M21017	4977	+	4976	28S	.	28S ribosomal RNA	.	.	ATGAGAGCCTTGGAGGACTGA	.	NA	NA	NA	9678	2337	0.241476	48955	3870	0.0790522	1.611	8.95023e-189	94	188.048	.	.	15104	5651	0.374139	38541	5300	0.137516	1.44398	0	1	307	.	.	9972	3563	0.3573	55461	4495	0.0810479	2.14029	0	1	307	.	.
M21017	4985	+	4984	28S	.	28S ribosomal RNA	.	.	CTTGGAGGACTGAAGTGGAGA	.	NA	NA	NA	17225	1514	0.0878955	62757	1842	0.0293513	1.58236	5.27909e-40	274	39.2774	.	.	25650	3525	0.137427	54002	2372	0.0439243	1.64557	4.27964e-89	299	88.3686	.	.	19625	2148	0.109452	71249	2046	0.0287162	1.93036	1.89991e-86	323	85.7213	.	.
M21017	4990	+	4989	28S	.	28S ribosomal RNA	.	.	AGGACTGAAGTGGAGAAGGGT	.	NA	NA	NA	21766	1800	0.0826978	71097	2104	0.0295934	1.48257	9.55723e-38	286	37.0197	.	.	32880	4088	0.124331	62350	2400	0.0384924	1.69154	1.51391e-88	301	87.8199	.	.	25549	2584	0.101139	79799	2094	0.0262409	1.94645	2.46543e-85	331	84.6081	.	.
M21017	5000	+	4999	28S	.	28S ribosomal RNA	.	.	TGGAGAAGGGTTTCGTGTGAA	.	NA	NA	NA	25976	515	0.019826	78417	458	0.00584057	1.76321	0.00880952	1746	2.05505	.	.	38478	1215	0.0315765	70561	571	0.00809229	1.96423	7.51561e-08	1327	7.12404	.	.	30931	783	0.0253144	87414	407	0.004656	2.44279	1.8265e-07	1287	6.73838	.	.
M21017	5001	+	5000	28S	.	28S ribosomal RNA	.	.	GGAGAAGGGTTTCGTGTGAAC	.	NA	NA	NA	26449	550	0.0207947	78967	621	0.00786404	1.40288	0.0239336	2005	1.62099	.	.	39798	1545	0.038821	71049	576	0.00810708	2.25958	1.06968e-13	960	12.9707	.	.	31649	943	0.0297956	87906	596	0.00677997	2.13575	2.42408e-09	1134	8.61545	.	.
M21017	5002	+	5001	28S	.	28S ribosomal RNA	.	.	GAGAAGGGTTTCGTGTGAACA	.	NA	NA	NA	26959	610	0.022627	79563	674	0.00847127	1.41739	0.00700728	1703	2.15445	.	.	41090	1550	0.0377221	71746	790	0.0110111	1.77645	2.30331e-10	1131	9.63765	.	.	32340	961	0.0297155	88378	587	0.00664192	2.16154	1.88576e-09	1129	8.72451	.	.
M21017	5005	+	5004	28S	.	28S ribosomal RNA	.	.	AAGGGTTTCGTGTGAACAGTG	.	NA	NA	NA	28148	912	0.0324002	80981	399	0.00492708	2.7172	3.31247e-12	620	11.4798	.	.	44172	2840	0.0642941	73249	358	0.00488744	3.71754	2.57946e-53	421	52.5885	.	.	34100	1647	0.0482991	89525	372	0.00415526	3.53898	6.55535e-36	577	35.1834	.	.
M21017	5007	+	5006	28S	.	28S ribosomal RNA	.	.	GGGTTTCGTGTGAACAGTGGT	.	NA	NA	NA	29467	1241	0.0421149	82043	830	0.0101166	2.0576	1.03412e-16	511	15.9854	.	.	47808	3371	0.0705112	74423	1078	0.0144848	2.28332	1.19032e-47	451	46.9243	.	.	36195	2037	0.0562785	90365	740	0.00818901	2.78082	1.24994e-42	528	41.9031	.	.
M21017	5014	+	5013	28S	.	28S ribosomal RNA	.	.	GTGTGAACAGTGGTTGATCAC	.	NA	NA	NA	29048	583	0.0200702	82390	623	0.0075616	1.40829	0.0273203	2033	1.56352	.	.	47356	1758	0.0371231	74389	855	0.0114936	1.69148	6.61314e-10	1169	9.17959	.	.	35231	1120	0.0317902	89809	523	0.00582347	2.44863	2.62812e-12	1005	11.5804	.	.
M21017	5017	+	5016	28S	.	28S ribosomal RNA	.	.	TGAACAGTGGTTGATCACGAG	.	NA	NA	NA	28682	534	0.0186179	79033	387	0.00489669	1.92682	0.0105228	1790	1.97787	.	.	48178	1729	0.0358877	70848	237	0.00334519	3.42333	1.59177e-15	899	14.7981	.	.	35461	1229	0.0346578	85405	340	0.00398103	3.12197	1.67795e-16	862	15.7752	.	.
M21017	5147	+	5146	28S	.	28S ribosomal RNA	.	.	GGGAATACGGTTCCAATTCCG	.	NA	NA	NA	17978	363	0.0201913	302198	2877	0.00952025	1.08467	7.51448e-06	1047	5.1241	.	.	17327	452	0.0260865	240550	3629	0.0150863	0.790066	6.98726e-05	1815	4.15569	.	.	18127	410	0.0226182	335143	2909	0.00867988	1.38174	1.21569e-11	1033	10.9152	.	.
M21017	5148	+	5147	28S	.	28S ribosomal RNA	.	.	GGAATACGGTTCCAATTCCGT	.	NA	NA	NA	18314	355	0.0193841	305583	3443	0.011267	0.78277	0.00347802	1579	2.45867	.	.	17579	319	0.0181467	243964	3461	0.0141865	0.355183	0.397353	11277	0.400823	.	.	18409	351	0.0190668	338875	3771	0.011128	0.776866	0.00174178	2101	2.75901	.	.
M21017	5158	+	5157	28S	.	28S ribosomal RNA	.	.	TCCAATTCCGTAACCTGTTGA	.	NA	NA	NA	18978	217	0.0114343	330819	2094	0.00632975	0.853148	0.218411	3405	0.660726	.	.	15212	217	0.0142651	268260	2038	0.00759711	0.908963	0.040068	3849	1.3972	.	.	15046	175	0.011631	367096	2210	0.00602022	0.950086	0.0614723	3442	1.21132	.	.
M21017	5165	+	5164	28S	.	28S ribosomal RNA	.	.	CCGTAACCTGTTGAGTATCCG	.	NA	NA	NA	19015	220	0.0115698	341529	2162	0.00633036	0.870007	0.167555	3097	0.775842	.	.	13346	163	0.0122134	278063	1459	0.00524701	1.2189	0.0193784	3309	1.71268	.	.	12479	117	0.00937575	379890	1939	0.00510411	0.877275	0.32483	6136	0.488344	.	.
M21017	5166	+	5165	28S	.	28S ribosomal RNA	.	.	CGTAACCTGTTGAGTATCCGT	.	NA	NA	NA	19070	218	0.0114316	343227	2234	0.00650881	0.812557	0.248951	3558	0.603887	.	.	13334	203	0.0152242	279165	1821	0.00652302	1.22276	0.000978265	2234	3.00954	.	.	12305	120	0.00975213	381957	2245	0.00587762	0.730485	0.424263	7202	0.372365	.	.
M21017	5170	+	5169	28S	.	28S ribosomal RNA	.	.	ACCTGTTGAGTATCCGTTTGT	.	NA	NA	NA	20764	2038	0.0981506	344876	1109	0.00321565	4.93182	0	1	307	.	.	14373	2433	0.169276	278119	888	0.00319288	5.72837	0	1	307	.	.	12832	2031	0.158276	386447	1189	0.00307675	5.68489	0	1	307	.	.
M21017	5172	+	5171	28S	.	28S ribosomal RNA	.	.	CTGTTGAGTATCCGTTTGTTA	.	NA	NA	NA	20898	289	0.0138291	342262	1176	0.00343596	2.00892	5.6911e-07	934	6.2448	.	.	14238	224	0.0157325	274283	752	0.00274169	2.52061	4.41245e-09	1243	8.35532	.	.	12708	228	0.0179415	385214	1152	0.00299055	2.58482	1.69655e-16	863	15.7704	.	.
M21017	5181	+	5180	28S	.	28S ribosomal RNA	.	.	ATCCGTTTGTTATTAAATATG	.	NA	NA	NA	17002	1005	0.0591107	291999	8946	0.0306371	0.94814	9.04727e-33	318	32.0435	.	.	9198	1146	0.124592	226377	9420	0.041612	1.58214	3.2733e-164	194	163.485	.	.	7667	967	0.126125	328958	9128	0.0277482	2.18439	0	1	307	.	.
M21017	5183	+	5182	28S	.	28S ribosomal RNA	.	.	CCGTTTGTTATTAAATATGGG	.	NA	NA	NA	41018	21554	0.525477	304608	10949	0.0359446	3.86978	0	1	307	.	.	43677	31840	0.728988	235901	8142	0.0345145	4.40062	0	1	307	.	.	37146	26879	0.723604	340048	11775	0.0346275	4.38521	0	1	307	.	.
M21017	5184	+	5183	28S	.	28S ribosomal RNA	.	.	CGTTTGTTATTAAATATGGGC	.	NA	NA	NA	45105	4447	0.0985922	299275	5278	0.017636	2.48295	0	1	307	.	.	49639	6200	0.124902	228960	3817	0.016671	2.90538	0	1	307	.	.	42005	5055	0.120343	332490	5672	0.0170592	2.81853	0	1	307	.	.
M21017	5188	+	5187	28S	.	28S ribosomal RNA	.	.	TGTTATTAAATATGGGCCTCG	.	NA	NA	NA	52443	3623	0.0690845	293090	3071	0.010478	2.721	9.526e-197	92	196.021	.	.	59162	5222	0.0882661	218999	1935	0.00883566	3.32045	5.85244e-274	135	273.233	.	.	50488	4251	0.0841982	319771	3282	0.0102636	3.03625	0	1	307	.	.
M21017	5190	+	5189	28S	.	28S ribosomal RNA	.	.	TTATTAAATATGGGCCTCGTG	.	NA	NA	NA	62368	9091	0.145764	303133	11533	0.038046	1.93782	0	1	307	.	.	76115	15998	0.210182	224590	8827	0.0393027	2.41894	0	1	307	.	.	63673	12112	0.190222	330597	13439	0.0406507	2.22633	0	1	307	.	.
M21017	5196	+	5195	28S	.	28S ribosomal RNA	.	.	AATATGGGCCTCGTGCTCATC	.	NA	NA	NA	68209	1247	0.018282	304052	1674	0.00550564	1.73145	8.02909e-10	741	9.09533	.	.	84451	1970	0.0233271	222731	1220	0.00547746	2.09043	1.27913e-14	934	13.8931	.	.	71727	1636	0.0228087	332392	1983	0.00596585	1.93479	3.05042e-19	808	18.5156	.	.
M21017	5202	+	5201	28S	.	28S ribosomal RNA	.	.	GGCCTCGTGCTCATCCTGGCA	.	NA	NA	NA	87323	2191	0.0250908	325573	2066	0.00634574	1.9833	3.05502e-23	397	22.515	.	.	108541	4098	0.0377553	241982	1546	0.0063889	2.56304	1.76769e-49	439	48.7526	.	.	93592	3375	0.0360608	362680	2613	0.0072047	2.32342	5.6041e-62	416	61.2515	.	.
M21017	5205	+	5204	28S	.	28S ribosomal RNA	.	.	CTCGTGCTCATCCTGGCAACA	.	NA	NA	NA	92082	3376	0.036663	322370	2554	0.00792257	2.21028	2.47583e-54	219	53.6063	.	.	116001	5886	0.0507409	237262	1374	0.00579107	3.13125	1.78523e-99	276	98.7483	.	.	99326	4476	0.0450637	359531	2933	0.00815785	2.46571	4.81247e-100	296	99.3176	.	.
M21017	5208	+	5207	28S	.	28S ribosomal RNA	.	.	GTGCTCATCCTGGCAACAGGA	.	NA	NA	NA	98337	4978	0.0506218	323900	3315	0.0102346	2.3063	4.50543e-107	143	106.346	.	.	129954	12627	0.0971652	236959	2628	0.0110905	3.13111	0	1	307	.	.	108227	7762	0.0717196	362303	4411	0.0121749	2.55846	1.14374e-256	161	255.942	.	.
M21017	5237	+	5236	28S	.	28S ribosomal RNA	.	.	AAAGAAGCCGTCGAGAGATAT	.	NA	NA	NA	106165	1500	0.014129	332635	2491	0.00748869	0.915869	0.0119205	1830	1.92371	.	.	129356	2359	0.0182365	236764	2287	0.00965941	0.916822	0.00195641	2394	2.70854	.	.	107660	1629	0.015131	381754	3079	0.0080654	0.907686	0.00119984	2021	2.92088	.	.
M21017	5247	+	5246	28S	.	28S ribosomal RNA	.	.	TCGAGAGATATCGGAAGAGTT	.	NA	NA	NA	92703	1083	0.0116825	315779	1273	0.0040313	1.53503	0.00189723	1492	2.72188	.	.	104390	1426	0.0136603	230928	911	0.00394495	1.79191	0.000231198	1978	3.63602	.	.	86300	1069	0.012387	367708	1918	0.0052161	1.24779	0.00122173	2026	2.91302	.	.
M21017	5270	+	5269	28S	.	28S ribosomal RNA	.	.	CTTTTCTGTTTTATAGCCGTA	.	NA	NA	NA	71629	2284	0.0318865	302642	4525	0.0149517	1.09264	7.10096e-17	507	16.1487	.	.	61683	3378	0.0547639	253080	4072	0.0160898	1.76708	1.34047e-74	339	73.8727	.	.	57668	3260	0.0565305	353459	5498	0.0155548	1.86167	9.32972e-114	278	113.03	.	.
M21017	5271	+	5270	28S	.	28S ribosomal RNA	.	.	TTTTCTGTTTTATAGCCGTAC	.	NA	NA	NA	72166	1974	0.0273536	300968	3396	0.0112836	1.2775	2.72608e-15	538	14.5645	.	.	63400	3274	0.0516404	253154	3322	0.0131224	1.97646	6.20866e-75	337	74.207	.	.	59270	2783	0.0469546	351791	4079	0.011595	2.01777	1.582e-86	322	85.8008	.	.
M21017	5273	+	5272	28S	.	28S ribosomal RNA	.	.	TTCTGTTTTATAGCCGTACTA	.	NA	NA	NA	74597	3671	0.0492111	305390	5917	0.0193752	1.34477	7.305e-53	222	52.1364	.	.	67741	5505	0.0812654	259835	5851	0.0225181	1.85155	5.02737e-172	190	171.299	.	.	63506	4672	0.0735679	357923	7373	0.0205994	1.83647	5.13775e-188	202	187.289	.	.
M21017	5279	+	5278	28S	.	28S ribosomal RNA	.	.	TTTATAGCCGTACTACCATGG	.	NA	NA	NA	78391	2314	0.0295187	321659	4992	0.0155195	0.927543	3.9856e-12	627	11.3995	.	.	73896	3794	0.0513424	282407	4788	0.0169543	1.5985	4.54243e-66	366	65.3427	.	.	69923	3061	0.0437767	376586	5933	0.0157547	1.47438	1.38911e-57	438	56.8573	.	.
M21017	5282	+	5281	28S	.	28S ribosomal RNA	.	.	ATAGCCGTACTACCATGGAAG	.	NA	NA	NA	79865	2611	0.0326927	326968	5069	0.015503	1.07642	7.8665e-19	459	18.1042	.	.	78456	5751	0.0733022	286399	4810	0.0167948	2.12585	1.49711e-179	186	178.825	.	.	73090	3676	0.0502942	383401	6009	0.0156729	1.68212	1.7564e-89	315	88.7554	.	.
M21017	5287	+	5286	28S	.	28S ribosomal RNA	.	.	CGTACTACCATGGAAGTCTTT	.	NA	NA	NA	83632	3629	0.0433925	340162	7135	0.0209753	1.04875	5.2355e-33	315	32.281	.	.	86266	7673	0.0889458	302163	8478	0.0280577	1.66453	6.85868e-213	164	212.164	.	.	78649	4897	0.062264	396344	8328	0.0210121	1.56718	2.35454e-128	253	127.628	.	.
M21017	5293	+	5292	28S	.	28S ribosomal RNA	.	.	ACCATGGAAGTCTTTCGCAGA	.	NA	NA	NA	86718	2070	0.0238705	345644	2909	0.00841617	1.50399	1.67563e-16	517	15.7758	.	.	89448	2684	0.0300063	311212	3072	0.00987108	1.60398	1.07306e-25	661	24.9694	.	.	81929	2265	0.0276459	400015	3251	0.0081272	1.76624	6.23937e-31	636	30.2049	.	.
M21017	5295	+	5294	28S	.	28S ribosomal RNA	.	.	CATGGAAGTCTTTCGCAGAGA	.	NA	NA	NA	87810	2286	0.0260335	347728	4378	0.0125903	1.04806	3.00354e-12	618	11.5224	.	.	91422	3547	0.0387981	313617	4780	0.0152415	1.34798	6.42866e-35	551	34.1919	.	.	83034	2638	0.0317701	402467	5079	0.0126197	1.332	2.30865e-29	652	28.6366	.	.
M21017	5297	+	5296	28S	.	28S ribosomal RNA	.	.	TGGAAGTCTTTCGCAGAGAGA	.	NA	NA	NA	90739	2256	0.0248625	356599	4565	0.0128015	0.95766	4.84911e-10	731	9.31434	.	.	96969	2988	0.030814	325787	4684	0.0143775	1.09977	1.21814e-17	838	16.9143	.	.	87017	2707	0.0311089	413359	5471	0.0132355	1.23292	3.2493e-26	695	25.4882	.	.
M21017	5308	+	5307	28S	.	28S ribosomal RNA	.	.	CGCAGAGAGATATGGTAGATG	.	NA	NA	NA	91941	2354	0.0256034	365663	4507	0.0123256	1.05468	1.36978e-12	605	11.8633	.	.	96822	3899	0.0402698	339898	4490	0.0132098	1.60808	3.07889e-50	436	49.5116	.	.	87254	3078	0.0352763	424820	5016	0.0118074	1.57901	8.79017e-47	495	46.056	.	.
M21017	5310	+	5309	28S	.	28S ribosomal RNA	.	.	CAGAGAGATATGGTAGATGGG	.	NA	NA	NA	94919	3523	0.0371159	374341	5922	0.0158198	1.2303	1.73426e-33	312	32.7609	.	.	103540	7488	0.0723199	349511	5963	0.017061	2.08369	1.20515e-210	166	209.919	.	.	91869	5414	0.0589317	434400	6781	0.01561	1.91657	2.19802e-159	223	158.658	.	.
M21017	5313	+	5312	28S	.	28S ribosomal RNA	.	.	AGAGATATGGTAGATGGGCTA	.	NA	NA	NA	98123	2895	0.0295038	383051	5967	0.0155776	0.921431	1.99381e-14	556	13.7003	.	.	109945	5726	0.0520806	359185	7129	0.0198477	1.39177	4.54489e-74	343	73.3425	.	.	96818	4303	0.0444442	444180	6819	0.0153519	1.53358	3.00707e-74	366	73.5219	.	.
M21017	5317	+	5316	28S	.	28S ribosomal RNA	.	.	ATATGGTAGATGGGCTAGAAG	.	NA	NA	NA	99404	2733	0.0274939	389610	7836	0.0201124	0.451023	0.000935358	1399	3.02902	.	.	112821	5434	0.0481648	362935	6679	0.0184027	1.38806	3.51985e-64	374	63.4535	.	.	98864	4189	0.0423713	451508	8930	0.0197782	1.09918	8.68195e-45	504	44.0614	.	.
M21017	5322	+	5321	28S	.	28S ribosomal RNA	.	.	GTAGATGGGCTAGAAGAGCAT	.	NA	NA	NA	101717	1900	0.0186793	398494	4055	0.0101758	0.876295	1.92442e-05	1095	4.7157	.	.	116326	3834	0.0329591	371096	4669	0.0125817	1.38936	2.66219e-31	588	30.5748	.	.	100483	2320	0.0230885	462810	5392	0.0116506	0.986773	5.89895e-12	1018	11.2292	.	.
M21017	5332	+	5331	28S	.	28S ribosomal RNA	.	.	TAGAAGAGCATGACATATACT	.	NA	NA	NA	93926	1263	0.0134468	380356	1908	0.00501635	1.42255	3.45792e-05	1146	4.46118	.	.	106102	1784	0.016814	347235	1348	0.0038821	2.11476	5.93699e-12	1036	11.2264	.	.	89188	1311	0.0146993	440351	2094	0.0047553	1.62814	9.58383e-09	1179	8.01846	.	.
M21017	5344	+	5343	28S	.	28S ribosomal RNA	.	.	ACATATACTGTTGTGTCGATA	.	NA	NA	NA	77683	1417	0.0182408	340477	1772	0.00520446	1.80935	1.52238e-11	652	10.8175	.	.	75637	1795	0.0237318	294819	1492	0.00506073	2.2294	3.57427e-21	745	20.4468	.	.	65142	1508	0.0231494	380719	1762	0.00462809	2.32249	8.91226e-27	687	26.05	.	.
M21017	5345	+	5344	28S	.	28S ribosomal RNA	.	.	CATATACTGTTGTGTCGATAT	.	NA	NA	NA	77454	1759	0.0227103	338629	2221	0.0065588	1.79184	9.23127e-18	485	17.0347	.	.	76054	2831	0.0372236	292680	1831	0.00625598	2.57291	1.08964e-57	397	56.9627	.	.	64738	1882	0.029071	378082	2397	0.00633989	2.19705	9.7282e-40	552	39.012	.	.
M21017	5347	+	5346	28S	.	28S ribosomal RNA	.	.	TATACTGTTGTGTCGATATTT	.	NA	NA	NA	76004	1157	0.0152229	335024	957	0.00285651	2.41392	2.78827e-10	718	9.55466	.	.	74744	1689	0.0225971	288359	829	0.00287489	2.97456	2.61188e-23	693	22.583	.	.	63168	1260	0.0199468	373295	1118	0.00299495	2.73555	3.82866e-22	750	21.417	.	.
M21017	5358	+	5357	28S	.	28S ribosomal RNA	.	.	GTCGATATTTTCTCCTCGGAC	.	NA	NA	NA	81115	2989	0.0368489	321946	3525	0.010949	1.75082	2.28282e-43	259	42.6415	.	.	82336	4307	0.05231	263540	1642	0.00623055	3.06966	9.42417e-115	248	114.026	.	.	69912	3746	0.0535816	354150	3970	0.0112099	2.25696	4.35788e-126	256	125.361	.	.
M21017	5360	+	5359	28S	.	28S ribosomal RNA	.	.	CGATATTTTCTCCTCGGACCT	.	NA	NA	NA	81210	1888	0.0232484	317952	1434	0.00451011	2.36589	8.55221e-23	401	22.0679	.	.	83041	2775	0.0334172	257680	805	0.00312403	3.41911	2.73177e-49	441	48.5636	.	.	70605	2496	0.0353516	349772	1766	0.005049	2.80771	5.77013e-66	395	65.2388	.	.
M21017	5363	+	5362	28S	.	28S ribosomal RNA	.	.	TATTTTCTCCTCGGACCTTGA	.	NA	NA	NA	80250	1297	0.016162	312176	1445	0.0046288	1.8039	3.36688e-08	830	7.47277	.	.	82974	2484	0.0299371	250228	839	0.00335294	3.15843	7.34882e-37	537	36.1338	.	.	70578	1939	0.0274732	343165	1770	0.00515787	2.41318	3.9443e-35	582	34.404	.	.
M21017	5378	+	5377	28S	.	28S ribosomal RNA	.	.	CCTTGAAAATTTATGGTGGGG	.	NA	NA	NA	85014	4054	0.0476863	305448	4644	0.0152039	1.64913	4.04792e-64	195	63.3928	.	.	90805	6044	0.0665602	244498	3873	0.0158406	2.07103	2.95624e-126	235	125.529	.	.	78242	4998	0.0638787	329647	4561	0.013836	2.20691	5.75897e-163	222	162.24	.	.
M21017	5379	+	5378	28S	.	28S ribosomal RNA	.	.	CTTGAAAATTTATGGTGGGGA	.	NA	NA	NA	88007	4461	0.0506891	306686	4820	0.0157164	1.68941	1.22897e-74	182	73.9105	.	.	95151	6007	0.0631312	244724	4418	0.018053	1.80612	8.30341e-100	275	99.0807	.	.	81726	5069	0.0620243	330241	4716	0.0142805	2.11879	6.16596e-149	236	148.21	.	.
M21017	5384	+	5383	28S	.	28S ribosomal RNA	.	.	AAATTTATGGTGGGGACACGC	.	NA	NA	NA	107386	8319	0.0774682	326325	3334	0.0102168	2.92266	5.09163e-296	74	295.293	.	.	125078	13902	0.111147	270949	3126	0.0115372	3.2681	0	1	307	.	.	106625	10694	0.100295	348219	3516	0.0100971	3.31224	0	1	307	.	.
M21017	5399	+	5398	28S	.	28S ribosomal RNA	.	.	ACACGCAAACTTCTCAACAGG	.	NA	NA	NA	121924	5099	0.0418211	334555	6848	0.020469	1.03079	2.97352e-30	339	29.5267	.	.	146110	8746	0.059859	269477	7282	0.0270227	1.1474	1.37434e-58	393	57.8619	.	.	128154	7247	0.0565492	356377	7222	0.0202651	1.48051	8.88619e-94	307	93.0513	.	.
M21017	5400	+	5399	28S	.	28S ribosomal RNA	.	.	CACGCAAACTTCTCAACAGGC	.	NA	NA	NA	124171	4154	0.0334539	333263	3133	0.00940098	1.83129	1.91742e-39	278	38.7173	.	.	149823	5940	0.0396468	266005	2020	0.00759384	2.3843	5.70112e-57	405	56.244	.	.	131553	5581	0.042424	354976	3276	0.00922879	2.20067	1.54508e-80	343	79.811	.	.
M21017	5402	+	5401	28S	.	28S ribosomal RNA	.	.	CGCAAACTTCTCAACAGGCCG	.	NA	NA	NA	128072	4377	0.0341761	336346	4071	0.0121036	1.49755	2.85268e-33	313	32.5447	.	.	154572	5981	0.0386939	269644	4432	0.0164365	1.23521	1.98192e-27	643	26.7029	.	.	136171	5488	0.0403023	357984	4263	0.0119084	1.75889	3.55427e-59	428	58.4493	.	.
M21017	5469	+	5468	28S	.	28S ribosomal RNA	.	.	TAGAATAATGTAGGTAAGGGA	.	NA	NA	NA	35839	4443	0.123971	384470	5620	0.0146175	3.08423	0	1	307	.	.	29424	6203	0.210814	349648	5632	0.0161076	3.71016	0	1	307	.	.	26139	5684	0.217453	426200	5998	0.0140732	3.94968	0	1	307	.	.
M21017	5473	+	5472	28S	.	28S ribosomal RNA	.	.	ATAATGTAGGTAAGGGAAGTC	.	NA	NA	NA	34362	686	0.0199639	399720	3933	0.00983939	1.02075	2.32007e-07	901	6.6345	.	.	27684	857	0.0309565	368765	3119	0.00845796	1.87186	2.28923e-35	545	34.6403	.	.	25078	785	0.0313023	444140	4145	0.00933264	1.74591	7.07099e-39	561	38.1505	.	.
M21017	5482	+	5481	28S	.	28S ribosomal RNA	.	.	GTAAGGGAAGTCGGCAAATTA	.	NA	NA	NA	49910	20102	0.402765	401837	2608	0.00649019	5.95553	0	1	307	.	.	54053	31987	0.591771	370572	2499	0.00674363	6.45537	0	1	307	.	.	47827	26972	0.563949	445921	2551	0.00572074	6.62322	0	1	307	.	.
M21017	5490	+	5489	28S	.	28S ribosomal RNA	.	.	AGTCGGCAAATTAGATCCGTA	.	NA	NA	NA	56428	1746	0.0309421	393150	3224	0.00820043	1.9158	2.74606e-40	271	39.5613	.	.	60810	2601	0.0427726	371386	2942	0.00792168	2.43281	2.0063e-90	296	89.6976	.	.	55095	2141	0.0388602	432733	3570	0.00824989	2.23584	3.20913e-80	345	79.4936	.	.
M21017	5491	+	5490	28S	.	28S ribosomal RNA	.	.	GTCGGCAAATTAGATCCGTAA	.	NA	NA	NA	57146	1218	0.0213138	389232	2488	0.00639207	1.73743	3.61862e-17	500	16.4415	.	.	62304	1938	0.0311055	367743	2546	0.00692331	2.16764	1.43047e-43	477	42.8445	.	.	56281	1632	0.0289974	428166	2834	0.00661893	2.13125	4.28695e-43	525	42.3679	.	.
M21017	5495	+	5494	28S	.	28S ribosomal RNA	.	.	GCAAATTAGATCCGTAACTTC	.	NA	NA	NA	59411	1275	0.0214607	384396	2329	0.00605886	1.82458	3.71809e-18	473	17.4297	.	.	64868	2084	0.0321268	360743	2024	0.00561064	2.51754	7.66996e-52	428	51.1152	.	.	59215	1691	0.028557	420727	2304	0.00547624	2.38259	1.5968e-45	502	44.7967	.	.
M21017	5499	+	5498	28S	.	28S ribosomal RNA	.	.	ATTAGATCCGTAACTTCGGGA	.	NA	NA	NA	64964	1771	0.0272613	380258	2015	0.00529903	2.36305	3.14402e-37	291	36.5025	.	.	71837	2386	0.0332141	355136	1675	0.0047165	2.81601	2.28271e-59	385	58.6415	.	.	66119	2020	0.030551	414531	2016	0.00486333	2.6512	5.41547e-56	446	55.2664	.	.
M21017	5503	+	5502	28S	.	28S ribosomal RNA	.	.	GATCCGTAACTTCGGGATAAG	.	NA	NA	NA	66306	1422	0.021446	363765	2024	0.00556403	1.94651	2.0027e-18	467	17.6984	.	.	73081	2243	0.030692	336583	1894	0.00562714	2.44739	1.88579e-43	478	42.7245	.	.	67566	1901	0.0281355	395594	2147	0.00542728	2.37409	1.01925e-41	536	40.9917	.	.
M21017	5504	+	5503	28S	.	28S ribosomal RNA	.	.	ATCCGTAACTTCGGGATAAGG	.	NA	NA	NA	66931	1198	0.017899	360578	1767	0.00490047	1.86889	3.93806e-12	626	11.4047	.	.	73721	1572	0.0213236	332661	1663	0.00499908	2.09272	3.4176e-18	819	17.4663	.	.	68022	1480	0.0217577	391915	1817	0.00463621	2.23051	1.54462e-23	729	22.8112	.	.
M21017	5510	+	5509	28S	.	28S ribosomal RNA	.	.	AACTTCGGGATAAGGATTGGC	.	NA	NA	NA	78125	2316	0.0296448	420438	4205	0.0100015	1.56757	3.1543e-32	322	31.5011	.	.	85926	2909	0.0338547	443375	3522	0.00794361	2.09149	2.13924e-60	381	59.6697	.	.	79085	2431	0.0307391	452610	3483	0.00769537	1.99801	1.19942e-48	484	47.921	.	.
M21017	5516	+	5515	28S	.	28S ribosomal RNA	.	.	GGGATAAGGATTGGCTCTGAA	.	NA	NA	NA	81458	2128	0.0261239	423800	6403	0.0151085	0.790005	1.10129e-09	746	8.9581	.	.	87833	3318	0.0377762	454414	8224	0.018098	1.06165	4.61236e-34	558	33.3361	.	.	81108	2824	0.0348178	452914	6860	0.0151464	1.20085	3.53841e-34	593	33.4512	.	.
M21017	5517	+	5516	28S	.	28S ribosomal RNA	.	.	GGATAAGGATTGGCTCTGAAG	.	NA	NA	NA	81681	1389	0.0170052	422305	2718	0.00643611	1.40171	3.04334e-09	770	8.51665	.	.	88899	2720	0.0305965	453687	3504	0.00772339	1.98606	2.85063e-48	448	47.5451	.	.	81366	2120	0.0260551	451161	3058	0.00677807	1.94262	4.01797e-34	594	33.396	.	.
M21017	5521	+	5520	28S	.	28S ribosomal RNA	.	.	AAGGATTGGCTCTGAAGATTG	.	NA	NA	NA	83835	1879	0.0224131	419319	3828	0.00912909	1.2958	1.42484e-14	553	13.8462	.	.	90921	2630	0.0289262	453906	4977	0.0109648	1.39949	2.44625e-29	621	28.6115	.	.	83292	2377	0.0285382	447224	4194	0.00937785	1.60556	5.05367e-33	612	32.2964	.	.
M21017	5523	+	5522	28S	.	28S ribosomal RNA	.	.	GGATTGGCTCTGAAGATTGAG	.	NA	NA	NA	85166	1483	0.0174131	415259	2576	0.00620336	1.48905	2.65211e-10	714	9.57641	.	.	92611	2341	0.0252778	450974	3096	0.00686514	1.88051	3.00882e-31	589	30.5216	.	.	84624	1985	0.0234567	442808	2934	0.0066259	1.82381	1.47479e-25	705	24.8313	.	.
M21017	5529	+	5528	28S	.	28S ribosomal RNA	.	.	GCTCTGAAGATTGAGATAGTC	.	NA	NA	NA	82589	1692	0.020487	394632	4275	0.0108329	0.919292	5.57039e-07	933	6.25411	.	.	88276	3129	0.0354456	432080	4111	0.00951444	1.89742	1.18439e-58	392	57.9265	.	.	80895	2716	0.0335744	421295	4818	0.0114362	1.55376	3.41762e-41	540	40.4663	.	.
M21017	5530	+	5529	28S	.	28S ribosomal RNA	.	.	CTCTGAAGATTGAGATAGTCG	.	NA	NA	NA	84213	2645	0.0314085	399134	8163	0.0204518	0.618927	7.66872e-09	792	8.11528	.	.	92057	5156	0.0560088	438776	11126	0.0253569	1.14327	6.3772e-78	327	77.1954	.	.	83586	4181	0.0500203	426683	9743	0.0228343	1.13131	7.63839e-60	425	59.117	.	.
M21017	5538	+	5537	28S	.	28S ribosomal RNA	.	.	ATTGAGATAGTCGGCCTTGAT	.	NA	NA	NA	80040	757	0.00945777	376099	849	0.00225738	2.06685	0.00114616	1423	2.94076	.	.	85424	939	0.0109922	412013	672	0.00163102	2.75264	2.29075e-07	1378	6.64002	.	.	77937	964	0.012369	402612	842	0.00209134	2.56422	1.22153e-08	1189	7.91309	.	.
M21017	5544	+	5543	28S	.	28S ribosomal RNA	.	.	ATAGTCGGCCTTGATTGGGAA	.	NA	NA	NA	77777	1600	0.0205716	368577	3198	0.00867661	1.24545	3.48304e-10	725	9.45804	.	.	81495	2578	0.0316338	404495	3391	0.00838329	1.91588	2.43314e-44	473	43.6138	.	.	74641	2041	0.0273442	394137	3359	0.00852242	1.6819	3.60103e-28	664	27.4436	.	.
M21017	5545	+	5544	28S	.	28S ribosomal RNA	.	.	TAGTCGGCCTTGATTGGGAAA	.	NA	NA	NA	77617	1335	0.0171998	366815	2532	0.00690266	1.31717	1.52067e-07	882	6.81796	.	.	81607	1824	0.022351	402150	2658	0.00660947	1.75773	2.67301e-20	763	19.573	.	.	74518	1596	0.0214176	392051	2631	0.00671086	1.67423	3.73762e-17	845	16.4274	.	.
M21017	5548	+	5547	28S	.	28S ribosomal RNA	.	.	TCGGCCTTGATTGGGAAACAA	.	NA	NA	NA	76287	1359	0.0178143	357537	1666	0.00465966	1.93474	2.21074e-12	612	11.6555	.	.	79282	1649	0.0207992	390865	1736	0.00444143	2.22743	1.56179e-21	739	20.8064	.	.	72579	1450	0.0199782	380928	1583	0.00415564	2.26529	1.38106e-19	801	18.8598	.	.
M21017	5549	+	5548	28S	.	28S ribosomal RNA	.	.	CGGCCTTGATTGGGAAACAAT	.	NA	NA	NA	76543	1931	0.0252276	355841	2946	0.00827898	1.60748	1.99855e-20	435	19.6993	.	.	80205	2770	0.0345365	388687	3441	0.00885288	1.9639	6.66135e-52	427	51.1764	.	.	73015	2397	0.0328289	378879	3152	0.00831928	1.98043	4.77422e-46	500	45.3211	.	.
M21017	5559	+	5558	28S	.	28S ribosomal RNA	.	.	TGGGAAACAATAACATGGTTT	.	NA	NA	NA	67727	1669	0.0246431	310602	3400	0.0109465	1.17071	2.56185e-11	667	10.5914	.	.	63780	1531	0.0240044	332321	4340	0.0130597	0.878181	1.11213e-07	1355	6.95384	.	.	60721	1728	0.028458	326071	3330	0.0102125	1.4785	1.29343e-21	757	20.8883	.	.
M21017	5567	+	5566	28S	.	28S ribosomal RNA	.	.	AATAACATGGTTTATGTGCTC	.	NA	NA	NA	60740	958	0.0157721	283188	2042	0.00721076	1.12916	0.000789926	1380	3.10241	.	.	51995	1253	0.0240985	300102	2088	0.00695763	1.79227	9.06872e-18	834	17.0425	.	.	52131	1335	0.0256086	293568	1853	0.006312	2.02046	3.79637e-22	749	21.4206	.	.
M21017	5568	+	5567	28S	.	28S ribosomal RNA	.	.	ATAACATGGTTTATGTGCTCG	.	NA	NA	NA	60067	801	0.0133351	279982	1672	0.00597181	1.15899	0.00982418	1775	2.0077	.	.	51612	1192	0.0230954	295884	1833	0.006195	1.89843	4.28194e-17	851	16.3684	.	.	51661	1124	0.0217572	289182	1336	0.00461993	2.23555	2.65628e-17	842	16.5757	.	.
M21017	5569	+	5568	28S	.	28S ribosomal RNA	.	.	TAACATGGTTTATGTGCTCGT	.	NA	NA	NA	59063	602	0.0101925	275924	1283	0.00464983	1.13226	0.175811	3160	0.754955	.	.	50805	809	0.0159236	290636	1320	0.00454176	1.80984	1.52381e-07	1367	6.81707	.	.	50690	826	0.0162951	284294	1005	0.00353507	2.20463	2.49597e-09	1135	8.60276	.	.
M21017	5571	+	5570	28S	.	28S ribosomal RNA	.	.	ACATGGTTTATGTGCTCGTTC	.	NA	NA	NA	58375	1209	0.0207109	274029	3547	0.0129439	0.678121	0.00668657	1690	2.1748	.	.	50548	1664	0.0329192	287578	4203	0.0146152	1.17146	1.12653e-18	805	17.9483	.	.	50529	1716	0.0339607	281081	3461	0.0123132	1.46366	6.3281e-26	700	25.1987	.	.
M21017	5573	+	5572	28S	.	28S ribosomal RNA	.	.	ATGGTTTATGTGCTCGTTCTG	.	NA	NA	NA	57702	915	0.0158573	272341	1493	0.0054821	1.53235	1.30236e-05	1069	4.88527	.	.	50278	1301	0.0258761	286015	2204	0.00770589	1.74759	5.67989e-19	800	18.2457	.	.	50094	1289	0.0257316	278622	1440	0.00516829	2.31578	4.90893e-24	721	23.309	.	.
M21017	5576	+	5575	28S	.	28S ribosomal RNA	.	.	GTTTATGTGCTCGTTCTGGGT	.	NA	NA	NA	55948	629	0.0112426	264564	928	0.00350766	1.68039	0.00678836	1691	2.16824	.	.	48750	940	0.0192821	275757	1016	0.0036844	2.38776	1.05039e-13	959	12.9786	.	.	48716	953	0.0195624	269723	782	0.00289927	2.75432	2.31008e-15	897	14.6364	.	.
M21017	5595	+	5594	28S	.	28S ribosomal RNA	.	.	GTAAATAGAGTTTCTAGCATT	.	NA	NA	NA	40667	750	0.0184425	196077	1131	0.00576814	1.67685	4.87488e-06	1019	5.31204	.	.	30602	661	0.0215999	197272	1635	0.00828805	1.38192	8.76488e-07	1447	6.05725	.	.	31686	720	0.022723	196732	1215	0.00617591	1.87943	1.08055e-10	1067	9.96635	.	.
M21017	5596	+	5595	28S	.	28S ribosomal RNA	.	.	TAAATAGAGTTTCTAGCATTT	.	NA	NA	NA	40194	707	0.0175897	192672	1238	0.00642543	1.45287	0.000169957	1244	3.76966	.	.	30084	668	0.0222045	192706	1149	0.00596245	1.89687	3.96331e-10	1154	9.40194	.	.	31197	720	0.0230791	193099	1314	0.0068048	1.76197	4.26433e-10	1097	9.37015	.	.
M21017	5597	+	5596	28S	.	28S ribosomal RNA	.	.	AAATAGAGTTTCTAGCATTTA	.	NA	NA	NA	39567	604	0.0152652	188893	1168	0.00618339	1.30378	0.00839424	1733	2.07602	.	.	29359	559	0.0190402	187600	1020	0.0054371	1.80814	7.39054e-07	1443	6.13132	.	.	30586	598	0.0195514	189156	1166	0.00616422	1.66528	1.30329e-06	1392	5.88496	.	.
M21017	5608	+	5607	28S	.	28S ribosomal RNA	.	.	CTAGCATTTATGTTAGTTACT	.	NA	NA	NA	32390	1547	0.0477617	152024	2912	0.0191549	1.31814	1.24223e-23	394	22.9058	.	.	21092	1403	0.0665181	145266	3472	0.023901	1.47668	1.86445e-47	453	46.7294	.	.	23807	1626	0.0682992	151385	2808	0.0185487	1.88055	7.4024e-70	384	69.1306	.	.
M21017	5610	+	5609	28S	.	28S ribosomal RNA	.	.	AGCATTTATGTTAGTTACTTG	.	NA	NA	NA	32664	1159	0.0354825	150597	1669	0.0110826	1.67882	1.52669e-17	495	16.8162	.	.	21389	1181	0.0552153	143665	2284	0.0158981	1.79621	6.19037e-42	492	41.2083	.	.	24557	1359	0.0553406	149707	1559	0.0104137	2.40986	3.60917e-59	429	58.4426	.	.
M21017	5611	+	5610	28S	.	28S ribosomal RNA	.	.	GCATTTATGTTAGTTACTTGT	.	NA	NA	NA	32731	978	0.0298799	149080	1402	0.00940435	1.66778	3.43658e-12	621	11.4639	.	.	21688	1010	0.0465695	142857	1907	0.013349	1.80265	2.7296e-30	602	29.5639	.	.	24882	1088	0.0437264	147941	1390	0.00939564	2.21844	1.72146e-34	592	33.7641	.	.
M21017	5614	+	5613	28S	.	28S ribosomal RNA	.	.	TTTATGTTAGTTACTTGTTCC	.	NA	NA	NA	36267	1161	0.0320126	159830	1838	0.0114997	1.47704	4.68923e-13	585	12.3289	.	.	25187	1303	0.051733	164605	2957	0.0179642	1.52596	3.24313e-35	546	34.489	.	.	29753	1539	0.0517259	159265	1817	0.0114087	2.18076	5.78309e-51	472	50.2378	.	.
M21017	5615	+	5614	28S	.	28S ribosomal RNA	.	.	TTATGTTAGTTACTTGTTCCC	.	NA	NA	NA	36390	1052	0.028909	158806	1517	0.00955254	1.59757	1.30632e-11	651	10.884	.	.	25631	1166	0.0454918	163523	1802	0.0110199	2.0455	5.63455e-38	523	37.2491	.	.	30367	1410	0.046432	158117	1406	0.00889215	2.38451	1.71357e-44	508	43.7661	.	.
M21017	5618	+	5617	28S	.	28S ribosomal RNA	.	.	TGTTAGTTACTTGTTCCCCGG	.	NA	NA	NA	37507	1476	0.0393527	157673	2408	0.0152721	1.36556	1.08227e-17	487	16.9657	.	.	27663	2274	0.0822037	165674	3523	0.0212647	1.95075	2.92078e-113	252	112.535	.	.	33134	2386	0.0720106	156732	2368	0.0151086	2.25284	2.81886e-98	297	97.5499	.	.
M21017	5619	+	5618	28S	.	28S ribosomal RNA	.	.	GTTAGTTACTTGTTCCCCGGA	.	NA	NA	NA	38760	2014	0.0519608	158272	3196	0.0201931	1.36356	1.12041e-30	333	29.9506	.	.	30324	3155	0.104043	166100	3193	0.0192234	2.43625	5.88971e-221	156	220.23	.	.	35632	3159	0.0886563	157486	3471	0.0220401	2.00809	7.75388e-132	248	131.11	.	.
M21017	5621	+	5620	28S	.	28S ribosomal RNA	.	.	TAGTTACTTGTTCCCCGGATA	.	NA	NA	NA	40902	1839	0.0449611	159400	2648	0.0166123	1.43643	6.22166e-25	377	24.2061	.	.	33170	2569	0.0774495	167551	2639	0.0157504	2.29786	2.6777e-122	239	121.572	.	.	39263	2709	0.0689963	159171	2844	0.0178676	1.94917	6.95166e-81	340	80.1579	.	.
M21017	5622	+	5621	28S	.	28S ribosomal RNA	.	.	AGTTACTTGTTCCCCGGATAG	.	NA	NA	NA	41563	1170	0.02815	158568	1334	0.00841279	1.74248	3.49692e-12	622	11.4563	.	.	34306	1494	0.0435492	166869	1486	0.00890519	2.28993	3.63051e-40	502	39.44	.	.	40481	1612	0.0398212	158469	1457	0.00919423	2.11473	4.90968e-30	642	29.3089	.	.
M21017	5633	+	5632	28S	.	28S ribosomal RNA	.	.	CCCCGGATAGTTTAGTTACGT	.	NA	NA	NA	42406	957	0.0225676	163648	1552	0.00948377	1.25072	2.79994e-05	1123	4.55285	.	.	35760	1231	0.0344239	187510	1421	0.00757826	2.18347	3.12506e-27	649	26.5051	.	.	42278	1248	0.0295189	162817	1401	0.00860475	1.77843	2.55637e-14	936	13.5924	.	.
M21017	5634	+	5633	28S	.	28S ribosomal RNA	.	.	CCCGGATAGTTTAGTTACGTA	.	NA	NA	NA	42775	979	0.0228872	163131	1495	0.00916441	1.32043	7.74903e-06	1049	5.11075	.	.	36561	1289	0.0352561	186615	1275	0.00683225	2.36744	1.60276e-30	597	29.7951	.	.	42793	1202	0.0280887	162024	1234	0.00761616	1.88286	1.07234e-13	956	12.9697	.	.
M21017	5635	+	5634	28S	.	28S ribosomal RNA	.	.	CCGGATAGTTTAGTTACGTAG	.	NA	NA	NA	42577	555	0.0130352	161414	928	0.00574919	1.18098	0.170787	3117	0.767545	.	.	36745	797	0.02169	184554	782	0.00423724	2.35583	2.06562e-11	1068	10.685	.	.	42682	766	0.0179467	160211	761	0.00474999	1.91772	1.68623e-05	1548	4.77308	.	.
M21017	5689	+	5688	28S	.	28S ribosomal RNA	.	.	GAATACTATTTGGGTTAAACC	.	NA	NA	NA	13773	485	0.0352138	72018	982	0.0136355	1.36878	3.84075e-06	1009	5.41558	.	.	9304	602	0.0647034	59807	786	0.0131423	2.29963	3.13914e-30	606	29.5032	.	.	8747	391	0.044701	65958	869	0.0131751	1.7625	3.12872e-12	1008	11.5046	.	.
M21017	5775	+	5774	28S	.	28S ribosomal RNA	Ofengand site	.	GGAATCCGACTGTCTAATTAA	.	NA	NA	NA	9360	551	0.0588675	176269	586	0.00332446	4.14628	3.95986e-105	144	104.402	.	.	3908	708	0.181167	139267	489	0.00351124	5.68919	0	1	307	.	.	3799	727	0.191366	197811	691	0.00349323	5.77563	0	1	307	.	.
M21017	5777	+	5776	28S	.	28S ribosomal RNA	Ofengand site	.	AATCCGACTGTCTAATTAAAA	.	NA	NA	NA	9404	108	0.0114845	175352	112	0.000638715	4.16837	0.000707795	1368	3.15009	.	.	3942	150	0.0380518	138692	100	0.000721022	5.72178	4.25686e-39	511	38.3709	.	.	3958	208	0.0525518	196832	111	0.000563933	6.54207	1.46203e-106	286	105.835	.	.
M21017	5782	+	5781	28S	.	28S ribosomal RNA	.	.	GACTGTCTAATTAAAACAAAG	.	NA	NA	NA	17714	2906	0.164051	178836	5504	0.0307768	2.41423	0	1	307	.	.	15692	3782	0.241015	139646	3200	0.0229151	3.39475	0	1	307	.	.	16762	3956	0.23601	202450	6105	0.0301556	2.96835	0	1	307	.	.
M21017	5783	+	5782	28S	.	28S ribosomal RNA	.	.	ACTGTCTAATTAAAACAAAGC	.	NA	NA	NA	18916	1318	0.0696765	179768	4128	0.0229629	1.60136	3.53049e-67	190	66.4522	.	.	17389	1783	0.102536	139581	2092	0.0149877	2.77428	3.98443e-194	174	193.4	.	.	18535	1844	0.0994875	204473	5141	0.0251427	1.98438	2.50238e-183	205	182.602	.	.
M21017	5795	+	5794	28S	.	28S ribosomal RNA	.	.	AAACAAAGCATTGTGATGGCC	.	NA	NA	NA	20833	639	0.0306725	184465	3197	0.0173312	0.823574	1.36782e-05	1072	4.86397	.	.	19995	927	0.0463616	144243	2503	0.0173527	1.41777	1.47777e-22	709	21.8304	.	.	21880	861	0.039351	209505	3243	0.0154793	1.34606	8.63614e-22	754	21.0637	.	.
M21017	5796	+	5795	28S	.	28S ribosomal RNA	.	.	AACAAAGCATTGTGATGGCCC	.	NA	NA	NA	21670	921	0.0425012	188899	5559	0.0294284	0.530292	4.88962e-05	1167	4.31072	.	.	21361	1437	0.0672721	148496	5120	0.034479	0.964289	3.74432e-27	650	26.4266	.	.	23070	1273	0.0551799	214262	6029	0.0281384	0.9716	3.23163e-26	694	25.4906	.	.
M21017	5798	+	5797	28S	.	28S ribosomal RNA	.	.	CAAAGCATTGTGATGGCCCTA	.	NA	NA	NA	22114	359	0.0162341	189227	1149	0.00607207	1.41876	0.00164397	1477	2.78411	.	.	22117	573	0.0259077	148209	962	0.00649083	1.9969	4.48653e-11	1089	10.3481	.	.	23898	578	0.0241861	214432	1182	0.00551224	2.13347	8.25909e-15	913	14.0831	.	.
M21017	5801	+	5800	28S	.	28S ribosomal RNA	.	.	AGCATTGTGATGGCCCTAGCG	.	NA	NA	NA	22325	209	0.0093617	188009	1010	0.00537208	0.801289	0.446159	4677	0.35051	.	.	22470	393	0.01749	145732	539	0.00369857	2.24149	1.76836e-05	1654	4.75243	.	.	24271	344	0.0141733	213068	1224	0.00574464	1.30289	0.00863131	2475	2.06392	.	.
M21017	5831	+	5830	28S	.	28S ribosomal RNA	.	.	ACAATGTGATTTCTGCCCAGT	.	NA	NA	NA	13070	311	0.023795	180511	1085	0.00601071	1.98505	1.11419e-10	700	9.95304	.	.	9308	429	0.0460894	121113	431	0.00355866	3.69503	2.16531e-43	479	42.6645	.	.	8488	546	0.0643261	203268	1274	0.00626759	3.35942	4.74629e-123	262	122.324	.	.
M21017	5832	+	5831	28S	.	28S ribosomal RNA	Ofengand site	.	CAATGTGATTTCTGCCCAGTG	.	NA	NA	NA	16618	3668	0.220725	180686	1427	0.00789768	4.80467	0	1	307	.	.	16818	7628	0.453562	120548	469	0.00389057	6.86517	0	1	307	.	.	15585	7195	0.461662	203485	1664	0.00817751	5.81903	0	1	307	.	.
M21017	5834	+	5833	28S	.	28S ribosomal RNA	.	.	ATGTGATTTCTGCCCAGTGCT	.	NA	NA	NA	16950	616	0.0363422	179554	2627	0.0146307	1.31265	4.88095e-15	541	14.3115	.	.	17978	1370	0.0762042	117239	1219	0.0103976	2.87363	1.03618e-97	278	96.9846	.	.	16643	1234	0.0741453	203034	3504	0.0172582	2.10307	5.90112e-113	279	112.229	.	.
M21017	5866	+	5865	28S	.	28S ribosomal RNA	Ofengand site	.	AGTGAAGAAATTCAAGTAAGC	.	NA	NA	NA	11656	1365	0.117107	171049	2240	0.0130957	3.16067	0	1	307	.	.	10502	3337	0.317749	69376	837	0.0120647	4.71902	0	1	307	.	.	10352	3647	0.352299	197188	2608	0.013226	4.73536	0	1	307	.	.
M21017	5899	+	5898	28S	.	28S ribosomal RNA	Ofengand site	.	CGGGAGTAACTATGACTCTCT	.	NA	NA	NA	5986	55	0.00918811	167501	994	0.00593429	0.630691	0.446159	4677	0.35051	.	.	710	47	0.0661972	58252	182	0.00312436	4.40514	9.17114e-38	527	37.0376	.	.	705	40	0.0567376	191599	1262	0.00658667	3.10668	1.43521e-36	574	35.8431	.	.
M21017	5901	+	5900	28S	.	28S ribosomal RNA	Ofengand site	.	GGAGTAACTATGACTCTCTTA	.	NA	NA	NA	6145	218	0.035476	167073	701	0.00419577	3.07984	2.44286e-30	337	29.6121	.	.	980	309	0.315306	57468	189	0.00328879	6.58305	0	1	307	.	.	936	263	0.280983	191025	801	0.00419317	6.0663	0	1	307	.	.
M21017	5905	+	5904	28S	.	28S ribosomal RNA	Ofengand site	.	TAACTATGACTCTCTTAAGGT	.	NA	NA	NA	7722	1564	0.202538	162700	880	0.00540873	5.22676	0	1	307	.	.	3590	2455	0.683844	53783	355	0.0066006	6.69493	0	1	307	.	.	3498	2348	0.671241	185189	962	0.00519469	7.01365	0	1	307	.	.
M21017	5907	+	5906	28S	.	28S ribosomal RNA	Ofengand site	.	ACTATGACTCTCTTAAGGTAG	.	NA	NA	NA	16428	7992	0.486486	163835	1688	0.010303	5.56126	0	1	307	.	.	17037	12605	0.73986	54450	840	0.015427	5.58372	0	1	307	.	.	18812	14203	0.754997	186025	1724	0.00926757	6.34814	0	1	307	.	.
M21017	5909	+	5908	28S	.	28S ribosomal RNA	.	.	TATGACTCTCTTAAGGTAGCC	.	NA	NA	NA	17330	733	0.0422966	161098	1942	0.0120548	1.81094	1.96529e-27	359	26.7066	.	.	18777	1408	0.0749854	53230	597	0.0112155	2.74112	3.28338e-43	480	42.4837	.	.	20663	1405	0.0679959	182822	2036	0.0111365	2.61015	2.2119e-111	282	110.655	.	.
M21017	5910	+	5909	28S	.	28S ribosomal RNA	.	.	ATGACTCTCTTAAGGTAGCCA	.	NA	NA	NA	17695	429	0.0242441	158940	1201	0.00755631	1.68188	2.67879e-08	820	7.57206	.	.	19534	772	0.0395208	52592	369	0.00701628	2.49384	3.32744e-11	1077	10.4779	.	.	21529	876	0.0406893	180174	1312	0.00728185	2.48227	1.24901e-39	553	38.9034	.	.
M21017	5915	+	5914	28S	.	28S ribosomal RNA	.	.	TCTCTTAAGGTAGCCAAATGC	.	NA	NA	NA	18408	354	0.0192308	152859	1004	0.00656814	1.54986	0.000177324	1250	3.75123	.	.	21206	776	0.0365934	49689	274	0.0055143	2.73033	1.02895e-09	1186	8.9876	.	.	23683	832	0.0351307	172436	1194	0.00692431	2.34299	2.66837e-27	680	26.5738	.	.
M21017	5959	+	5958	28S	.	28S ribosomal RNA	Ofengand site	.	CATGAATGGATTAACGAGATT	.	NA	NA	NA	8477	838	0.0988557	192168	2272	0.011823	3.06373	5.7494e-234	83	233.24	.	.	3425	1615	0.471533	60646	911	0.0150216	4.97225	0	1	307	.	.	3199	1517	0.474211	223164	2583	0.0115744	5.35651	0	1	307	.	.
M21017	5960	+	5959	28S	.	28S ribosomal RNA	.	.	ATGAATGGATTAACGAGATTC	.	NA	NA	NA	8473	73	0.0086156	190960	816	0.00427315	1.01165	0.446159	4677	0.35051	.	.	3448	71	0.0205916	60749	354	0.00582726	1.82117	0.0215285	3372	1.66699	.	.	3223	66	0.0204778	221767	1041	0.00469412	2.12514	1.49252e-08	1191	7.82608	.	.
M21017	5981	+	5980	28S	.	28S ribosomal RNA	Ofengand site	.	CTACTGTCCCTATCTACTATC	.	NA	NA	NA	10831	154	0.0142184	298540	855	0.00286394	2.31169	4.18481e-07	916	6.37832	.	.	2555	175	0.0684932	150834	654	0.00433589	3.98156	7.87477e-102	270	101.104	.	.	2296	138	0.0601045	347883	1025	0.00294639	4.35045	7.85601e-164	220	163.105	.	.
M21017	5983	+	5982	28S	.	28S ribosomal RNA	.	.	ACTGTCCCTATCTACTATCTA	.	NA	NA	NA	10719	103	0.00960911	298066	2552	0.00856186	0.166478	0.446159	4677	0.35051	.	.	2389	61	0.0255337	151425	1371	0.00905399	1.49578	2.62163e-05	1697	4.58143	.	.	2115	42	0.0198582	346805	3038	0.00875997	1.18073	0.00183107	2114	2.73729	.	.
M21017	5988	+	5987	28S	.	28S ribosomal RNA	Ofengand site	.	CCCTATCTACTATCTAGCGAA	.	NA	NA	NA	11940	684	0.0572864	337988	2129	0.00629904	3.18499	8.05665e-155	110	154.094	.	.	2930	973	0.332082	205715	2048	0.00995552	5.0599	0	1	307	.	.	2606	921	0.353415	393853	2736	0.00694675	5.66888	0	1	307	.	.
M21017	5990	+	5989	28S	.	28S ribosomal RNA	Ofengand site	.	CTATCTACTATCTAGCGAAAC	.	NA	NA	NA	16828	4540	0.269788	339514	1948	0.00573761	5.55523	0	1	307	.	.	10506	7072	0.673139	207923	1425	0.0068535	6.61792	0	1	307	.	.	9930	6730	0.677744	395696	2247	0.0056786	6.89906	0	1	307	.	.
M21017	5992	+	5991	28S	.	28S ribosomal RNA	Ofengand site	.	ATCTACTATCTAGCGAAACCA	.	NA	NA	NA	26785	8575	0.320142	341559	2045	0.00598725	5.74067	0	1	307	.	.	27678	15185	0.548631	212811	2881	0.0135378	5.34077	0	1	307	.	.	27473	15072	0.548611	398112	2664	0.00669158	6.35729	0	1	307	.	.
M21017	6051	+	6050	28S	.	28S ribosomal RNA	.	.	GAAGACCCTTTTGAGCTTGAC	.	NA	NA	NA	13920	179	0.0128592	332905	3191	0.00958532	0.423902	0.446159	4677	0.35051	.	.	3586	84	0.0234244	293854	2474	0.00841915	1.47627	4.20568e-08	1314	7.37616	.	.	3350	78	0.0232836	382010	3483	0.00911756	1.35259	1.0007e-07	1257	6.9997	.	.
M21017	6052	+	6051	28S	.	28S ribosomal RNA	Ofengand site	.	AAGACCCTTTTGAGCTTGACT	.	NA	NA	NA	15265	1562	0.102326	335995	4422	0.0131609	2.95884	0	1	307	.	.	5694	2271	0.398841	297436	4666	0.0156874	4.66813	0	1	307	.	.	4932	1776	0.360097	385548	5235	0.0135781	4.72904	0	1	307	.	.
M21017	6057	+	6056	28S	.	28S ribosomal RNA	Ofengand site	.	CCTTTTGAGCTTGACTCTAAT	.	NA	NA	NA	19305	4975	0.257705	331698	4438	0.0133796	4.26761	0	1	307	.	.	13742	8957	0.651797	297779	4756	0.0159716	5.35085	0	1	307	.	.	11046	6961	0.630183	379939	4965	0.0130679	5.59167	0	1	307	.	.
M21017	6058	+	6057	28S	.	28S ribosomal RNA	.	.	CTTTTGAGCTTGACTCTAATC	.	NA	NA	NA	19783	740	0.0374059	327841	4152	0.0126647	1.56245	1.03035e-34	307	33.987	.	.	14973	1339	0.0894276	295405	3782	0.0128028	2.80427	1.0892e-284	131	283.963	.	.	11865	914	0.0770333	374920	4829	0.0128801	2.58034	1.31857e-228	182	227.88	.	.
M21017	6062	+	6061	28S	.	28S ribosomal RNA	.	.	TGAGCTTGACTCTAATCTGGC	.	NA	NA	NA	21831	1525	0.0698548	324235	4514	0.013922	2.32699	1.06151e-174	100	173.974	.	.	17893	1984	0.110881	298969	4578	0.0153126	2.85622	0	1	307	.	.	14786	1865	0.126133	370008	5338	0.0144267	3.12813	0	1	307	.	.
M21017	6064	+	6063	28S	.	28S ribosomal RNA	Ofengand site	.	AGCTTGACTCTAATCTGGCAG	.	NA	NA	NA	43978	21266	0.48356	324848	4608	0.0141851	5.09125	0	1	307	.	.	53635	34510	0.643423	304007	7612	0.0250389	4.68352	0	1	307	.	.	46430	30268	0.651906	371021	5717	0.0154088	5.40283	0	1	307	.	.
M21017	6067	+	6066	28S	.	28S ribosomal RNA	.	.	TTGACTCTAATCTGGCAGTGT	.	NA	NA	NA	48063	2490	0.051807	319784	2701	0.00844633	2.61675	1.10923e-118	134	117.955	.	.	58748	3270	0.0556615	300625	2709	0.00901123	2.62688	1.47511e-130	227	129.831	.	.	51851	3144	0.0606353	365363	3297	0.0090239	2.74833	2.38072e-190	201	189.623	.	.
M21017	6069	+	6068	28S	.	28S ribosomal RNA	.	.	GACTCTAATCTGGCAGTGTAA	.	NA	NA	NA	53877	4128	0.076619	322687	4585	0.0142088	2.43092	1.67518e-239	81	238.776	.	.	68416	7790	0.113862	305825	5682	0.0185793	2.61553	0	1	307	.	.	60526	6288	0.103889	369487	5694	0.0154106	2.75306	0	1	307	.	.
M21017	6075	+	6074	28S	.	28S ribosomal RNA	.	.	AATCTGGCAGTGTAAGGAGAC	.	NA	NA	NA	62179	3439	0.0553081	315497	3061	0.00970215	2.51111	2.08015e-130	126	129.682	.	.	80387	6531	0.0812445	305524	3152	0.0103167	2.97729	9.56789e-305	121	304.019	.	.	72489	5218	0.0719833	361115	3890	0.0107722	2.74035	6.37961e-266	154	265.195	.	.
M21017	6077	+	6076	28S	.	28S ribosomal RNA	.	.	TCTGGCAGTGTAAGGAGACAT	.	NA	NA	NA	64701	1568	0.0242346	313357	1468	0.00468475	2.37102	2.40141e-24	384	23.6195	.	.	83680	2401	0.0286926	305416	1669	0.00546468	2.39247	4.7416e-34	559	33.3241	.	.	75906	2236	0.0294575	358704	1838	0.005124	2.52329	9.7444e-44	518	43.0112	.	.
M21017	6087	+	6086	28S	.	28S ribosomal RNA	.	.	TAAGGAGACATAAGAGGTGTA	.	NA	NA	NA	73078	1382	0.0189113	294606	2074	0.00703991	1.42562	4.11615e-08	840	7.38551	.	.	92387	2510	0.0271683	289427	1972	0.00681346	1.99547	1.03286e-24	677	23.986	.	.	85890	2049	0.0238561	336965	2618	0.00776935	1.61849	9.85874e-18	839	17.0062	.	.
M21017	6094	+	6093	28S	.	28S ribosomal RNA	.	.	ACATAAGAGGTGTAGAATAAG	.	NA	NA	NA	74684	1540	0.0206202	278822	1830	0.00656333	1.65156	6.01866e-11	681	10.2205	.	.	91583	2715	0.0296452	274222	1809	0.00659684	2.16795	4.23094e-30	611	29.3736	.	.	84784	2056	0.0242499	318532	2056	0.00645461	1.90957	1.11953e-20	778	19.951	.	.
M21017	6096	+	6095	28S	.	28S ribosomal RNA	.	.	ATAAGAGGTGTAGAATAAGTG	.	NA	NA	NA	75450	1460	0.0193506	274715	1910	0.00695266	1.47674	2.78619e-08	827	7.55499	.	.	91852	2066	0.0224927	269965	2321	0.00859741	1.38748	1.45865e-10	1119	9.83605	.	.	84647	1826	0.0215719	313296	2182	0.00696466	1.63103	1.41011e-13	959	12.8507	.	.
M21017	6105	+	6104	28S	.	28S ribosomal RNA	.	.	GTAGAATAAGTGGGAGATATT	.	NA	NA	NA	74125	1600	0.0215852	255266	1555	0.00609168	1.82513	2.96069e-12	616	11.5286	.	.	85409	2999	0.0351134	247930	1713	0.00690921	2.34543	1.01132e-40	500	39.9951	.	.	78143	2271	0.0290621	287760	1524	0.00529608	2.45614	1.42189e-33	603	32.8471	.	.
M21017	6112	+	6111	28S	.	28S ribosomal RNA	.	.	AAGTGGGAGATATTAGACCTC	.	NA	NA	NA	69665	1599	0.0229527	239211	2604	0.0108858	1.07622	1.13978e-06	953	5.94318	.	.	76126	2445	0.0321178	226855	2352	0.0103679	1.63126	7.29951e-22	731	21.1367	.	.	70248	2280	0.0324564	266106	2540	0.00954507	1.76568	2.313e-28	662	27.6358	.	.
M21017	6114	+	6113	28S	.	28S ribosomal RNA	.	.	GTGGGAGATATTAGACCTCGG	.	NA	NA	NA	68536	1409	0.0205585	235226	2634	0.0111977	0.87653	0.000883864	1391	3.05361	.	.	73936	2277	0.0307969	220931	2070	0.00936944	1.71675	1.047e-20	754	19.9801	.	.	68105	1854	0.0272227	260028	2428	0.00933746	1.54371	8.69902e-17	855	16.0605	.	.
M21017	6115	+	6114	28S	.	28S ribosomal RNA	.	.	TGGGAGATATTAGACCTCGGT	.	NA	NA	NA	67960	1473	0.0216745	232767	3086	0.0132579	0.709148	0.00614533	1670	2.21145	.	.	73824	2593	0.0351241	216311	2352	0.0108732	1.69168	6.47331e-26	658	25.1889	.	.	67482	2072	0.0307045	256762	3064	0.0119332	1.36346	4.04302e-18	828	17.3933	.	.
M21017	6121	+	6120	28S	.	28S ribosomal RNA	.	.	ATATTAGACCTCGGTTTGGTA	.	NA	NA	NA	64266	1147	0.0178477	220279	1684	0.00764485	1.22318	0.00026279	1296	3.58039	.	.	66722	1707	0.0255838	201823	1897	0.00939933	1.4446	1.15511e-10	1109	9.93738	.	.	62029	1443	0.0232633	241233	1416	0.00586984	1.98666	7.24622e-15	911	14.1399	.	.
M21017	6125	+	6124	28S	.	28S ribosomal RNA	.	.	TAGACCTCGGTTTGGTATCGT	.	NA	NA	NA	63808	1581	0.0247775	226975	1906	0.0083974	1.56101	4.57735e-12	630	11.3394	.	.	64689	1915	0.0296032	223277	2476	0.0110894	1.41658	2.05915e-15	904	14.6863	.	.	60700	1799	0.0296376	247412	1808	0.00730765	2.01995	3.71253e-25	709	24.4303	.	.
M21017	6126	+	6125	28S	.	28S ribosomal RNA	.	.	AGACCTCGGTTTGGTATCGTC	.	NA	NA	NA	63811	1403	0.0219868	226671	2171	0.00957776	1.19888	1.05176e-06	949	5.97808	.	.	64767	1744	0.0269273	222997	2420	0.0108522	1.31109	1.50394e-11	1057	10.8228	.	.	60702	1536	0.0253039	246480	1923	0.00780185	1.69747	2.93191e-15	898	14.5328	.	.
M21017	6127	+	6126	28S	.	28S ribosomal RNA	.	.	GACCTCGGTTTGGTATCGTCA	.	NA	NA	NA	64532	2274	0.0352383	227829	3157	0.0138569	1.34654	1.42934e-20	432	19.8449	.	.	66740	3565	0.0534162	225270	4647	0.0206286	1.37263	1.07805e-47	450	46.9674	.	.	61774	2815	0.0455693	247390	3327	0.0134484	1.76063	5.78309e-51	472	50.2378	.	.
M21017	6132	+	6131	28S	.	28S ribosomal RNA	.	.	CGGTTTGGTATCGTCAATGAA	.	NA	NA	NA	62133	1540	0.0247855	221607	2206	0.00995456	1.31607	1.604e-09	753	8.79479	.	.	64915	2291	0.0352923	218757	2909	0.0132979	1.40816	2.92185e-21	743	20.5343	.	.	59874	1963	0.0327855	239381	2118	0.00884782	1.88966	7.75176e-28	670	27.1106	.	.
M21017	6135	+	6134	28S	.	28S ribosomal RNA	.	.	TTTGGTATCGTCAATGAAATA	.	NA	NA	NA	61743	958	0.0155159	220801	859	0.00389038	1.99577	8.62977e-06	1052	5.064	.	.	64469	1090	0.0169074	218510	701	0.00320809	2.39786	2.30297e-08	1297	7.63771	.	.	59580	1042	0.0174891	237540	712	0.00299739	2.54468	3.67213e-10	1095	9.43508	.	.
M21017	6144	+	6143	28S	.	28S ribosomal RNA	.	.	GTCAATGAAATACCACTACTC	.	NA	NA	NA	56243	987	0.0175489	199156	1340	0.00672839	1.38304	0.000216044	1271	3.66546	.	.	55138	1239	0.0224709	191564	988	0.00515755	2.1233	1.02876e-11	1048	10.9877	.	.	52780	1027	0.0194581	210381	1328	0.00631236	1.62412	3.26561e-07	1313	6.48604	.	.
M21017	6209	+	6208	28S	.	28S ribosomal RNA	.	.	TCCTAGCCATTATACGGATAT	.	NA	NA	NA	14309	765	0.0534629	120050	374	0.00311537	4.10106	6.03647e-61	201	60.2192	.	.	11376	576	0.0506329	118903	282	0.00237168	4.41609	7.82628e-56	413	55.1064	.	.	10166	614	0.0603974	114213	338	0.00295938	4.35112	6.61372e-75	364	74.1796	.	.
M21017	6271	+	6270	28S	.	28S ribosomal RNA	.	.	TTGATCAAAGTATCACGAGTT	.	NA	NA	NA	4312	77	0.0178571	105249	704	0.0066889	1.41666	0.0496213	2269	1.30433	.	.	1285	106	0.0824903	95423	629	0.0065917	3.6455	4.95969e-76	335	75.3045	.	.	1177	67	0.0569244	108101	712	0.00658643	3.11148	1.31219e-35	580	34.882	.	.
M21017	6281	+	6280	28S	.	28S ribosomal RNA	.	.	TATCACGAGTTTGTTATATAA	.	NA	NA	NA	3716	15	0.0040366	98769	394	0.00398911	0.0170747	0.495467	274002	0.304986	.	.	596	12	0.0201342	91785	394	0.00429264	2.22971	0.00901228	2928	2.04517	.	.	500	14	0.028	101691	347	0.0034123	3.03661	2.29804e-07	1294	6.63864	.	.
M21017	6282	+	6281	28S	.	28S ribosomal RNA	Ofengand site	.	ATCACGAGTTTGTTATATAAT	.	NA	NA	NA	3741	78	0.02085	98223	567	0.00577258	1.85276	0.00115554	1424	2.93722	.	.	688	119	0.172965	91403	551	0.00602825	4.8426	1.122e-281	134	280.95	.	.	572	100	0.174825	101187	568	0.00561337	4.9609	1.55656e-291	145	290.808	.	.
M21017	6284	+	6283	28S	.	28S ribosomal RNA	.	.	CACGAGTTTGTTATATAATCG	.	NA	NA	NA	3735	76	0.0203481	96850	1102	0.0113784	0.838591	0.430829	4577	0.365695	.	.	776	98	0.126289	90377	1165	0.0128904	3.29235	6.96733e-97	282	96.1569	.	.	621	64	0.10306	99955	1136	0.0113651	3.18079	1.62454e-62	413	61.7893	.	.
M21017	6285	+	6284	28S	.	28S ribosomal RNA	.	.	ACGAGTTTGTTATATAATCGC	.	NA	NA	NA	3705	55	0.0148448	95361	961	0.0100775	0.558821	0.446159	4677	0.35051	.	.	831	100	0.120337	88454	837	0.00946255	3.66871	1.22722e-111	255	110.911	.	.	664	70	0.105422	98584	949	0.00962631	3.45305	8.13152e-78	351	77.0898	.	.
M21017	6287	+	6286	28S	.	28S ribosomal RNA	Ofengand site	.	GAGTTTGTTATATAATCGCAA	.	NA	NA	NA	4245	568	0.133804	94143	589	0.00625644	4.41864	1.49217e-263	79	262.826	.	.	2418	1520	0.628619	86615	435	0.00502222	6.96771	0	1	307	.	.	1962	1234	0.62895	97368	650	0.0066757	6.55788	0	1	307	.	.
M21017	6289	+	6288	28S	.	28S ribosomal RNA	Ofengand site	.	GTTTGTTATATAATCGCAAAC	.	NA	NA	NA	5553	1240	0.223303	92442	215	0.00232578	6.58514	0	1	307	.	.	6788	4110	0.60548	84679	169	0.00199577	8.24499	0	1	307	.	.	5649	3389	0.599929	95538	174	0.00182126	8.36371	0	1	307	.	.
M21017	6292	+	6291	28S	.	28S ribosomal RNA	.	.	TGTTATATAATCGCAAACAAA	.	NA	NA	NA	5641	75	0.0132955	89747	150	0.00167137	2.99184	0.0398557	2165	1.39951	.	.	7217	221	0.0306221	81767	129	0.00157765	4.27872	5.89597e-14	950	13.2294	.	.	6084	189	0.0310651	92878	96	0.00103361	4.90952	5.3792e-17	847	16.2693	.	.
M21017	6331	+	6330	28S	.	28S ribosomal RNA	Ofengand site	.	CATTTATGTATTTTTGATTTG	.	NA	NA	NA	2704	43	0.0159024	57829	680	0.0117588	0.4355	0.446159	4677	0.35051	.	.	456	23	0.0504386	34190	950	0.0277859	0.860175	0.263969	7900	0.578446	.	.	366	25	0.068306	59178	715	0.0120822	2.49913	3.45309e-13	971	12.4618	.	.
M21017	6333	+	6332	28S	.	28S ribosomal RNA	.	.	TTTATGTATTTTTGATTTGAA	.	NA	NA	NA	.	.	.	.	.	.	.	.	.	.	.	.	334	49	0.146707	36505	2863	0.0784276	0.9035	0.000758246	2190	3.12019	.	.	297	47	0.158249	60949	2874	0.0471542	1.74674	2.11319e-15	896	14.6751	.	.
M21017	6334	+	6333	28S	.	28S ribosomal RNA	Ofengand site	.	TTATGTATTTTTGATTTGAAA	.	NA	NA	NA	3037	354	0.116562	61139	2184	0.0357219	1.70622	2.12941e-48	232	47.6717	.	.	742	424	0.571429	38161	2058	0.0539294	3.40543	0	1	307	.	.	604	319	0.528146	62985	2541	0.0403429	3.71055	0	1	307	.	.
M21017	6335	+	6334	28S	.	28S ribosomal RNA	.	.	TATGTATTTTTGATTTGAAAA	.	NA	NA	NA	3087	86	0.0278588	61701	1231	0.0199511	0.481666	0.446159	4677	0.35051	.	.	794	68	0.0856423	39025	1388	0.0355669	1.26779	1.99496e-07	1375	6.70007	.	.	632	42	0.0664557	63698	1502	0.02358	1.49483	3.72322e-07	1326	6.42908	.	.
M21017	6338	+	6337	28S	.	28S ribosomal RNA	Ofengand site	.	GTATTTTTGATTTGAAAATTT	.	NA	NA	NA	4214	1128	0.267679	64707	3718	0.057459	2.2199	0	1	307	.	.	1973	1155	0.585403	42326	3313	0.0782734	2.90284	0	1	307	.	.	1906	1243	0.652151	66259	3498	0.0527928	3.62679	0	1	307	.	.
M21017	6339	+	6338	28S	.	28S ribosomal RNA	.	.	TATTTTTGATTTGAAAATTTG	.	NA	NA	NA	5514	1334	0.24193	69341	5263	0.0759003	1.67241	1.45841e-205	89	204.836	.	.	3598	1627	0.452196	47127	5137	0.109003	2.05257	0	1	307	.	.	3399	1497	0.440424	70755	5213	0.0736768	2.57961	0	1	307	.	.
M21017	6340	+	6339	28S	.	28S ribosomal RNA	.	.	ATTTTTGATTTGAAAATTTGG	.	NA	NA	NA	5893	398	0.0675378	70846	2077	0.0293171	1.20395	1.06976e-15	531	14.9707	.	.	4127	533	0.12915	49380	2568	0.0520049	1.31232	3.66823e-38	519	37.4355	.	.	3874	476	0.12287	72193	2081	0.0288255	2.09172	7.19643e-86	329	85.1429	.	.
M21017	6346	+	6345	28S	.	28S ribosomal RNA	.	.	GATTTGAAAATTTGGTATAAC	.	NA	NA	NA	7091	513	0.0723452	73003	1549	0.0212183	1.76959	3.18993e-32	323	31.4962	.	.	5386	672	0.124768	54281	1341	0.0247048	2.33639	2.43102e-88	302	87.6142	.	.	5405	746	0.13802	74198	1557	0.0209844	2.71749	9.70418e-159	226	158.013	.	.
M21017	6347	+	6346	28S	.	28S ribosomal RNA	Ofengand site	.	ATTTGAAAATTTGGTATAACT	.	NA	NA	NA	12016	4947	0.411701	74435	1799	0.0241687	4.09038	0	1	307	.	.	13239	7855	0.593323	55888	1804	0.0322788	4.20016	0	1	307	.	.	13034	7632	0.585545	75660	1876	0.0247951	4.56165	0	1	307	.	.
M21017	6348	+	6347	28S	.	28S ribosomal RNA	.	.	TTTGAAAATTTGGTATAACTC	.	NA	NA	NA	13673	1672	0.122285	77788	3753	0.0482465	1.34175	1.7107e-69	185	68.7668	.	.	16814	3577	0.212739	61103	5367	0.0878353	1.27621	1.25484e-150	204	149.901	.	.	16114	3082	0.191262	79493	4251	0.0534764	1.83858	2.59899e-242	172	241.585	.	.
M21017	6351	+	6350	28S	.	28S ribosomal RNA	.	.	GAAAATTTGGTATAACTCCAA	.	NA	NA	NA	15774	904	0.0573095	80221	1248	0.015557	1.88121	1.26793e-26	364	25.8969	.	.	20084	1857	0.0924617	64563	1146	0.0177501	2.38103	5.03827e-70	352	69.2977	.	.	20142	1926	0.0956211	82214	1290	0.0156908	2.60741	6.06328e-101	294	100.217	.	.
M21017	6353	+	6352	28S	.	28S ribosomal RNA	.	.	AAATTTGGTATAACTCCAATT	.	NA	NA	NA	16812	662	0.0393766	81392	1016	0.0124828	1.6574	3.2806e-11	670	10.484	.	.	21971	1305	0.0593965	65960	913	0.0138417	2.10135	2.87614e-27	647	26.5412	.	.	22429	1393	0.0621071	83525	1034	0.0123795	2.3268	5.81821e-41	543	40.2352	.	.
M21017	6357	+	6356	28S	.	28S ribosomal RNA	.	.	TTGGTATAACTCCAATTACTC	.	NA	NA	NA	18096	498	0.0275199	83935	898	0.0106988	1.36303	0.000242928	1284	3.61452	.	.	24213	1008	0.0416305	69125	671	0.00970705	2.10054	3.53227e-14	946	13.4519	.	.	25203	959	0.038051	86939	974	0.0112033	1.76402	1.95485e-12	1002	11.7089	.	.
M21017	6373	+	6372	28S	.	28S ribosomal RNA	.	.	TACTCAGGTATGATCCAATTC	.	NA	NA	NA	25022	992	0.0396451	104357	1915	0.0183505	1.11133	7.92269e-09	793	8.10113	.	.	32954	1905	0.0578079	89911	1524	0.0169501	1.76997	6.27362e-30	612	29.2025	.	.	34874	1791	0.0513563	110056	2477	0.0225067	1.19019	8.07832e-18	836	17.0927	.	.
M21017	6406	+	6405	28S	.	28S ribosomal RNA	.	.	AGGTAGGGAGTTTGACTGGGG	.	NA	NA	NA	24694	897	0.0363246	126288	1923	0.0152271	1.25431	1.47399e-10	704	9.83151	.	.	24439	1081	0.0442326	95690	932	0.00973978	2.18315	8.28727e-23	701	22.0816	.	.	25932	926	0.0357088	136846	1925	0.0140669	1.34397	2.44887e-12	1004	11.611	.	.
M21017	6412	+	6411	28S	.	28S ribosomal RNA	.	.	GGAGTTTGACTGGGGCGGTAC	.	NA	NA	NA	23389	879	0.0375818	123859	1211	0.00977725	1.94253	1.08851e-18	462	17.9632	.	.	21760	1177	0.0540901	87215	612	0.00701714	2.94641	5.63409e-39	512	38.2492	.	.	21877	927	0.0423733	135054	1479	0.0109512	1.95207	4.61423e-26	698	25.3359	.	.
M21017	6424	+	6423	28S	.	28S ribosomal RNA	Ofengand site	.	GGGCGGTACATCTCTCAAATA	.	NA	NA	NA	40119	18722	0.466662	124662	993	0.00796554	5.87246	0	1	307	.	.	42702	24431	0.572128	84826	626	0.00737981	6.27661	0	1	307	.	.	40092	22052	0.550035	137740	1192	0.00865399	5.99001	0	1	307	.	.
M21017	6426	+	6425	28S	.	28S ribosomal RNA	.	.	GCGGTACATCTCTCAAATAAT	.	NA	NA	NA	45690	4644	0.101641	123228	2069	0.01679	2.59781	7.94857e-174	102	173.1	.	.	49156	5368	0.109203	83053	1737	0.0209144	2.38445	6.24271e-129	232	128.205	.	.	46315	5200	0.112275	136440	2537	0.0185943	2.5941	1.01912e-231	177	230.992	.	.
M21017	6428	+	6427	28S	.	28S ribosomal RNA	.	.	GGTACATCTCTCAAATAATAA	.	NA	NA	NA	50107	3019	0.0602511	120648	1531	0.0126898	2.24732	5.19296e-55	218	54.2846	.	.	53713	3034	0.0564854	79924	1183	0.0148016	1.93213	1.97687e-28	633	27.704	.	.	50935	3150	0.0618435	133651	1642	0.0122857	2.33164	2.28882e-66	393	65.6404	.	.
M21017	6445	+	6444	28S	.	28S ribosomal RNA	.	.	ATAACGGAGGTGTCCCAAGGC	.	NA	NA	NA	108967	8564	0.0785926	156903	4093	0.0260862	1.59111	2.21129e-87	164	86.6554	.	.	114383	12776	0.111695	94033	3228	0.0343284	1.70209	5.78807e-115	246	114.237	.	.	114410	10682	0.093366	179418	5164	0.028782	1.69773	6.08424e-150	234	149.216	.	.
M21017	6460	+	6459	28S	.	28S ribosomal RNA	.	.	CAAGGCCAGCTCAGTGCGGAC	.	NA	NA	NA	158749	3512	0.022123	404702	2066	0.00510499	2.11557	3.86713e-24	388	23.4126	.	.	184364	6256	0.0339329	385282	1927	0.00500153	2.76224	1.52364e-67	362	66.8171	.	.	180234	5406	0.0299943	474016	2230	0.00470448	2.67258	2.01518e-63	405	62.6957	.	.
M21017	6464	+	6463	28S	.	28S ribosomal RNA	.	.	GCCAGCTCAGTGCGGACAGAA	.	NA	NA	NA	164960	4017	0.0243514	413789	1499	0.00362262	2.7489	5.45575e-37	292	36.2631	.	.	195082	7850	0.0402395	397384	1298	0.00326636	3.62286	6.74619e-114	250	113.171	.	.	189684	6751	0.0355908	485120	1813	0.00373722	3.25147	4.70316e-103	290	102.328	.	.
M21017	6483	+	6482	28S	.	28S ribosomal RNA	.	.	AAACCACACATAGAGCAAAAG	.	NA	NA	NA	146810	1105	0.00752674	413328	1697	0.0041057	0.874397	0.446159	4677	0.35051	.	.	168947	1654	0.00979005	416837	1657	0.00397517	1.3003	0.00844478	2898	2.07341	.	.	166273	1394	0.0083838	488339	2221	0.00454807	0.88235	0.216038	5002	0.66547	.	.
M21017	6507	+	6506	28S	.	28S ribosomal RNA	.	.	AAATGCTGACTTGATCTCGGT	.	NA	NA	NA	77880	1113	0.0142912	371754	3239	0.00871275	0.713929	0.0526133	2299	1.2789	.	.	82389	2216	0.0268968	362487	1468	0.0040498	2.73151	3.25139e-39	509	38.4879	.	.	76511	1727	0.0225719	434077	3724	0.00857912	1.39563	5.54193e-17	848	16.2563	.	.
M21017	6517	+	6516	28S	.	28S ribosomal RNA	.	.	TTGATCTCGGTGTTCAGTACA	.	NA	NA	NA	49589	1162	0.0234326	331494	4217	0.0127212	0.881284	5.39768e-07	931	6.26779	.	.	52084	2392	0.0459258	311885	4578	0.0146785	1.6456	5.67783e-59	390	58.2458	.	.	46147	2239	0.0485189	384974	5102	0.0132528	1.87224	1.00967e-90	313	89.9958	.	.
M21017	6519	+	6518	28S	.	28S ribosomal RNA	Ofengand site	.	GATCTCGGTGTTCAGTACACA	.	NA	NA	NA	52069	4815	0.0924734	327251	1505	0.00459892	4.32967	0	1	307	.	.	60712	11093	0.182715	306090	1180	0.00385508	5.56669	0	1	307	.	.	54289	10154	0.187036	380032	1543	0.00406018	5.52563	0	1	307	.	.
M21017	6520	+	6519	28S	.	28S ribosomal RNA	.	.	ATCTCGGTGTTCAGTACACAC	.	NA	NA	NA	52086	1374	0.0263794	321035	1388	0.00432352	2.60914	9.84768e-32	326	31.0067	.	.	61774	2444	0.0395636	298370	778	0.0026075	3.92343	2.30598e-84	311	83.6371	.	.	55429	2412	0.0435151	373343	1301	0.00348473	3.6424	2.71792e-122	264	121.566	.	.
M21017	6524	+	6523	28S	.	28S ribosomal RNA	.	.	CGGTGTTCAGTACACACAGGG	.	NA	NA	NA	49316	1172	0.0237651	294234	1533	0.00521014	2.18945	2.42791e-20	436	19.6148	.	.	61528	2708	0.0440125	266073	863	0.00324347	3.7623	2.96078e-91	293	90.5286	.	.	55850	2508	0.044906	345711	2107	0.00609469	2.88128	3.88387e-105	287	104.411	.	.
M21017	6561	+	6560	28S	.	28S ribosomal RNA	.	.	CTATCGATCCTTTTGGTTTAA	.	NA	NA	NA	9290	88	0.00947255	144131	333	0.0023104	2.03561	0.281897	3770	0.54991	.	.	5999	84	0.0140023	83082	316	0.00380347	1.88028	0.108187	5093	0.965824	.	.	4429	74	0.0167081	171339	375	0.00218864	2.93244	9.83669e-07	1374	6.00715	.	.
M21017	6562	+	6561	28S	.	28S ribosomal RNA	Ofengand site	.	TATCGATCCTTTTGGTTTAAA	.	NA	NA	NA	9752	636	0.0652174	143371	601	0.00419192	3.95957	6.45519e-103	147	102.19	.	.	6730	928	0.13789	82200	601	0.00731144	4.23722	1.11386e-251	140	250.953	.	.	5097	807	0.158328	170331	687	0.00403332	5.29481	0	1	307	.	.
M21017	6563	+	6562	28S	.	28S ribosomal RNA	.	.	ATCGATCCTTTTGGTTTAAAG	.	NA	NA	NA	9776	402	0.0411211	138894	1555	0.0111956	1.87695	4.06017e-22	412	21.3915	.	.	6777	508	0.0749594	77786	1433	0.0184223	2.02465	1.69829e-42	487	41.77	.	.	5222	463	0.0886633	165141	1702	0.0103063	3.10481	4.21663e-157	227	156.375	.	.
M21017	6564	+	6563	28S	.	28S ribosomal RNA	.	.	TCGATCCTTTTGGTTTAAAGA	.	NA	NA	NA	9680	273	0.0282025	136136	1231	0.00904243	1.64104	6.66133e-09	788	8.17644	.	.	6824	360	0.052755	75882	1166	0.015366	1.77957	8.90762e-19	804	18.0502	.	.	5318	331	0.0622414	161817	1338	0.0082686	2.91216	3.39374e-78	348	77.4693	.	.
M21017	6567	+	6566	28S	.	28S ribosomal RNA	.	.	ATCCTTTTGGTTTAAAGAGTT	.	NA	NA	NA	9110	157	0.0172338	124262	937	0.00754052	1.19251	0.0666461	2447	1.17623	.	.	6102	218	0.035726	66512	846	0.0127195	1.48993	2.91323e-06	1520	5.53562	.	.	4961	214	0.0431365	147350	1041	0.00706481	2.61018	4.54884e-33	610	32.3421	.	.
M21017	6568	+	6567	28S	.	28S ribosomal RNA	.	.	TCCTTTTGGTTTAAAGAGTTT	.	NA	NA	NA	8869	170	0.0191679	119423	942	0.00788793	1.28097	0.0160904	1910	1.79343	.	.	5951	213	0.0357923	63066	728	0.0115435	1.63257	1.06009e-06	1461	5.97466	.	.	4907	238	0.0485021	141502	956	0.00675609	2.84379	5.59089e-43	526	42.2525	.	.
M21017	6579	+	6578	28S	.	28S ribosomal RNA	Ofengand site	.	TAAAGAGTTTTTAACAAGAGG	.	NA	NA	NA	8956	1393	0.155538	102433	2720	0.0265539	2.55027	3.40965e-262	80	261.467	.	.	8808	3727	0.423138	56937	1540	0.0270474	3.96756	0	1	307	.	.	8276	3598	0.434751	120243	3544	0.0294736	3.88269	0	1	307	.	.
M21017	6580	+	6579	28S	.	28S ribosomal RNA	.	.	AAAGAGTTTTTAACAAGAGGT	.	NA	NA	NA	9030	253	0.0280177	101102	1420	0.0140452	0.99626	0.00341703	1578	2.46635	.	.	9139	415	0.0454098	56563	947	0.0167424	1.4395	1.29833e-08	1281	7.88661	.	.	8671	447	0.0515511	118458	1598	0.01349	1.93411	3.30435e-30	640	29.4809	.	.
M21017	6607	+	6606	28S	.	28S ribosomal RNA	Ofengand site	.	AAAGTTACCATAGGGATAACT	.	NA	NA	NA	5876	134	0.0228046	101222	317	0.00313173	2.86429	2.28661e-07	899	6.64081	.	.	4468	264	0.0590868	71251	149	0.0020912	4.82043	8.22868e-46	463	45.0847	.	.	4370	329	0.075286	116128	354	0.00304836	4.62628	6.16058e-114	277	113.21	.	.
M21017	6621	+	6620	28S	.	28S ribosomal RNA	Ofengand site	.	GATAACTGGCTTGTGGCGGCC	.	NA	NA	NA	4247	55	0.0129503	100357	502	0.00500214	1.37237	0.446159	4677	0.35051	.	.	1855	111	0.0598383	74204	277	0.00373295	4.00268	1.01072e-41	494	40.9954	.	.	1851	101	0.0545651	110474	409	0.00370223	3.88151	2.00362e-48	485	47.6982	.	.
M21017	6638	+	6637	28S	.	28S ribosomal RNA	Ofengand site	.	GGCCAAGCGTTCATAGCGACG	.	NA	NA	NA	3044	31	0.010184	89540	592	0.00661157	0.623235	0.446159	4677	0.35051	.	.	642	15	0.0233645	61955	317	0.00511662	2.19106	0.00939806	2947	2.02696	.	.	570	21	0.0368421	96140	552	0.00574163	2.68182	1.04972e-09	1116	8.97893	.	.
M21017	6641	+	6640	28S	.	28S ribosomal RNA	Ofengand site	.	CAAGCGTTCATAGCGACGTCG	.	NA	NA	NA	2802	29	0.0103498	80979	419	0.00517418	1.00019	0.446159	4677	0.35051	.	.	585	25	0.042735	52402	252	0.00480898	3.15162	8.61392e-11	1100	10.0648	.	.	502	23	0.0458167	86384	422	0.00488516	3.2294	2.5718e-16	866	15.5898	.	.
M21017	6649	+	6648	28S	.	28S ribosomal RNA	Ofengand site	.	CATAGCGACGTCGCTTTTTGA	.	NA	NA	NA	2441	18	0.00737403	68547	95	0.00138591	2.41162	0.446159	4677	0.35051	.	.	457	28	0.0612691	40692	74	0.00181854	5.07431	3.51858e-25	669	24.4536	.	.	367	25	0.0681199	72608	88	0.00121199	5.81263	1.36012e-53	456	52.8664	.	.
M21017	6653	+	6652	28S	.	28S ribosomal RNA	.	.	GCGACGTCGCTTTTTGATCCT	.	NA	NA	NA	2253	30	0.0133156	60287	340	0.00563969	1.23943	0.446159	4677	0.35051	.	.	441	16	0.0362812	32010	266	0.0083099	2.12632	0.00416035	2645	2.38087	.	.	371	15	0.0404313	64217	422	0.00657147	2.62118	5.55298e-07	1345	6.25547	.	.
M21017	6654	+	6653	28S	.	28S ribosomal RNA	.	.	CGACGTCGCTTTTTGATCCTT	.	NA	NA	NA	2219	20	0.00901307	58734	407	0.00692955	0.379257	0.446159	4677	0.35051	.	.	448	21	0.046875	30576	220	0.00719519	2.70371	1.66929e-06	1483	5.77747	.	.	373	10	0.0268097	62514	482	0.00771027	1.7979	0.0650416	3485	1.18681	.	.
M21017	6655	+	6654	28S	.	28S ribosomal RNA	.	.	GACGTCGCTTTTTGATCCTTC	.	NA	NA	NA	.	.	.	.	.	.	.	.	.	.	.	.	459	24	0.0522876	29068	287	0.0098734	2.40485	1.70725e-06	1484	5.7677	.	.	366	13	0.0355191	60612	765	0.0126213	1.49274	0.0548369	3350	1.26093	.	.
M21017	6656	+	6655	28S	.	28S ribosomal RNA	.	.	ACGTCGCTTTTTGATCCTTCG	.	NA	NA	NA	2149	35	0.0162866	55497	795	0.0143251	0.185144	0.446159	4677	0.35051	.	.	466	19	0.0407725	28482	284	0.00997121	2.03176	0.00246395	2449	2.60837	.	.	371	15	0.0404313	59167	905	0.0152957	1.40235	0.0415498	3175	1.38143	.	.
M21017	6657	+	6656	28S	.	28S ribosomal RNA	.	.	CGTCGCTTTTTGATCCTTCGA	.	NA	NA	NA	.	.	.	.	.	.	.	.	.	.	.	.	489	31	0.0633947	28193	300	0.0106409	2.57474	6.52421e-10	1168	9.18547	.	.	381	24	0.0629921	57993	1020	0.0175883	1.84055	1.16151e-06	1384	5.93498	.	.
M21017	6660	+	6659	28S	.	28S ribosomal RNA	Ofengand site	.	CGCTTTTTGATCCTTCGATGT	.	NA	NA	NA	2238	159	0.0710456	50977	186	0.0036487	4.28329	4.16877e-43	261	42.38	.	.	855	353	0.412865	27113	70	0.00258179	7.32116	0	1	307	.	.	636	240	0.377358	54268	175	0.00322474	6.87061	0	1	307	.	.
M21017	6663	+	6662	28S	.	28S ribosomal RNA	.	.	TTTTTGATCCTTCGATGTCGG	.	NA	NA	NA	2207	25	0.0113276	48973	407	0.0083107	0.446799	0.446159	4677	0.35051	.	.	890	52	0.058427	26770	203	0.00758312	2.94577	2.06304e-11	1067	10.6855	.	.	660	29	0.0439394	51904	562	0.0108277	2.02079	3.39952e-06	1454	5.46858	.	.
M21017	6664	+	6663	28S	.	28S ribosomal RNA	.	.	TTTTGATCCTTCGATGTCGGC	.	NA	NA	NA	2221	18	0.00810446	49063	332	0.00676681	0.26024	0.446343	240604	0.350331	.	.	915	27	0.0295082	26805	86	0.00320836	3.20121	0.00243599	2447	2.61332	.	.	678	21	0.0309735	52039	383	0.00735986	2.07328	0.00126619	2032	2.8975	.	.
M21017	6675	+	6674	28S	.	28S ribosomal RNA	Ofengand site	.	CGATGTCGGCTCTTCCTATCA	.	NA	NA	NA	2262	147	0.0649867	44033	118	0.00267981	4.59994	1.04881e-32	320	31.9793	.	.	1168	276	0.236301	25312	53	0.00209387	6.81831	1.40057e-237	149	236.854	.	.	934	261	0.279443	46593	170	0.00364862	6.25906	0	1	307	.	.
M21017	6677	+	6676	28S	.	28S ribosomal RNA	.	.	ATGTCGGCTCTTCCTATCATT	.	NA	NA	NA	2215	26	0.0117381	42260	451	0.010672	0.13737	0.452115	255591	0.344751	.	.	1228	62	0.0504886	24782	434	0.0175127	1.52756	0.000581155	2129	3.23571	.	.	990	56	0.0565657	44794	525	0.0117203	2.27091	4.60527e-12	1016	11.3367	.	.
M21017	6678	+	6677	28S	.	28S ribosomal RNA	.	.	TGTCGGCTCTTCCTATCATTG	.	NA	NA	NA	2166	22	0.010157	39707	165	0.00415544	1.2894	0.446159	4677	0.35051	.	.	1231	33	0.0268075	23255	89	0.00382713	2.8083	0.0284643	3596	1.5457	.	.	999	24	0.024024	42356	166	0.00391916	2.61586	0.0080807	2460	2.09255	.	.
M21017	6689	+	6688	28S	.	28S ribosomal RNA	Ofengand site	.	CCTATCATTGTGAAGCAAAAT	.	NA	NA	NA	2071	121	0.0584259	43436	152	0.0034994	4.06143	1.34417e-24	382	23.8715	.	.	1599	368	0.230144	25742	93	0.00361277	5.99329	7.7393e-226	153	225.111	.	.	1293	337	0.260634	48320	164	0.00339404	6.26288	0	1	307	.	.
M21017	6711	+	6710	28S	.	28S ribosomal RNA	Ofengand site	.	CACCAAGCGTTGGATTGTTCA	.	NA	NA	NA	1397	66	0.0472441	33853	189	0.00558296	3.08103	2.8665e-10	719	9.54265	.	.	1064	213	0.200188	18913	50	0.00264368	6.24266	1.13127e-129	231	128.946	.	.	936	212	0.226496	38481	211	0.00548323	5.36832	1.45765e-283	149	282.836	.	.
M21017	6718	+	6717	28S	.	28S ribosomal RNA	Ofengand site	.	CGTTGGATTGTTCACCCATGC	.	NA	NA	NA	1355	104	0.0767528	32092	73	0.00227471	5.07646	1.18657e-33	311	32.9257	.	.	1247	351	0.281476	17620	14	0.000794552	8.46865	4.00063e-237	150	236.398	.	.	1168	376	0.321918	36292	69	0.00190125	7.4036	0	1	307	.	.
M21017	6748	+	6747	28S	.	28S ribosomal RNA	.	.	TGAGCTGGGTTTAGACCGTCG	.	NA	NA	NA	5151	302	0.0586294	194757	5159	0.0264894	1.14621	4.09343e-21	427	20.3879	.	.	1676	261	0.155728	85633	2181	0.0254692	2.6122	1.5783e-131	226	130.802	.	.	1514	210	0.138705	212742	5931	0.0278788	2.31478	5.28958e-115	276	114.277	.	.
M21017	6749	+	6748	28S	.	28S ribosomal RNA	Ofengand site	.	GAGCTGGGTTTAGACCGTCGT	.	NA	NA	NA	8437	3289	0.389831	198068	3365	0.0169891	4.52016	0	1	307	.	.	7456	5782	0.775483	87260	1638	0.0187715	5.36848	0	1	307	.	.	6264	4751	0.758461	216680	3993	0.0184281	5.3631	0	1	307	.	.
M21017	6756	+	6755	28S	.	28S ribosomal RNA	.	.	GTTTAGACCGTCGTGAGACAG	.	NA	NA	NA	9563	263	0.0275018	215979	1349	0.00624598	2.13853	1.31617e-17	490	16.8807	.	.	8728	479	0.0548808	104100	897	0.00861671	2.67109	7.27235e-42	493	41.1383	.	.	7257	312	0.042993	235454	1460	0.00620079	2.79358	1.41158e-55	447	54.8503	.	.
M21017	6759	+	6758	28S	.	28S ribosomal RNA	.	.	TAGACCGTCGTGAGACAGGTT	.	NA	NA	NA	10142	324	0.0319464	219699	1959	0.00891675	1.84106	3.49153e-20	439	19.457	.	.	9433	485	0.0514152	105775	865	0.00817774	2.65242	1.42356e-37	530	36.8466	.	.	7839	354	0.0451588	239825	2380	0.0099239	2.18603	5.10639e-48	491	47.2919	.	.
M21017	6769	+	6768	28S	.	28S ribosomal RNA	Ofengand site	.	TGAGACAGGTTAGTTTTACCC	.	NA	NA	NA	13759	2024	0.147104	244138	1175	0.00481285	4.9338	0	1	307	.	.	14062	3629	0.258071	117698	595	0.00505531	5.67383	0	1	307	.	.	11729	3004	0.256117	265477	1176	0.00442976	5.85343	0	1	307	.	.
M21017	6772	+	6771	28S	.	28S ribosomal RNA	.	.	GACAGGTTAGTTTTACCCTAC	.	NA	NA	NA	16691	1819	0.108981	252651	5917	0.0234197	2.21828	1.61411e-281	77	280.792	.	.	18807	3477	0.184878	121894	2901	0.0237994	2.95758	0	1	307	.	.	15868	2761	0.173998	274482	6825	0.024865	2.80688	0	1	307	.	.
M21017	6773	+	6772	28S	.	28S ribosomal RNA	.	.	ACAGGTTAGTTTTACCCTACT	.	NA	NA	NA	18838	2172	0.115299	263705	12039	0.0456533	1.33659	1.35467e-165	103	164.868	.	.	22929	4167	0.181735	124979	3701	0.029613	2.61753	0	1	307	.	.	18933	3122	0.164897	287391	14354	0.0499459	1.72313	0	1	307	.	.
M21017	6774	+	6773	28S	.	28S ribosomal RNA	.	.	CAGGTTAGTTTTACCCTACTA	.	NA	NA	NA	20906	2111	0.100976	268402	5925	0.0220751	2.19352	1.51614e-268	78	267.819	.	.	26976	4111	0.152395	126253	2138	0.0169343	3.1698	0	1	307	.	.	22098	3240	0.14662	292935	7177	0.0245003	2.58121	0	1	307	.	.
M21017	6775	+	6774	28S	.	28S ribosomal RNA	.	.	AGGTTAGTTTTACCCTACTAA	.	NA	NA	NA	22596	1744	0.0771818	270458	3453	0.0127672	2.59581	9.14529e-201	90	200.039	.	.	30195	3317	0.109853	126854	1592	0.0125499	3.12983	8.8198e-231	151	230.055	.	.	24732	2740	0.110788	295904	4603	0.0155557	2.83228	0	1	307	.	.
M21017	6780	+	6779	28S	.	28S ribosomal RNA	.	.	AGTTTTACCCTACTAATGACA	.	NA	NA	NA	25115	1056	0.0420466	280088	2381	0.0085009	2.3063	4.19474e-60	204	59.3773	.	.	33577	2031	0.0604878	129164	1323	0.0102428	2.56204	3.08175e-65	371	64.5112	.	.	27655	1479	0.0534804	307046	2666	0.00868274	2.62279	2.70976e-117	272	116.567	.	.
M21017	6783	+	6782	28S	.	28S ribosomal RNA	.	.	TTTACCCTACTAATGACAAAA	.	NA	NA	NA	26206	573	0.0218652	281260	1707	0.00606912	1.84908	1.74567e-13	576	12.758	.	.	34922	996	0.0285207	126825	578	0.00455746	2.64571	6.81737e-15	919	14.1664	.	.	28814	728	0.0252655	308955	1910	0.00618213	2.03099	3.94394e-22	751	21.4041	.	.
M21017	6786	+	6785	28S	.	28S ribosomal RNA	.	.	ACCCTACTAATGACAAAACGT	.	NA	NA	NA	28452	1132	0.0397863	291411	3002	0.0103016	1.9494	6.9035e-48	234	47.1609	.	.	38274	1898	0.0495898	129420	1650	0.0127492	1.95964	3.24845e-35	547	34.4883	.	.	31644	1463	0.0462331	320682	3558	0.0110951	2.059	8.82423e-75	365	74.0543	.	.
M21017	6796	+	6795	28S	.	28S ribosomal RNA	.	.	TGACAAAACGTTGTTGCGACA	.	NA	NA	NA	29946	360	0.0120216	283412	193	0.000680987	4.14186	3.21594e-07	909	6.49269	.	.	39357	860	0.0218513	120196	113	0.000940131	4.53871	7.87051e-11	1097	10.104	.	.	32780	689	0.0210189	312220	131	0.000419576	5.64661	1.04886e-27	673	26.9793	.	.
M21017	6797	+	6796	28S	.	28S ribosomal RNA	.	.	GACAAAACGTTGTTGCGACAG	.	NA	NA	NA	30014	300	0.00999534	280322	259	0.000923937	3.43539	0.000206974	1265	3.68408	.	.	39589	703	0.0177575	117821	206	0.00174841	3.34431	4.17606e-06	1544	5.37923	.	.	32935	695	0.0211022	308633	211	0.00068366	4.94797	7.71343e-27	686	26.1128	.	.
M21017	6800	+	6799	28S	.	28S ribosomal RNA	.	.	AAAACGTTGTTGCGACAGCAT	.	NA	NA	NA	29849	377	0.0126302	272597	225	0.000825394	3.93565	1.56644e-07	883	6.80509	.	.	39910	1145	0.0286896	111334	193	0.00173352	4.04875	9.32559e-17	861	16.0303	.	.	33287	1084	0.0325653	299963	249	0.000830102	5.2939	7.38844e-63	410	62.1314	.	.
M21017	6840	+	6839	28S	.	28S ribosomal RNA	.	.	AACCCGCAGGTACGGACCAAT	.	NA	NA	NA	20772	1299	0.0625361	179784	2411	0.0134105	2.22132	1.22518e-80	175	79.9118	.	.	21903	2971	0.135644	82175	1405	0.0170977	2.98795	2.83403e-217	161	216.548	.	.	19743	2247	0.113812	199963	2679	0.0133975	3.08663	0	1	307	.	.
M21017	6850	+	6849	28S	.	28S ribosomal RNA	.	.	TACGGACCAATGGCACAATAC	.	NA	NA	NA	23709	593	0.0250116	200574	2529	0.0126088	0.988165	1.83528e-05	1091	4.7363	.	.	26853	1486	0.0553383	92289	1320	0.0143029	1.95197	7.50375e-31	595	30.1247	.	.	24852	1179	0.0474408	222730	2983	0.0133929	1.82466	2.20223e-48	486	47.6571	.	.
M21017	6896	+	6895	28S	.	28S ribosomal RNA	.	.	GCTACGTCCGTTGGATTATGC	.	NA	NA	NA	8448	120	0.0142045	248055	3214	0.0129568	0.132643	0.446159	4677	0.35051	.	.	1903	57	0.0299527	120700	2049	0.016976	0.819192	0.0533338	4125	1.273	.	.	1283	35	0.0272798	265302	3125	0.011779	1.21161	0.00109325	2005	2.96128	.	.
M21017	6897	+	6896	28S	.	28S ribosomal RNA	.	.	CTACGTCCGTTGGATTATGCC	.	NA	NA	NA	.	.	.	.	.	.	.	.	.	.	.	.	1933	85	0.0439731	125781	5118	0.0406898	0.111955	0.397353	11277	0.400823	.	.	1301	54	0.0415065	271931	6753	0.0248335	0.741051	0.0207444	2797	1.6831	.	.
M21017	6901	+	6900	28S	.	28S ribosomal RNA	Ofengand site	.	GTCCGTTGGATTATGCCTGAA	.	NA	NA	NA	9389	676	0.0719991	263956	2224	0.00842565	3.09512	5.25902e-178	98	177.279	.	.	2692	1019	0.378529	131898	1412	0.0107052	5.14401	0	1	307	.	.	1864	679	0.36427	281034	2217	0.00788873	5.52907	0	1	307	.	.
M21017	6902	+	6901	28S	.	28S ribosomal RNA	.	.	TCCGTTGGATTATGCCTGAAC	.	NA	NA	NA	9675	376	0.038863	269390	6867	0.0254909	0.608415	1.35252e-05	1071	4.86885	.	.	3018	425	0.140822	135348	3900	0.0288146	2.289	8.12196e-156	198	155.09	.	.	2140	326	0.152336	286410	7114	0.0248385	2.61661	3.1395e-231	178	230.503	.	.
M21017	6904	+	6903	28S	.	28S ribosomal RNA	Ofengand site	.	CGTTGGATTATGCCTGAACGC	.	NA	NA	NA	12745	2809	0.2204	273668	2071	0.00756756	4.86415	0	1	307	.	.	7902	4643	0.587573	138670	1649	0.0118915	5.62676	0	1	307	.	.	5844	3452	0.590691	290496	2162	0.00744244	6.31048	0	1	307	.	.
M21017	6908	+	6907	28S	.	28S ribosomal RNA	Ofengand site	.	GGATTATGCCTGAACGCCTCT	.	NA	NA	NA	23021	8571	0.372312	279503	1246	0.00445791	6.384	0	1	307	.	.	24847	14737	0.59311	144186	1088	0.00754581	6.29648	0	1	307	.	.	19075	11127	0.583329	295493	1384	0.0046837	6.96052	0	1	307	.	.
M21017	6916	+	6915	28S	.	28S ribosomal RNA	.	.	CCTGAACGCCTCTAAGGTCGT	.	NA	NA	NA	30859	2659	0.0861661	285486	3253	0.0113946	2.91877	1.92064e-295	75	294.717	.	.	35782	5223	0.145967	156505	2799	0.0178844	3.02887	0	1	307	.	.	29541	4046	0.136962	299269	3269	0.0109233	3.6483	0	1	307	.	.
M21017	6918	+	6917	28S	.	28S ribosomal RNA	.	.	TGAACGCCTCTAAGGTCGTAT	.	NA	NA	NA	35464	3364	0.0948568	284440	3131	0.0110076	3.10725	0	1	307	.	.	42486	5536	0.130302	158430	2978	0.0187969	2.79329	0	1	307	.	.	35111	4003	0.11401	297230	2893	0.0097332	3.5501	0	1	307	.	.
M21017	6923	+	6922	28S	.	28S ribosomal RNA	.	.	GCCTCTAAGGTCGTATCCGTG	.	NA	NA	NA	47277	5224	0.110498	292423	5381	0.0184014	2.58613	0	1	307	.	.	58694	8158	0.138992	176657	6145	0.0347849	1.99847	0	1	307	.	.	50390	6654	0.13205	303146	5226	0.0172392	2.93732	0	1	307	.	.
M21017	6926	+	6925	28S	.	28S ribosomal RNA	.	.	TCTAAGGTCGTATCCGTGCTG	.	NA	NA	NA	53380	2655	0.0497377	294682	2669	0.00905722	2.4572	5.7967e-97	152	96.2368	.	.	66410	4067	0.0612408	182772	2490	0.0136235	2.16839	1.42883e-83	312	82.845	.	.	58109	3329	0.0572889	304335	2470	0.00811606	2.8194	4.2253e-147	239	146.374	.	.
M21017	6928	+	6927	28S	.	28S ribosomal RNA	.	.	TAAGGTCGTATCCGTGCTGGA	.	NA	NA	NA	55827	1483	0.0265642	295235	1500	0.0050807	2.38638	1.25739e-27	356	26.9005	.	.	69354	2030	0.0292701	185445	1282	0.0069131	2.08202	4.60226e-19	798	18.337	.	.	61010	1831	0.0300115	303750	1277	0.00420412	2.83564	1.02069e-41	537	40.9911	.	.
M21017	6932	+	6931	28S	.	28S ribosomal RNA	.	.	GTCGTATCCGTGCTGGACTGC	.	NA	NA	NA	60215	1637	0.0271859	297799	1654	0.00555408	2.29124	2.96492e-28	352	27.528	.	.	74495	2627	0.0352641	190977	1820	0.00952994	1.88766	6.20715e-26	656	25.2071	.	.	66229	2016	0.0304398	305561	1782	0.0058319	2.38392	5.92427e-38	568	37.2274	.	.
M21017	6935	+	6934	28S	.	28S ribosomal RNA	.	.	GTATCCGTGCTGGACTGCAAT	.	NA	NA	NA	64658	2389	0.0369483	299428	2687	0.00897378	2.04172	4.47236e-47	239	46.3495	.	.	80314	4299	0.0535274	195378	2885	0.0147662	1.85797	1.46741e-59	382	58.8334	.	.	71439	3333	0.0466552	306779	2847	0.0092803	2.32979	1.5333e-86	321	85.8144	.	.
M21017	6945	+	6944	28S	.	28S ribosomal RNA	.	.	TGGACTGCAATGATAAATAAG	.	NA	NA	NA	65089	1030	0.0158245	276831	1940	0.00700789	1.17511	0.000529531	1351	3.27611	.	.	79804	1740	0.0218034	189835	1589	0.00837043	1.38118	7.02577e-07	1437	6.15331	.	.	70643	1414	0.0200161	281521	1800	0.00639384	1.64641	1.59118e-10	1074	9.79828	.	.
M21017	6962	+	6961	28S	.	28S ribosomal RNA	.	.	TAAGGGGCAATTTGCATTGTA	.	NA	NA	NA	52158	830	0.0159132	207187	2308	0.0111397	0.514513	0.446159	4677	0.35051	.	.	56825	1298	0.0228421	142132	1621	0.0114049	1.00204	0.00125948	2296	2.89981	.	.	48659	1010	0.0207567	203130	1879	0.00925023	1.16601	3.45808e-05	1609	4.46117	.	.
M21017	6969	+	6968	28S	.	28S ribosomal RNA	.	.	CAATTTGCATTGTATGGCTTC	.	NA	NA	NA	45491	594	0.0130575	189396	462	0.00243933	2.42032	0.000479095	1342	3.31958	.	.	48639	1079	0.0221838	126179	278	0.00220322	3.33182	2.35758e-10	1133	9.62753	.	.	39704	642	0.0161697	181593	346	0.00190536	3.08515	1.89344e-07	1289	6.72275	.	.
M21017	7020	+	7019	28S	.	28S ribosomal RNA	.	.	TAAACGACAATGGATGTGATG	.	NA	NA	NA	33152	2458	0.0741433	163301	3317	0.0203122	1.86797	2.68114e-89	161	88.5717	.	.	39346	4584	0.116505	124822	2622	0.0210059	2.47152	1.41597e-217	159	216.849	.	.	29413	2637	0.0896542	155553	3218	0.0206875	2.11561	1.00745e-137	243	136.997	.	.
M21017	7024	+	7023	28S	.	28S ribosomal RNA	.	.	CGACAATGGATGTGATGCCAA	.	NA	NA	NA	37580	2961	0.0787919	170892	3898	0.0228097	1.7884	8.49684e-101	150	100.071	.	.	45836	4848	0.105768	133649	2867	0.0214517	2.30174	1.1245e-183	184	182.949	.	.	33975	3019	0.0888595	163522	3757	0.0229755	1.95143	2.09947e-132	247	131.678	.	.
M21017	7026	+	7025	28S	.	28S ribosomal RNA	.	.	ACAATGGATGTGATGCCAATG	.	NA	NA	NA	40353	1882	0.0466384	174449	2045	0.0117226	1.99222	4.09338e-42	264	41.3879	.	.	49725	2912	0.0585621	136174	1353	0.00993582	2.55926	2.09502e-65	370	64.6788	.	.	36793	1894	0.0514772	167056	2022	0.0121037	2.08848	2.37379e-51	468	50.6246	.	.
M21017	7035	+	7034	28S	.	28S ribosomal RNA	.	.	GTGATGCCAATGTAATTTGTA	.	NA	NA	NA	45062	1511	0.0335316	182625	2400	0.0131417	1.35137	8.68189e-15	547	14.0614	.	.	54120	2444	0.0451589	147230	2775	0.0188481	1.26059	2.63348e-20	762	19.5795	.	.	39990	1563	0.0390848	176526	2529	0.0143265	1.44792	2.73265e-21	762	20.5634	.	.
M21017	7056	+	7055	28S	.	28S ribosomal RNA	.	.	ACATAGTAAATTGGGAGGATC	.	NA	NA	NA	78965	5555	0.0703476	255137	7387	0.0289531	1.28079	5.95567e-84	170	83.2251	.	.	92513	8899	0.0961919	222738	6964	0.0312654	1.62135	2.6618e-182	185	181.575	.	.	69386	6150	0.0886346	241905	6083	0.0251462	1.81753	1.44786e-186	203	185.839	.	.
M21017	7057	+	7056	28S	.	28S ribosomal RNA	.	.	CATAGTAAATTGGGAGGATCT	.	NA	NA	NA	85496	7034	0.0822729	261053	6817	0.0261135	1.65562	3.45237e-159	108	158.462	.	.	104581	12713	0.121561	228573	6600	0.0288748	2.0738	0	1	307	.	.	76742	7937	0.103424	247177	6123	0.0247717	2.06181	2.79306e-292	144	291.554	.	.
M21017	7065	+	7064	28S	.	28S ribosomal RNA	.	.	ATTGGGAGGATCTTCGATCAC	.	NA	NA	NA	95932	4401	0.0458762	274784	4841	0.0176175	1.38074	8.47048e-44	255	43.0721	.	.	115008	5372	0.0467098	243378	5070	0.0208318	1.16494	5.79614e-33	568	32.2369	.	.	87630	4890	0.0558028	258895	4495	0.0173623	1.68438	1.38858e-76	355	75.8574	.	.
M21017	7067	+	7066	28S	.	28S ribosomal RNA	.	.	TGGGAGGATCTTCGATCACCT	.	NA	NA	NA	98468	2860	0.029045	275784	3019	0.010947	1.40776	3.87893e-18	475	17.4113	.	.	117231	3479	0.0296765	244820	3121	0.0127481	1.21903	2.6564e-14	944	13.5757	.	.	90138	3070	0.0340589	259351	2985	0.0115095	1.56521	7.15831e-27	684	26.1452	.	.
M21017	7068	+	7067	28S	.	28S ribosomal RNA	.	.	GGGAGGATCTTCGATCACCTG	.	NA	NA	NA	100954	3376	0.033441	276150	2722	0.00985696	1.7624	2.97545e-31	329	30.5264	.	.	120175	4230	0.0351987	244632	2271	0.00928333	1.92281	5.08197e-34	560	33.294	.	.	92509	3437	0.0371531	259261	2335	0.00900637	2.04447	3.12392e-42	533	41.5053	.	.
M21017	7072	+	7071	28S	.	28S ribosomal RNA	.	.	GGATCTTCGATCACCTGATGC	.	NA	NA	NA	103475	2309	0.0223146	275096	1467	0.00533268	2.06505	3.8483e-16	523	15.4147	.	.	121371	2726	0.0224601	243376	1114	0.00457728	2.2948	3.63716e-16	879	15.4392	.	.	94732	2365	0.0249652	257427	1450	0.00563266	2.14803	7.07589e-20	796	19.1502	.	.
M21017	7077	+	7076	28S	.	28S ribosomal RNA	.	.	TTCGATCACCTGATGCCGCGC	.	NA	NA	NA	104221	1540	0.0147763	275432	1363	0.00494859	1.57819	3.90246e-05	1153	4.40866	.	.	120244	2355	0.0195852	244167	1280	0.00524231	1.90149	2.5318e-10	1136	9.59657	.	.	94434	1561	0.0165301	255602	1281	0.0050117	1.72172	8.4678e-07	1363	6.07223	.	.
M21017	7080	+	7079	28S	.	28S ribosomal RNA	.	.	GATCACCTGATGCCGCGCTAG	.	NA	NA	NA	105152	2047	0.0194671	273696	1427	0.00521381	1.90062	3.48439e-11	672	10.4579	.	.	119406	2690	0.0225282	241754	1490	0.00616329	1.86996	2.335e-13	977	12.6317	.	.	94506	2011	0.0212791	252168	1383	0.00548444	1.95602	6.80036e-13	982	12.1675	.	.
M21017	7129	+	7128	28S	.	28S ribosomal RNA	.	.	TGACAAAGCCTAGAATCAATT	.	NA	NA	NA	66426	1748	0.026315	268874	3826	0.0142297	0.886979	1.98789e-07	889	6.70161	.	.	67852	3088	0.0455108	248999	3980	0.015984	1.50958	3.34178e-43	481	42.476	.	.	52679	1988	0.037738	272211	4677	0.0171815	1.13516	3.35979e-22	748	21.4737	.	.
M21017	7134	+	7133	28S	.	28S ribosomal RNA	.	.	AAGCCTAGAATCAATTGTAAA	.	NA	NA	NA	64944	1121	0.017261	278985	2986	0.0107031	0.689492	0.0447942	2228	1.34878	.	.	65961	1242	0.0188293	259470	2545	0.00980846	0.940882	0.000426363	2078	3.37022	.	.	51738	980	0.0189416	286132	2991	0.0104532	0.85761	0.000762122	1947	3.11798	.	.
M21017	7139	+	7138	28S	.	28S ribosomal RNA	.	.	TAGAATCAATTGTAAACGACT	.	NA	NA	NA	70554	3971	0.0562831	321193	12238	0.0381017	0.562847	7.37729e-19	458	18.1321	.	.	73841	6572	0.089002	307096	13027	0.04242	1.0691	9.24609e-120	241	119.034	.	.	57034	4122	0.0722727	332179	14558	0.0438258	0.721671	1.18542e-45	501	44.9261	.	.
M21017	7141	+	7140	28S	.	28S ribosomal RNA	.	.	GAATCAATTGTAAACGACTTT	.	NA	NA	NA	72701	2552	0.0351027	330280	5394	0.0163316	1.10392	1.5276e-22	404	21.816	.	.	75818	3074	0.0405445	317916	6014	0.0189169	1.09983	4.3421e-29	627	28.3623	.	.	58717	2238	0.038115	342187	5385	0.015737	1.2762	3.96221e-33	609	32.4021	.	.
M21017	7151	+	7150	28S	.	28S ribosomal RNA	.	.	TAAACGACTTTTGTAACAGGC	.	NA	NA	NA	84747	4645	0.0548102	405259	13913	0.0343311	0.674927	1.01174e-30	332	29.9949	.	.	91787	7942	0.0865264	421551	14994	0.0355687	1.28253	3.59901e-198	170	197.444	.	.	69978	5013	0.0716368	425602	15651	0.0367738	0.962023	7.36696e-90	314	89.1327	.	.
M21017	7152	+	7151	28S	.	28S ribosomal RNA	.	.	AAACGACTTTTGTAACAGGCA	.	NA	NA	NA	88873	5281	0.0594219	418919	15741	0.0375753	0.66121	7.40319e-36	302	35.1306	.	.	100792	10572	0.104889	434363	15100	0.0347636	1.59322	0	1	307	.	.	75378	6661	0.088368	442885	19405	0.043815	1.0121	1.52503e-148	238	147.817	.	.
M21017	7154	+	7153	28S	.	28S ribosomal RNA	.	.	ACGACTTTTGTAACAGGCAAG	.	NA	NA	NA	92256	2823	0.0305996	435377	5147	0.0118219	1.37205	1.92689e-30	335	29.7151	.	.	105421	4240	0.0402197	458842	5195	0.011322	1.82878	3.63832e-77	331	76.4391	.	.	79518	3343	0.0420408	462092	6097	0.0131943	1.67187	1.87657e-75	360	74.7266	.	.
M21017	7166	+	7165	28S	.	28S ribosomal RNA	.	.	ACAGGCAAGGTGTTGTAAGTG	.	NA	NA	NA	101785	5022	0.0493393	491607	9003	0.0183134	1.42984	1.16993e-91	159	90.9318	.	.	116908	10733	0.0918072	532848	10986	0.0206175	2.15474	0	1	307	.	.	88902	6017	0.0676813	517332	9048	0.0174897	1.95225	1.81026e-247	170	246.742	.	.
M21017	7168	+	7167	28S	.	28S ribosomal RNA	.	.	AGGCAAGGTGTTGTAAGTGGT	.	NA	NA	NA	111274	7370	0.0662329	520314	15188	0.0291901	1.18207	1.05766e-132	123	131.976	.	.	133300	14029	0.105244	575302	21554	0.0374655	1.4901	0	1	307	.	.	99335	8481	0.0853778	544763	14518	0.0266501	1.67972	0	1	307	.	.
M21017	7169	+	7168	28S	.	28S ribosomal RNA	.	.	GGCAAGGTGTTGTAAGTGGTT	.	NA	NA	NA	118067	7692	0.0651494	532512	14070	0.0264219	1.30202	1.63687e-150	111	149.786	.	.	149247	17136	0.114816	587536	14264	0.0242777	2.24163	0	1	307	.	.	108092	9978	0.0923103	558131	15324	0.0274559	1.74937	0	1	307	.	.
M21017	7171	+	7170	28S	.	28S ribosomal RNA	.	.	CAAGGTGTTGTAAGTGGTTGA	.	NA	NA	NA	125860	6575	0.0522406	550508	10120	0.018383	1.5068	3.66379e-123	131	122.436	.	.	161154	11113	0.0689589	614833	14206	0.0231055	1.5775	6.0856e-250	142	249.216	.	.	116276	7380	0.0634697	574428	9296	0.0161831	1.97158	2.85526e-249	167	248.544	.	.
M21017	7175	+	7174	28S	.	28S ribosomal RNA	.	.	GTGTTGTAAGTGGTTGAGCAG	.	NA	NA	NA	135720	7663	0.0564618	577576	13011	0.0225269	1.32563	3.65566e-128	128	127.437	.	.	184923	21266	0.114999	649978	20217	0.0311041	1.88645	0	1	307	.	.	129569	11461	0.0884548	599377	13033	0.0217442	2.02431	0	1	307	.	.
M21017	7178	+	7177	28S	.	28S ribosomal RNA	.	.	TTGTAAGTGGTTGAGCAGCTG	.	NA	NA	NA	142770	6111	0.0428031	589335	9501	0.0161216	1.40872	4.30379e-83	171	82.3661	.	.	199986	13069	0.0653496	657882	7748	0.0117772	2.47218	0	1	307	.	.	139149	8077	0.0580457	609356	8777	0.0144037	2.01075	2.56831e-229	180	228.59	.	.
M21017	7179	+	7178	28S	.	28S ribosomal RNA	.	.	TGTAAGTGGTTGAGCAGCTGC	.	NA	NA	NA	152547	10900	0.0714534	614583	27212	0.0442772	0.690439	5.02684e-82	172	81.2987	.	.	227255	28521	0.125502	707883	52271	0.0738413	0.765213	0	1	307	.	.	153895	16125	0.104779	634410	27373	0.0431472	1.28001	0	1	307	.	.
M21017	7187	+	7186	28S	.	28S ribosomal RNA	.	.	GTTGAGCAGCTGCCATACTGC	.	NA	NA	NA	159499	5602	0.0351225	627177	9112	0.0145286	1.2735	4.23649e-53	220	52.373	.	.	252169	19712	0.0781698	729325	18397	0.0252247	1.63177	0	1	307	.	.	166899	10137	0.0607373	646071	9930	0.0153698	1.98248	1.47751e-263	156	262.83	.	.
M21017	7195	+	7194	28S	.	28S ribosomal RNA	.	.	GCTGCCATACTGCGATCCACT	.	NA	NA	NA	156772	2142	0.0136632	622414	2195	0.00352659	1.95394	5.92076e-13	594	12.2276	.	.	257245	9280	0.0360746	720253	2811	0.0039028	3.2084	5.72115e-156	197	155.243	.	.	168056	4722	0.0280978	637685	1887	0.00295914	3.24721	2.16359e-84	333	83.6648	.	.
M21017	7200	+	7199	28S	.	28S ribosomal RNA	.	.	CATACTGCGATCCACTGAAGC	.	NA	NA	NA	153692	1413	0.00919371	622070	1062	0.0017072	2.42901	6.47242e-07	941	6.18893	.	.	258851	4811	0.018586	719077	522	0.000725931	4.67824	1.28432e-48	447	47.8913	.	.	167317	2885	0.0172427	636348	694	0.0010906	3.9828	5.1641e-35	585	34.287	.	.
M21017	7205	+	7204	28S	.	28S ribosomal RNA	.	.	TGCGATCCACTGAAGCTTATC	.	NA	NA	NA	147047	1097	0.0074602	616378	816	0.00132386	2.49446	0.00018058	1252	3.74333	.	.	254769	4496	0.0176474	717637	1427	0.00198847	3.14972	3.853e-37	536	36.4142	.	.	161338	2409	0.0149314	630726	788	0.00124935	3.57909	8.15501e-25	711	24.0886	.	.
M21017	11729	+	11728	18S	.	18S ribosomal RNA	.	.	GAAAACATTATTCTGGTTGAT	.	NA	NA	NA	14399	800	0.0555594	115499	2014	0.0174374	1.67185	1.91298e-30	334	29.7183	.	.	12737	831	0.065243	72612	1603	0.0220762	1.56333	5.85501e-25	673	24.2325	.	.	9508	570	0.0599495	127210	2097	0.0164846	1.86263	4.09902e-41	541	40.3873	.	.
M21017	11730	+	11729	18S	.	18S ribosomal RNA	.	.	AAAACATTATTCTGGTTGATC	.	NA	NA	NA	14984	586	0.0391084	116748	1251	0.0107154	1.86779	8.4218e-18	484	17.0746	.	.	13419	683	0.050898	73425	815	0.0110998	2.19708	1.07229e-22	705	21.9697	.	.	9976	471	0.0472133	128546	1338	0.0104087	2.1814	5.40711e-32	621	31.267	.	.
M21017	11732	+	11731	18S	.	18S ribosomal RNA	.	.	AACATTATTCTGGTTGATCCT	.	NA	NA	NA	17017	1460	0.0857966	121330	2822	0.0232589	1.88314	4.24242e-84	169	83.3724	.	.	15851	2032	0.128194	77882	3068	0.0393929	1.70232	6.13826e-106	264	105.212	.	.	11749	1320	0.11235	133215	2970	0.0222948	2.33322	1.94036e-176	211	175.712	.	.
M21017	11735	+	11734	18S	.	18S ribosomal RNA	.	.	ATTATTCTGGTTGATCCTGCC	.	NA	NA	NA	19638	1403	0.0714431	124605	1739	0.0139561	2.3559	5.45371e-78	179	77.2633	.	.	18735	1936	0.103336	80864	1471	0.018191	2.50604	6.72076e-111	257	110.173	.	.	14305	1409	0.098497	136759	1844	0.0134836	2.86888	4.1764e-178	209	177.379	.	.
M21017	11736	+	11735	18S	.	18S ribosomal RNA	.	.	TTATTCTGGTTGATCCTGCCA	.	NA	NA	NA	21830	2195	0.10055	127451	2848	0.0223458	2.16983	2.50705e-141	116	140.601	.	.	21860	3128	0.143092	83142	2279	0.0274109	2.38412	3.48105e-203	168	202.458	.	.	16601	2297	0.138365	140127	3370	0.0240496	2.5244	0	1	307	.	.
M21017	11739	+	11738	18S	.	18S ribosomal RNA	.	.	TTCTGGTTGATCCTGCCAGTA	.	NA	NA	NA	23601	623	0.0263972	130208	798	0.00612866	2.10674	1.86353e-10	709	9.72966	.	.	23513	682	0.0290052	85375	664	0.00777745	1.89894	1.20125e-07	1358	6.92037	.	.	18151	573	0.0315685	143208	933	0.006515	2.27665	9.11738e-18	838	17.0401	.	.
M21017	11742	+	11741	18S	.	18S ribosomal RNA	.	.	TGGTTGATCCTGCCAGTAGTT	.	NA	NA	NA	25995	1190	0.045778	135262	1251	0.00924872	2.30733	1.17953e-35	303	34.9283	.	.	26871	2154	0.0801608	89041	725	0.00814232	3.29939	2.47723e-92	290	91.606	.	.	20454	1213	0.0593038	148914	1513	0.0101602	2.54519	1.50895e-69	385	68.8213	.	.
M21017	11748	+	11747	18S	.	18S ribosomal RNA	.	.	ATCCTGCCAGTAGTTATATGC	.	NA	NA	NA	28269	689	0.024373	140388	680	0.00484372	2.3311	1.40964e-10	703	9.85089	.	.	29497	1049	0.0355629	93372	384	0.00411258	3.11226	5.94092e-19	801	18.2261	.	.	22322	618	0.0276857	154230	735	0.00476561	2.53841	2.74881e-16	868	15.5609	.	.
M21017	11751	+	11750	18S	.	18S ribosomal RNA	.	.	CTGCCAGTAGTTATATGCTTG	.	NA	NA	NA	30173	798	0.0264475	144027	732	0.00508238	2.37955	4.57153e-13	584	12.3399	.	.	31999	1421	0.0444076	95269	336	0.00352686	3.65435	8.46503e-33	571	32.0724	.	.	24223	917	0.0378566	158068	678	0.00428929	3.14173	3.65322e-36	575	35.4373	.	.
M21017	11752	+	11751	18S	.	18S ribosomal RNA	.	.	TGCCAGTAGTTATATGCTTGT	.	NA	NA	NA	30754	595	0.0193471	144442	464	0.00321236	2.59041	2.25403e-07	897	6.64704	.	.	32974	1000	0.0303269	95417	198	0.0020751	3.86935	1.02138e-15	890	14.9908	.	.	24778	589	0.0237711	158562	549	0.00346237	2.77938	3.07654e-13	968	12.5119	.	.
M21017	11756	+	11755	18S	.	18S ribosomal RNA	.	.	AGTAGTTATATGCTTGTCTCA	.	NA	NA	NA	39910	1669	0.0418191	195096	2653	0.0135984	1.62072	2.67344e-30	338	29.5729	.	.	47727	2661	0.0557546	151817	2499	0.0164606	1.76007	1.11725e-46	460	45.9519	.	.	33909	1847	0.0544693	214619	2809	0.0130883	2.05716	5.2077e-71	379	70.2834	.	.
M21017	11759	+	11758	18S	.	18S ribosomal RNA	.	.	AGTTATATGCTTGTCTCAAAG	.	NA	NA	NA	44226	2942	0.066522	199927	2672	0.0133649	2.31538	1.47339e-110	142	109.832	.	.	54257	5326	0.0981624	157026	3018	0.0192197	2.35258	6.45303e-191	177	190.19	.	.	38493	3462	0.0899384	220653	3316	0.0150281	2.58127	4.58896e-234	176	233.338	.	.
M21017	11760	+	11759	18S	.	18S ribosomal RNA	.	.	GTTATATGCTTGTCTCAAAGA	.	NA	NA	NA	47097	2945	0.0625305	201537	1760	0.00873289	2.84003	1.60373e-116	135	115.795	.	.	59536	5391	0.0905503	158701	1812	0.0114177	2.98745	2.63091e-198	169	197.58	.	.	41930	3576	0.085285	222746	2168	0.00973306	3.13133	1.50432e-247	168	246.823	.	.
M21017	11762	+	11761	18S	.	18S ribosomal RNA	.	.	TATATGCTTGTCTCAAAGATT	.	NA	NA	NA	50002	1899	0.0379785	204614	1408	0.00688125	2.46444	4.35469e-40	273	39.361	.	.	63600	2879	0.0452673	162103	1507	0.00929656	2.2837	5.42775e-43	482	42.2654	.	.	45365	2481	0.0546897	226783	1748	0.00770781	2.82688	1.82041e-100	295	99.7398	.	.
M21017	11764	+	11763	18S	.	18S ribosomal RNA	.	.	TATGCTTGTCTCAAAGATTAA	.	NA	NA	NA	51399	1132	0.0220238	205778	996	0.00484017	2.18593	3.77923e-12	625	11.4226	.	.	65676	1809	0.0275443	163216	877	0.00537325	2.35789	1.52616e-16	866	15.8164	.	.	46877	1386	0.0295667	229240	1174	0.00512127	2.5294	4.87549e-28	666	27.312	.	.
M21017	11771	+	11770	18S	.	18S ribosomal RNA	.	.	GTCTCAAAGATTAAGCCATGC	.	NA	NA	NA	56503	1826	0.0323169	213831	1949	0.00911467	1.82602	4.53494e-23	399	22.3434	.	.	73135	3209	0.0438778	174315	1850	0.010613	2.04766	1.55003e-39	506	38.8097	.	.	52868	2461	0.0465499	239948	2007	0.00836431	2.47646	1.19487e-70	381	69.9227	.	.
M21017	11772	+	11771	18S	.	18S ribosomal RNA	.	.	TCTCAAAGATTAAGCCATGCA	.	NA	NA	NA	58991	2787	0.0472445	216200	3270	0.0151249	1.64322	3.84003e-44	253	43.4157	.	.	77869	5105	0.0655588	177109	3515	0.0198465	1.7239	2.4959e-74	341	73.6028	.	.	56269	3798	0.0674972	242964	3736	0.0153768	2.13408	4.62379e-129	251	128.335	.	.
M21017	11779	+	11778	18S	.	18S ribosomal RNA	.	.	GATTAAGCCATGCATGTCTAA	.	NA	NA	NA	62440	1894	0.0303331	218874	1733	0.0079178	1.93772	3.55872e-22	410	21.4487	.	.	85009	3979	0.0468068	181968	1461	0.00802888	2.54345	1.585e-56	409	55.8	.	.	61366	2740	0.0446501	246659	2231	0.00904488	2.30349	2.3361e-63	407	62.6315	.	.
M21017	11836	+	11835	18S	.	18S ribosomal RNA	.	.	ATTATATCAGTTATGGTTCCT	.	NA	NA	NA	11142	2417	0.216927	165028	802	0.00485978	5.48017	0	1	307	.	.	7093	3767	0.531087	158006	921	0.00582889	6.50958	0	1	307	.	.	5209	2768	0.531388	174242	797	0.0045741	6.86013	0	1	307	.	.
M21017	11837	+	11836	18S	.	18S ribosomal RNA	.	.	TTATATCAGTTATGGTTCCTT	.	NA	NA	NA	19540	8522	0.436131	164658	1110	0.00674125	6.0156	0	1	307	.	.	20646	13662	0.661726	158426	1344	0.00848346	6.28544	0	1	307	.	.	14960	9825	0.656751	173744	1138	0.00654987	6.64774	0	1	307	.	.
M21017	11839	+	11838	18S	.	18S ribosomal RNA	.	.	ATATCAGTTATGGTTCCTTAG	.	NA	NA	NA	21754	1636	0.0752046	167339	3043	0.0181846	2.0481	7.65789e-99	151	98.1159	.	.	24505	3022	0.123322	164890	4632	0.0280915	2.13422	6.45493e-257	139	256.19	.	.	17798	2011	0.11299	176018	3178	0.018055	2.64573	2.55934e-273	152	272.592	.	.
M21017	11842	+	11841	18S	.	18S ribosomal RNA	.	.	TCAGTTATGGTTCCTTAGATC	.	NA	NA	NA	24331	1204	0.0494842	169706	1605	0.00945753	2.38743	6.30725e-53	221	52.2002	.	.	27879	1872	0.0671473	168792	2217	0.0131345	2.35397	1.07606e-94	286	93.9682	.	.	20952	1438	0.0686331	178573	1802	0.0100911	2.76582	1.86586e-116	273	115.729	.	.
M21017	11843	+	11842	18S	.	18S ribosomal RNA	.	.	CAGTTATGGTTCCTTAGATCG	.	NA	NA	NA	25328	1094	0.0431933	169794	1844	0.0108602	1.99175	2.41781e-34	309	33.6166	.	.	29230	1417	0.0484776	169749	2478	0.014598	1.73154	1.23712e-37	528	36.9076	.	.	22072	1172	0.0530989	178549	1975	0.0110614	2.26315	1.91947e-60	422	59.7168	.	.
M21017	11846	+	11845	18S	.	18S ribosomal RNA	.	.	TTATGGTTCCTTAGATCGTTA	.	NA	NA	NA	25666	296	0.0115328	164656	521	0.00316417	1.86584	0.0489394	2265	1.31034	.	.	30016	672	0.0223881	166379	614	0.00369037	2.60089	8.20026e-12	1045	11.0862	.	.	22657	368	0.0162422	172999	733	0.00423702	1.93863	8.26639e-05	1683	4.08268	.	.
M21017	11851	+	11850	18S	.	18S ribosomal RNA	.	.	GTTCCTTAGATCGTTAACAGT	.	NA	NA	NA	27000	727	0.0269259	159200	1166	0.00732412	1.87827	6.41769e-12	639	11.1926	.	.	31895	954	0.0299106	163109	1225	0.00751032	1.99371	1.97225e-16	870	15.705	.	.	24331	714	0.0293453	167293	1077	0.00643781	2.18849	1.70453e-17	841	16.7684	.	.
M21017	11854	+	11853	18S	.	18S ribosomal RNA	.	.	CCTTAGATCGTTAACAGTTAC	.	NA	NA	NA	29127	827	0.0283929	158042	913	0.00577695	2.29715	4.50677e-16	524	15.3461	.	.	34158	1088	0.031852	163286	1200	0.00734907	2.11575	8.81206e-20	775	19.0549	.	.	26358	732	0.0277715	166123	950	0.00571865	2.27986	3.30656e-16	870	15.4806	.	.
M21017	11861	+	11860	18S	.	18S ribosomal RNA	.	.	TCGTTAACAGTTACTTGGATA	.	NA	NA	NA	30638	1157	0.0377636	143689	1077	0.00749535	2.33293	2.74392e-26	368	25.5616	.	.	35190	1659	0.0471441	148993	1329	0.00891988	2.40198	7.80876e-44	476	43.1074	.	.	27772	1257	0.0452614	151665	1102	0.00726601	2.63905	5.93612e-44	515	43.2265	.	.
M21017	11862	+	11861	18S	.	18S ribosomal RNA	.	.	CGTTAACAGTTACTTGGATAA	.	NA	NA	NA	31244	966	0.0309179	142097	848	0.00596775	2.37318	1.09297e-17	488	16.9614	.	.	35969	1378	0.0383108	147185	1013	0.00688249	2.47675	1.4307e-29	616	28.8445	.	.	28318	1052	0.0371495	150101	905	0.00602927	2.62329	2.02298e-29	651	28.694	.	.
M21017	11865	+	11864	18S	.	18S ribosomal RNA	.	.	TAACAGTTACTTGGATAACTG	.	NA	NA	NA	33081	1500	0.0453432	138706	1491	0.0107494	2.07664	6.42835e-33	317	32.1919	.	.	37857	2428	0.0641361	142828	1588	0.0111183	2.5282	4.37769e-80	321	79.3588	.	.	29622	1713	0.0578286	146739	1617	0.0110196	2.39172	1.78207e-63	404	62.7491	.	.
M21017	11866	+	11865	18S	.	18S ribosomal RNA	.	.	AACAGTTACTTGGATAACTGT	.	NA	NA	NA	34679	2054	0.0592289	139178	2839	0.0203983	1.53785	2.54537e-40	270	39.5942	.	.	40832	3668	0.0898315	144265	4327	0.0299934	1.58258	2.26909e-97	279	96.6441	.	.	31371	2462	0.0784801	147543	3328	0.0225561	1.79881	7.86589e-87	320	86.1043	.	.
M21017	11870	+	11869	18S	.	18S ribosomal RNA	.	.	GTTACTTGGATAACTGTGGTA	.	NA	NA	NA	36406	1150	0.0315882	136388	953	0.00698742	2.17655	1.66595e-16	516	15.7783	.	.	42043	1419	0.0337512	139497	888	0.00636573	2.40654	2.09741e-21	741	20.6783	.	.	32508	1137	0.034976	145318	1085	0.00746638	2.22788	3.33561e-22	747	21.4768	.	.
M21017	11874	+	11873	18S	.	18S ribosomal RNA	.	.	CTTGGATAACTGTGGTAATTC	.	NA	NA	NA	38221	1516	0.0396641	135083	797	0.00590008	2.74903	3.03216e-31	330	30.5182	.	.	44523	3057	0.0686611	138027	943	0.006832	3.32911	6.32313e-107	261	106.199	.	.	34212	1957	0.0572022	144376	933	0.00646229	3.14595	3.79793e-75	361	74.4205	.	.
M21017	11876	+	11875	18S	.	18S ribosomal RNA	.	.	TGGATAACTGTGGTAATTCTA	.	NA	NA	NA	41299	2467	0.0597351	139938	4839	0.0345796	0.788658	2.34954e-16	520	15.629	.	.	49932	4645	0.0930265	150849	11225	0.0744122	0.322104	6.00895e-09	1253	8.2212	.	.	38065	3172	0.0833311	150346	5784	0.0384713	1.11507	2.81752e-55	449	54.5501	.	.
M21017	11882	+	11881	18S	.	18S ribosomal RNA	.	.	ACTGTGGTAATTCTAGAGCTA	.	NA	NA	NA	44351	1310	0.0295371	132973	1297	0.00975386	1.59848	3.10993e-10	723	9.50725	.	.	54156	2383	0.0440025	145389	1634	0.0112388	1.9691	9.3068e-32	580	31.0312	.	.	42250	1885	0.0446154	143945	1717	0.0119282	1.90317	6.11843e-31	635	30.2134	.	.
M21017	11883	+	11882	18S	.	18S ribosomal RNA	.	.	CTGTGGTAATTCTAGAGCTAA	.	NA	NA	NA	44866	916	0.0204164	131618	821	0.00623775	1.71063	4.65045e-05	1163	4.33251	.	.	55324	1678	0.0303304	143741	911	0.00633779	2.25871	5.36375e-17	855	16.2705	.	.	43082	1291	0.0299661	142552	955	0.00669931	2.16125	1.0829e-15	884	14.9654	.	.
M21017	11891	+	11890	18S	.	18S ribosomal RNA	.	.	ATTCTAGAGCTAATACATGCA	.	NA	NA	NA	44110	1038	0.0235321	122628	1202	0.009802	1.26348	0.000248985	1289	3.60383	.	.	55224	1938	0.0350934	135053	1274	0.00943333	1.89536	3.67252e-18	820	17.435	.	.	42766	1267	0.0296263	134043	1333	0.00994457	1.5749	2.31412e-10	1085	9.63561	.	.
M21017	11911	+	11910	18S	.	18S ribosomal RNA	.	.	AATTAAAACATGAACCTTATG	.	NA	NA	NA	38964	1830	0.0469664	104713	2262	0.0216019	1.12047	5.56827e-13	592	12.2543	.	.	47666	3658	0.0767423	115300	3011	0.0261145	1.55517	3.83049e-58	394	57.4167	.	.	35665	2198	0.061629	114958	2667	0.0231998	1.4095	4.65131e-33	611	32.3324	.	.
M21017	11917	+	11916	18S	.	18S ribosomal RNA	.	.	AACATGAACCTTATGGGACGT	.	NA	NA	NA	37959	856	0.0225506	104099	1169	0.0112297	1.00585	0.0232345	1998	1.63387	.	.	45578	1527	0.033503	113894	1219	0.0107029	1.64628	5.91111e-12	1035	11.2283	.	.	33830	905	0.0267514	113277	1123	0.00991375	1.43211	2.85486e-06	1443	5.54442	.	.
M21017	11918	+	11917	18S	.	18S ribosomal RNA	.	.	ACATGAACCTTATGGGACGTG	.	NA	NA	NA	37764	749	0.0198337	103404	828	0.00800743	1.30854	0.0132431	1858	1.87801	.	.	45608	1307	0.0286573	112755	821	0.00728127	1.97664	1.83753e-10	1127	9.73576	.	.	33581	838	0.0249546	112399	890	0.00791822	1.65606	2.04548e-06	1421	5.6892	.	.
M21017	11927	+	11926	18S	.	18S ribosomal RNA	.	.	TTATGGGACGTGTGCTTTTAT	.	NA	NA	NA	36105	910	0.0252043	102695	715	0.00696236	1.85602	1.26202e-06	960	5.89893	.	.	44193	1886	0.0426764	108737	719	0.00661228	2.69022	4.40006e-29	628	28.3565	.	.	31990	1132	0.0353861	111070	721	0.0064914	2.44658	7.43617e-19	814	18.1287	.	.
M21017	11932	+	11931	18S	.	18S ribosomal RNA	.	.	GGACGTGTGCTTTTATTAGGC	.	NA	NA	NA	34645	1792	0.0517246	100352	2239	0.0223115	1.21307	9.59719e-17	510	16.0179	.	.	43339	3048	0.0703293	110008	3735	0.0339521	1.05063	3.89547e-28	639	27.4094	.	.	31223	2407	0.0770906	109215	2717	0.0248775	1.63171	4.07065e-57	441	56.3903	.	.
M21017	11933	+	11932	18S	.	18S ribosomal RNA	.	.	GACGTGTGCTTTTATTAGGCT	.	NA	NA	NA	35620	1681	0.0471926	100540	1880	0.018699	1.3356	6.86864e-16	525	15.1631	.	.	45494	3138	0.0689761	110573	2558	0.023134	1.57608	4.89714e-46	461	45.3101	.	.	32866	2328	0.0708331	109388	2012	0.0183932	1.94525	5.25879e-59	431	58.2791	.	.
M21017	11934	+	11933	18S	.	18S ribosomal RNA	.	.	ACGTGTGCTTTTATTAGGCTA	.	NA	NA	NA	36084	1188	0.0329232	99773	1163	0.0116565	1.49797	8.98078e-09	796	8.04669	.	.	46625	2089	0.0448043	110032	1724	0.0156682	1.5158	8.25071e-19	803	18.0835	.	.	33609	1458	0.0433812	108636	1298	0.0119482	1.86028	1.57081e-21	758	20.8039	.	.
M21017	11935	+	11934	18S	.	18S ribosomal RNA	.	.	CGTGTGCTTTTATTAGGCTAA	.	NA	NA	NA	36239	1124	0.0310163	98437	1045	0.0106159	1.5468	5.91449e-08	854	7.22808	.	.	47351	1932	0.0408017	107886	1176	0.0109004	1.90425	1.19604e-19	779	18.9223	.	.	34224	1509	0.0440919	107295	1229	0.0114544	1.94461	5.34524e-23	739	22.272	.	.
M21017	11937	+	11936	18S	.	18S ribosomal RNA	.	.	TGTGCTTTTATTAGGCTAAAA	.	NA	NA	NA	36591	1292	0.0353092	96803	1261	0.0130265	1.4386	2.36193e-09	765	8.62673	.	.	48309	2283	0.0472583	105100	1140	0.0108468	2.1233	1.79354e-28	632	27.7463	.	.	35217	1804	0.0512253	105856	1452	0.0137167	1.90092	7.39388e-30	647	29.1311	.	.
M21017	11938	+	11937	18S	.	18S ribosomal RNA	.	.	GTGCTTTTATTAGGCTAAAAC	.	NA	NA	NA	37942	2003	0.0527911	97087	1873	0.019292	1.45229	2.10235e-21	422	20.6773	.	.	51091	3534	0.0691707	105651	2457	0.0232558	1.57257	1.67363e-44	472	43.7763	.	.	37276	2670	0.0716279	106495	2266	0.021278	1.75116	4.25472e-53	460	52.3711	.	.
M21017	11943	+	11942	18S	.	18S ribosomal RNA	.	.	TTTATTAGGCTAAAACCAAGC	.	NA	NA	NA	39658	1228	0.0309647	98247	1128	0.0114813	1.43134	3.28977e-07	910	6.48283	.	.	53170	1995	0.0375212	108343	1211	0.0111775	1.74711	2.55941e-15	908	14.5919	.	.	39458	1423	0.0360637	109024	1415	0.0129788	1.47439	1.42143e-11	1036	10.8473	.	.
M21017	11967	+	11966	18S	.	18S ribosomal RNA	.	.	CGCAAGATCGTTATATTGGTT	.	NA	NA	NA	31785	766	0.0240994	79809	880	0.0110263	1.12805	0.0200194	1962	1.69855	.	.	39102	1275	0.032607	88490	1820	0.0205673	0.664831	0.0187148	3290	1.72782	.	.	29237	956	0.0326983	88394	883	0.00998937	1.71075	4.91638e-09	1155	8.30835	.	.
M21017	11972	+	11971	18S	.	18S ribosomal RNA	.	.	GATCGTTATATTGGTTGAACT	.	NA	NA	NA	31891	743	0.0232981	77285	636	0.00822928	1.50137	0.0032027	1574	2.49448	.	.	39109	1436	0.0367179	87960	913	0.0103797	1.82272	2.39356e-12	1013	11.621	.	.	29730	1037	0.0348806	84756	502	0.00592288	2.55805	1.89642e-14	931	13.7221	.	.
M21017	11973	+	11972	18S	.	18S ribosomal RNA	.	.	ATCGTTATATTGGTTGAACTC	.	NA	NA	NA	32188	777	0.0241394	76718	411	0.00535728	2.17182	3.36169e-05	1142	4.47344	.	.	40037	1560	0.038964	87798	699	0.00796146	2.29104	2.9175e-17	848	16.535	.	.	30449	1187	0.0389832	84169	368	0.00437216	3.15644	1.09516e-20	777	19.9605	.	.
M21017	11976	+	11975	18S	.	18S ribosomal RNA	.	.	GTTATATTGGTTGAACTCTAG	.	NA	NA	NA	32469	946	0.0291355	75483	1040	0.0137779	1.08042	0.00312105	1572	2.5057	.	.	41254	2124	0.0514859	87929	1911	0.0217334	1.24426	1.72342e-15	900	14.7636	.	.	31779	1746	0.0549419	82923	1092	0.0131688	2.06078	3.95067e-29	653	28.4033	.	.
M21017	11977	+	11976	18S	.	18S ribosomal RNA	.	.	TTATATTGGTTGAACTCTAGA	.	NA	NA	NA	32606	771	0.023646	74535	616	0.00826457	1.51658	0.00305312	1567	2.51526	.	.	42213	1742	0.0412669	87328	1027	0.0117603	1.81107	1.94403e-15	902	14.7113	.	.	32456	1345	0.0414407	81877	529	0.00646091	2.68124	1.75855e-20	787	19.7548	.	.
mitochondrion_genome	12795	-	12796	FBgn0013686	rRNA	mt:lrRNA	FBgn0002867,FBgn0025213,FBgn0025251,FBgn0025280,CR34094,mtlrRNA,mlrRNA,mitochondrial large rRNA,16S,mtlr RNA,mtrRNA,mt large rRNA,Lr mtDNA,mtlRNA,16S mtRNA,16SrRNA,mt 16S rRNA,16S RNA,lrRNA,B4,anon-fast-evolving-2F10,anon-fast-evolving-1F3,anon-fast-evolving-1A1,anon-EST:fe2F10,anon-EST:fe1F3,anon-EST:fe1A1,Large Subunit rRNA,mt 16S rDNA,16S ribosomal DNA,16S rRNA,rRNA-16s,16S mitochondrial rDNA,…	mitochondrial large ribosomal RNA	TATGATATTTTAGTACGAAAG	1325	NA	NA	NA	21678	982	0.0452994	83187	1251	0.0150384	1.59084	1.12653e-14	551	13.9483	1350959	12221.7	12038	1330	0.110483	54538	972	0.0178224	2.63206	7.80662e-88	304	87.1075	1230170	12233.4	14284	1588	0.111173	42965	772	0.0179681	2.6293	5.84918e-72	375	71.2329	775252	7922.23
mitochondrion_genome	12796	-	12797	FBgn0013686	rRNA	mt:lrRNA	FBgn0002867,FBgn0025213,FBgn0025251,FBgn0025280,CR34094,mtlrRNA,mlrRNA,mitochondrial large rRNA,16S,mtlr RNA,mtrRNA,mt large rRNA,Lr mtDNA,mtlRNA,16S mtRNA,16SrRNA,mt 16S rRNA,16S RNA,lrRNA,B4,anon-fast-evolving-2F10,anon-fast-evolving-1F3,anon-fast-evolving-1A1,anon-EST:fe2F10,anon-EST:fe1F3,anon-EST:fe1A1,Large Subunit rRNA,mt 16S rDNA,16S ribosomal DNA,16S rRNA,rRNA-16s,16S mitochondrial rDNA,…	mitochondrial large ribosomal RNA	TTATGATATTTTAGTACGAAA	1325	NA	NA	NA	21467	790	0.0368007	84390	877	0.0103922	1.82423	1.97035e-11	660	10.7055	1350959	12221.7	10936	884	0.0808339	55371	622	0.0112333	2.84718	6.65103e-52	426	51.1771	1230170	12233.4	13006	981	0.0754267	43342	502	0.0115823	2.70315	6.62162e-35	586	34.179	775252	7922.23
mitochondrion_genome	12797	-	12798	FBgn0013686	rRNA	mt:lrRNA	FBgn0002867,FBgn0025213,FBgn0025251,FBgn0025280,CR34094,mtlrRNA,mlrRNA,mitochondrial large rRNA,16S,mtlr RNA,mtrRNA,mt large rRNA,Lr mtDNA,mtlRNA,16S mtRNA,16SrRNA,mt 16S rRNA,16S RNA,lrRNA,B4,anon-fast-evolving-2F10,anon-fast-evolving-1F3,anon-fast-evolving-1A1,anon-EST:fe2F10,anon-EST:fe1F3,anon-EST:fe1A1,Large Subunit rRNA,mt 16S rDNA,16S ribosomal DNA,16S rRNA,rRNA-16s,16S mitochondrial rDNA,…	mitochondrial large ribosomal RNA	ATTATGATATTTTAGTACGAA	1325	NA	NA	NA	21472	960	0.0447094	86155	1234	0.014323	1.64224	2.39589e-15	535	14.6205	1350959	12221.7	10332	1167	0.11295	56672	1030	0.0181748	2.63568	1.17402e-93	287	92.9303	1230170	12233.4	12365	1323	0.106996	44188	850	0.019236	2.47567	8.32436e-65	398	64.0796	775252	7922.23
mitochondrion_genome	12798	-	12799	FBgn0013686	rRNA	mt:lrRNA	FBgn0002867,FBgn0025213,FBgn0025251,FBgn0025280,CR34094,mtlrRNA,mlrRNA,mitochondrial large rRNA,16S,mtlr RNA,mtrRNA,mt large rRNA,Lr mtDNA,mtlRNA,16S mtRNA,16SrRNA,mt 16S rRNA,16S RNA,lrRNA,B4,anon-fast-evolving-2F10,anon-fast-evolving-1F3,anon-fast-evolving-1A1,anon-EST:fe2F10,anon-EST:fe1F3,anon-EST:fe1A1,Large Subunit rRNA,mt 16S rDNA,16S ribosomal DNA,16S rRNA,rRNA-16s,16S mitochondrial rDNA,…	mitochondrial large ribosomal RNA	AATTATGATATTTTAGTACGA	1325	NA	NA	NA	21293	925	0.0434415	87582	1627	0.0185769	1.22557	3.76432e-10	728	9.42431	1350959	12221.7	9458	1121	0.118524	57729	1620	0.0280622	2.07848	2.58949e-82	313	81.5868	1230170	12233.4	11384	1355	0.119027	44626	1106	0.0247838	2.26382	2.03671e-73	369	72.6911	775252	7922.23
mitochondrion_genome	12838	-	12839	FBgn0013686	rRNA	mt:lrRNA	FBgn0002867,FBgn0025213,FBgn0025251,FBgn0025280,CR34094,mtlrRNA,mlrRNA,mitochondrial large rRNA,16S,mtlr RNA,mtrRNA,mt large rRNA,Lr mtDNA,mtlRNA,16S mtRNA,16SrRNA,mt 16S rRNA,16S RNA,lrRNA,B4,anon-fast-evolving-2F10,anon-fast-evolving-1F3,anon-fast-evolving-1A1,anon-EST:fe2F10,anon-EST:fe1F3,anon-EST:fe1A1,Large Subunit rRNA,mt 16S rDNA,16S ribosomal DNA,16S rRNA,rRNA-16s,16S mitochondrial rDNA,…	mitochondrial large ribosomal RNA	TTCAAACCGGTGTAAGCCAGG	1325	NA	NA	NA	64745	876	0.01353	271333	566	0.002086	2.69735	5.10896e-07	928	6.29167	1350959	12221.7	34753	734	0.0211205	189533	364	0.00192051	3.45908	2.14828e-14	938	13.6679	1230170	12233.4	45845	782	0.0170575	139404	276	0.00197986	3.10694	2.3e-06	1430	5.63827	775252	7922.23
mitochondrion_genome	12848	-	12849	FBgn0013686	rRNA	mt:lrRNA	FBgn0002867,FBgn0025213,FBgn0025251,FBgn0025280,CR34094,mtlrRNA,mlrRNA,mitochondrial large rRNA,16S,mtlr RNA,mtrRNA,mt large rRNA,Lr mtDNA,mtlRNA,16S mtRNA,16SrRNA,mt 16S rRNA,16S RNA,lrRNA,B4,anon-fast-evolving-2F10,anon-fast-evolving-1F3,anon-fast-evolving-1A1,anon-EST:fe2F10,anon-EST:fe1F3,anon-EST:fe1A1,Large Subunit rRNA,mt 16S rDNA,16S ribosomal DNA,16S rRNA,rRNA-16s,16S mitochondrial rDNA,…	mitochondrial large ribosomal RNA	ATGATCTGAGTTCAAACCGGT	1325	NA	NA	NA	69419	940	0.013541	290948	1102	0.00378762	1.83797	2.45771e-05	1114	4.60947	1350959	12221.7	36989	817	0.0220876	198118	849	0.00428532	2.36576	9.32551e-13	999	12.0303	1230170	12233.4	49146	1019	0.0207341	146797	512	0.00348781	2.57161	7.60951e-09	1172	8.11864	775252	7922.23
mitochondrion_genome	12852	-	12853	FBgn0013686	rRNA	mt:lrRNA	FBgn0002867,FBgn0025213,FBgn0025251,FBgn0025280,CR34094,mtlrRNA,mlrRNA,mitochondrial large rRNA,16S,mtlr RNA,mtrRNA,mt large rRNA,Lr mtDNA,mtlRNA,16S mtRNA,16SrRNA,mt 16S rRNA,16S RNA,lrRNA,B4,anon-fast-evolving-2F10,anon-fast-evolving-1F3,anon-fast-evolving-1A1,anon-EST:fe2F10,anon-EST:fe1F3,anon-EST:fe1A1,Large Subunit rRNA,mt 16S rDNA,16S ribosomal DNA,16S rRNA,rRNA-16s,16S mitochondrial rDNA,…	mitochondrial large ribosomal RNA	TTACATGATCTGAGTTCAAAC	1325	NA	NA	NA	69580	958	0.0137683	291575	1798	0.00616651	1.15883	0.0045106	1619	2.34577	1350959	12221.7	36436	844	0.0231639	196665	1508	0.00766786	1.59498	2.27095e-09	1216	8.64379	1230170	12233.4	48157	980	0.0203501	147705	795	0.00538235	1.91873	1.37075e-06	1397	5.86304	775252	7922.23
mitochondrion_genome	12854	-	12855	FBgn0013686	rRNA	mt:lrRNA	FBgn0002867,FBgn0025213,FBgn0025251,FBgn0025280,CR34094,mtlrRNA,mlrRNA,mitochondrial large rRNA,16S,mtlr RNA,mtrRNA,mt large rRNA,Lr mtDNA,mtlRNA,16S mtRNA,16SrRNA,mt 16S rRNA,16S RNA,lrRNA,B4,anon-fast-evolving-2F10,anon-fast-evolving-1F3,anon-fast-evolving-1A1,anon-EST:fe2F10,anon-EST:fe1F3,anon-EST:fe1A1,Large Subunit rRNA,mt 16S rDNA,16S ribosomal DNA,16S rRNA,rRNA-16s,16S mitochondrial rDNA,…	mitochondrial large ribosomal RNA	TCTTACATGATCTGAGTTCAA	1325	NA	NA	NA	70144	1028	0.0146556	293279	1401	0.00477702	1.61727	1.66487e-05	1083	4.77862	1350959	12221.7	36236	769	0.021222	196605	847	0.00430813	2.30043	2.1348e-11	1069	10.6706	1230170	12233.4	48127	1027	0.0213394	149084	639	0.00428617	2.31576	9.37149e-09	1177	8.02819	775252	7922.23
mitochondrion_genome	12857	-	12858	FBgn0013686	rRNA	mt:lrRNA	FBgn0002867,FBgn0025213,FBgn0025251,FBgn0025280,CR34094,mtlrRNA,mlrRNA,mitochondrial large rRNA,16S,mtlr RNA,mtrRNA,mt large rRNA,Lr mtDNA,mtlRNA,16S mtRNA,16SrRNA,mt 16S rRNA,16S RNA,lrRNA,B4,anon-fast-evolving-2F10,anon-fast-evolving-1F3,anon-fast-evolving-1A1,anon-EST:fe2F10,anon-EST:fe1F3,anon-EST:fe1A1,Large Subunit rRNA,mt 16S rDNA,16S ribosomal DNA,16S rRNA,rRNA-16s,16S mitochondrial rDNA,…	mitochondrial large ribosomal RNA	AATTCTTACATGATCTGAGTT	1325	NA	NA	NA	69904	2013	0.0287966	293176	2846	0.00970748	1.56873	2.65062e-21	425	20.5767	1350959	12221.7	35726	1578	0.0441695	193783	2494	0.0128701	1.77903	3.11505e-37	534	36.5065	1230170	12233.4	47205	1967	0.0416693	149813	1245	0.00831036	2.326	5.18117e-34	597	33.2856	775252	7922.23
mitochondrion_genome	12861	-	12862	FBgn0013686	rRNA	mt:lrRNA	FBgn0002867,FBgn0025213,FBgn0025251,FBgn0025280,CR34094,mtlrRNA,mlrRNA,mitochondrial large rRNA,16S,mtlr RNA,mtrRNA,mt large rRNA,Lr mtDNA,mtlRNA,16S mtRNA,16SrRNA,mt 16S rRNA,16S RNA,lrRNA,B4,anon-fast-evolving-2F10,anon-fast-evolving-1F3,anon-fast-evolving-1A1,anon-EST:fe2F10,anon-EST:fe1F3,anon-EST:fe1A1,Large Subunit rRNA,mt 16S rDNA,16S ribosomal DNA,16S rRNA,rRNA-16s,16S mitochondrial rDNA,…	mitochondrial large ribosomal RNA	TTTAAATTCTTACATGATCTG	1325	NA	NA	NA	69189	2787	0.040281	289312	5434	0.0187825	1.10071	7.51071e-26	370	25.1243	1350959	12221.7	34700	2174	0.0626513	189576	3771	0.0198918	1.65517	1.69649e-65	369	64.7704	1230170	12233.4	45948	2701	0.0587838	149208	2523	0.0169093	1.7976	6.33264e-52	463	51.1984	775252	7922.23
mitochondrion_genome	12862	-	12863	FBgn0013686	rRNA	mt:lrRNA	FBgn0002867,FBgn0025213,FBgn0025251,FBgn0025280,CR34094,mtlrRNA,mlrRNA,mitochondrial large rRNA,16S,mtlr RNA,mtrRNA,mt large rRNA,Lr mtDNA,mtlRNA,16S mtRNA,16SrRNA,mt 16S rRNA,16S RNA,lrRNA,B4,anon-fast-evolving-2F10,anon-fast-evolving-1F3,anon-fast-evolving-1A1,anon-EST:fe2F10,anon-EST:fe1F3,anon-EST:fe1A1,Large Subunit rRNA,mt 16S rDNA,16S ribosomal DNA,16S rRNA,rRNA-16s,16S mitochondrial rDNA,…	mitochondrial large ribosomal RNA	TTTTAAATTCTTACATGATCT	1325	NA	NA	NA	67696	2877	0.0424988	286201	8787	0.0307022	0.469081	4.65849e-07	923	6.33175	1350959	12221.7	32980	2188	0.0663432	186724	5708	0.0305692	1.11787	6.13618e-43	484	42.2121	1230170	12233.4	43948	2635	0.0599572	148098	3909	0.0263947	1.18369	3.54435e-32	620	31.4505	775252	7922.23
mitochondrion_genome	12864	-	12865	FBgn0013686	rRNA	mt:lrRNA	FBgn0002867,FBgn0025213,FBgn0025251,FBgn0025280,CR34094,mtlrRNA,mlrRNA,mitochondrial large rRNA,16S,mtlr RNA,mtrRNA,mt large rRNA,Lr mtDNA,mtlRNA,16S mtRNA,16SrRNA,mt 16S rRNA,16S RNA,lrRNA,B4,anon-fast-evolving-2F10,anon-fast-evolving-1F3,anon-fast-evolving-1A1,anon-EST:fe2F10,anon-EST:fe1F3,anon-EST:fe1A1,Large Subunit rRNA,mt 16S rDNA,16S ribosomal DNA,16S rRNA,rRNA-16s,16S mitochondrial rDNA,…	mitochondrial large ribosomal RNA	ACTTTTAAATTCTTACATGAT	1325	NA	NA	NA	.	.	.	.	.	.	.	.	.	.	1350959	12221.7	29577	4683	0.158332	170709	25775	0.150988	0.068524	0.310363	8835	0.50813	1230170	12233.4	39629	6109	0.154155	135927	18477	0.135933	0.181481	1.56177e-06	1406	5.80638	775252	7922.23
mitochondrion_genome	12865	-	12866	FBgn0013686	rRNA	mt:lrRNA	FBgn0002867,FBgn0025213,FBgn0025251,FBgn0025280,CR34094,mtlrRNA,mlrRNA,mitochondrial large rRNA,16S,mtlr RNA,mtrRNA,mt large rRNA,Lr mtDNA,mtlRNA,16S mtRNA,16SrRNA,mt 16S rRNA,16S RNA,lrRNA,B4,anon-fast-evolving-2F10,anon-fast-evolving-1F3,anon-fast-evolving-1A1,anon-EST:fe2F10,anon-EST:fe1F3,anon-EST:fe1A1,Large Subunit rRNA,mt 16S rDNA,16S ribosomal DNA,16S rRNA,rRNA-16s,16S mitochondrial rDNA,…	mitochondrial large ribosomal RNA	GACTTTTAAATTCTTACATGA	1325	NA	NA	NA	57045	3153	0.0552722	226522	12514	0.0552441	0.000732894	0.496085	274110	0.304444	1350959	12221.7	25233	2272	0.0900408	145604	10421	0.0715708	0.331207	2.28448e-07	1377	6.64121	1230170	12233.4	34017	2793	0.082106	118582	6177	0.0520905	0.656466	5.06442e-19	810	18.2955	775252	7922.23
mitochondrion_genome	12882	-	12883	FBgn0013686	rRNA	mt:lrRNA	FBgn0002867,FBgn0025213,FBgn0025251,FBgn0025280,CR34094,mtlrRNA,mlrRNA,mitochondrial large rRNA,16S,mtlr RNA,mtrRNA,mt large rRNA,Lr mtDNA,mtlRNA,16S mtRNA,16SrRNA,mt 16S rRNA,16S RNA,lrRNA,B4,anon-fast-evolving-2F10,anon-fast-evolving-1F3,anon-fast-evolving-1A1,anon-EST:fe2F10,anon-EST:fe1F3,anon-EST:fe1A1,Large Subunit rRNA,mt 16S rDNA,16S ribosomal DNA,16S rRNA,rRNA-16s,16S mitochondrial rDNA,…	mitochondrial large ribosomal RNA	AAATTTTAAGTCTGTTCGACT	1325	NA	NA	NA	52092	865	0.0166052	162473	523	0.003219	2.36696	1.18017e-05	1067	4.92806	1350959	12221.7	19685	478	0.0242824	62174	179	0.00287902	3.07627	1.06984e-05	1612	4.97068	1230170	12233.4	28933	697	0.0240901	87761	190	0.00216497	3.47602	1.55486e-08	1192	7.80831	775252	7922.23
mitochondrion_genome	12901	-	12902	FBgn0013686	rRNA	mt:lrRNA	FBgn0002867,FBgn0025213,FBgn0025251,FBgn0025280,CR34094,mtlrRNA,mlrRNA,mitochondrial large rRNA,16S,mtlr RNA,mtrRNA,mt large rRNA,Lr mtDNA,mtlRNA,16S mtRNA,16SrRNA,mt 16S rRNA,16S RNA,lrRNA,B4,anon-fast-evolving-2F10,anon-fast-evolving-1F3,anon-fast-evolving-1A1,anon-EST:fe2F10,anon-EST:fe1F3,anon-EST:fe1A1,Large Subunit rRNA,mt 16S rDNA,16S ribosomal DNA,16S rRNA,rRNA-16s,16S mitochondrial rDNA,…	mitochondrial large ribosomal RNA	ATTTTGGGTGTAGCCGTTCAA	1325	NA	NA	NA	58777	2104	0.0357963	182620	3139	0.0171887	1.05835	2.98965e-12	617	11.5244	1350959	12221.7	23534	1168	0.0496303	69921	997	0.0142589	1.79935	2.0866e-17	842	16.6806	1230170	12233.4	34310	1465	0.0426989	99426	1865	0.0187577	1.18672	3.86457e-11	1052	10.4129	775252	7922.23
mitochondrion_genome	12903	-	12904	FBgn0013686	rRNA	mt:lrRNA	FBgn0002867,FBgn0025213,FBgn0025251,FBgn0025280,CR34094,mtlrRNA,mlrRNA,mitochondrial large rRNA,16S,mtlr RNA,mtrRNA,mt large rRNA,Lr mtDNA,mtlRNA,16S mtRNA,16SrRNA,mt 16S rRNA,16S RNA,lrRNA,B4,anon-fast-evolving-2F10,anon-fast-evolving-1F3,anon-fast-evolving-1A1,anon-EST:fe2F10,anon-EST:fe1F3,anon-EST:fe1A1,Large Subunit rRNA,mt 16S rDNA,16S ribosomal DNA,16S rRNA,rRNA-16s,16S mitochondrial rDNA,…	mitochondrial large ribosomal RNA	TAATTTTGGGTGTAGCCGTTC	1325	NA	NA	NA	56741	2326	0.0409933	179241	2526	0.0140928	1.54043	8.7473e-26	372	25.0581	1350959	12221.7	22457	1525	0.0679076	69293	1111	0.0160334	2.08249	7.50857e-37	538	36.1244	1230170	12233.4	32706	1742	0.0532624	97291	1453	0.0149346	1.83446	1.54284e-28	658	27.8117	775252	7922.23
mitochondrion_genome	12907	-	12908	FBgn0013686	rRNA	mt:lrRNA	FBgn0002867,FBgn0025213,FBgn0025251,FBgn0025280,CR34094,mtlrRNA,mlrRNA,mitochondrial large rRNA,16S,mtlr RNA,mtrRNA,mt large rRNA,Lr mtDNA,mtlRNA,16S mtRNA,16SrRNA,mt 16S rRNA,16S RNA,lrRNA,B4,anon-fast-evolving-2F10,anon-fast-evolving-1F3,anon-fast-evolving-1A1,anon-EST:fe2F10,anon-EST:fe1F3,anon-EST:fe1A1,Large Subunit rRNA,mt 16S rDNA,16S ribosomal DNA,16S rRNA,rRNA-16s,16S mitochondrial rDNA,…	mitochondrial large ribosomal RNA	GATATAATTTTGGGTGTAGCC	1325	NA	NA	NA	52276	2744	0.0524906	174754	3466	0.0198336	1.40411	1.9379e-36	294	35.7127	1350959	12221.7	20419	1716	0.0840394	67204	1525	0.0226921	1.88888	1.04783e-48	445	47.9797	1230170	12233.4	29362	2134	0.072679	94829	1889	0.0199201	1.86732	1.36159e-51	465	50.866	775252	7922.23
mitochondrion_genome	12908	-	12909	FBgn0013686	rRNA	mt:lrRNA	FBgn0002867,FBgn0025213,FBgn0025251,FBgn0025280,CR34094,mtlrRNA,mlrRNA,mitochondrial large rRNA,16S,mtlr RNA,mtrRNA,mt large rRNA,Lr mtDNA,mtlRNA,16S mtRNA,16SrRNA,mt 16S rRNA,16S RNA,lrRNA,B4,anon-fast-evolving-2F10,anon-fast-evolving-1F3,anon-fast-evolving-1A1,anon-EST:fe2F10,anon-EST:fe1F3,anon-EST:fe1A1,Large Subunit rRNA,mt 16S rDNA,16S ribosomal DNA,16S rRNA,rRNA-16s,16S mitochondrial rDNA,…	mitochondrial large ribosomal RNA	AGATATAATTTTGGGTGTAGC	1325	NA	NA	NA	50371	2003	0.0397649	172872	2842	0.0164399	1.27429	2.27072e-18	469	17.6438	1350959	12221.7	19008	1128	0.0593434	66230	1207	0.0182244	1.70322	7.61448e-22	732	21.1184	1230170	12233.4	27731	1520	0.0548123	93866	1534	0.0163424	1.74588	1.98302e-27	677	26.7027	775252	7922.23
mitochondrion_genome	12909	-	12910	FBgn0013686	rRNA	mt:lrRNA	FBgn0002867,FBgn0025213,FBgn0025251,FBgn0025280,CR34094,mtlrRNA,mlrRNA,mitochondrial large rRNA,16S,mtlr RNA,mtrRNA,mt large rRNA,Lr mtDNA,mtlRNA,16S mtRNA,16SrRNA,mt 16S rRNA,16S RNA,lrRNA,B4,anon-fast-evolving-2F10,anon-fast-evolving-1F3,anon-fast-evolving-1A1,anon-EST:fe2F10,anon-EST:fe1F3,anon-EST:fe1A1,Large Subunit rRNA,mt 16S rDNA,16S ribosomal DNA,16S rRNA,rRNA-16s,16S mitochondrial rDNA,…	mitochondrial large ribosomal RNA	AAGATATAATTTTGGGTGTAG	1325	NA	NA	NA	49174	1906	0.0387603	172175	3035	0.0176274	1.13676	7.22041e-15	545	14.1414	1350959	12221.7	18316	904	0.0493558	65876	1374	0.0208574	1.24266	3.02996e-10	1145	9.51856	1230170	12233.4	26771	1387	0.0518098	93544	1671	0.0178633	1.53623	4.07378e-21	769	20.39	775252	7922.23
mitochondrion_genome	12910	-	12911	FBgn0013686	rRNA	mt:lrRNA	FBgn0002867,FBgn0025213,FBgn0025251,FBgn0025280,CR34094,mtlrRNA,mlrRNA,mitochondrial large rRNA,16S,mtlr RNA,mtrRNA,mt large rRNA,Lr mtDNA,mtlRNA,16S mtRNA,16SrRNA,mt 16S rRNA,16S RNA,lrRNA,B4,anon-fast-evolving-2F10,anon-fast-evolving-1F3,anon-fast-evolving-1A1,anon-EST:fe2F10,anon-EST:fe1F3,anon-EST:fe1A1,Large Subunit rRNA,mt 16S rDNA,16S ribosomal DNA,16S rRNA,rRNA-16s,16S mitochondrial rDNA,…	mitochondrial large ribosomal RNA	TAAGATATAATTTTGGGTGTA	1325	NA	NA	NA	48058	1940	0.0403679	171516	3599	0.0209835	0.943955	3.08266e-12	619	11.5111	1350959	12221.7	17879	889	0.0497231	65475	2030	0.0310042	0.681454	0.000384525	2060	3.41508	1230170	12233.4	25998	1225	0.047119	93275	2002	0.0214634	1.13443	9.26799e-12	1027	11.033	775252	7922.23
mitochondrion_genome	12925	-	12926	FBgn0013686	rRNA	mt:lrRNA	FBgn0002867,FBgn0025213,FBgn0025251,FBgn0025280,CR34094,mtlrRNA,mlrRNA,mitochondrial large rRNA,16S,mtlr RNA,mtrRNA,mt large rRNA,Lr mtDNA,mtlRNA,16S mtRNA,16SrRNA,mt 16S rRNA,16S RNA,lrRNA,B4,anon-fast-evolving-2F10,anon-fast-evolving-1F3,anon-fast-evolving-1A1,anon-EST:fe2F10,anon-EST:fe1F3,anon-EST:fe1A1,Large Subunit rRNA,mt 16S rDNA,16S ribosomal DNA,16S rRNA,rRNA-16s,16S mitochondrial rDNA,…	mitochondrial large ribosomal RNA	ACCTCGATGTTGGATTAAGAT	1325	NA	NA	NA	50759	1330	0.0262022	189408	1573	0.00830482	1.65767	5.43489e-12	635	11.2648	1350959	12221.7	23784	777	0.032669	74057	662	0.00893906	1.86973	2.61132e-08	1300	7.58314	1230170	12233.4	30948	948	0.030632	104672	861	0.0082257	1.89683	1.68423e-10	1075	9.7736	775252	7922.23
mitochondrion_genome	12926	-	12927	FBgn0013686	rRNA	mt:lrRNA	FBgn0002867,FBgn0025213,FBgn0025251,FBgn0025280,CR34094,mtlrRNA,mlrRNA,mitochondrial large rRNA,16S,mtlr RNA,mtrRNA,mt large rRNA,Lr mtDNA,mtlRNA,16S mtRNA,16SrRNA,mt 16S rRNA,16S RNA,lrRNA,B4,anon-fast-evolving-2F10,anon-fast-evolving-1F3,anon-fast-evolving-1A1,anon-EST:fe2F10,anon-EST:fe1F3,anon-EST:fe1A1,Large Subunit rRNA,mt 16S rDNA,16S ribosomal DNA,16S rRNA,rRNA-16s,16S mitochondrial rDNA,…	mitochondrial large ribosomal RNA	GACCTCGATGTTGGATTAAGA	1325	NA	NA	NA	50543	1293	0.0255822	189714	1486	0.00783284	1.70753	7.97023e-12	642	11.0985	1350959	12221.7	23612	620	0.0262578	74805	587	0.00784707	1.74252	5.52379e-05	1784	4.25776	1230170	12233.4	30896	869	0.0281266	104941	745	0.00709923	1.9862	2.902e-09	1137	8.5373	775252	7922.23
mitochondrion_genome	12928	-	12929	FBgn0013686	rRNA	mt:lrRNA	FBgn0002867,FBgn0025213,FBgn0025251,FBgn0025280,CR34094,mtlrRNA,mlrRNA,mitochondrial large rRNA,16S,mtlr RNA,mtrRNA,mt large rRNA,Lr mtDNA,mtlRNA,16S mtRNA,16SrRNA,mt 16S rRNA,16S RNA,lrRNA,B4,anon-fast-evolving-2F10,anon-fast-evolving-1F3,anon-fast-evolving-1A1,anon-EST:fe2F10,anon-EST:fe1F3,anon-EST:fe1A1,Large Subunit rRNA,mt 16S rDNA,16S ribosomal DNA,16S rRNA,rRNA-16s,16S mitochondrial rDNA,…	mitochondrial large ribosomal RNA	GCGACCTCGATGTTGGATTAA	1325	NA	NA	NA	50035	1268	0.0253423	189501	1762	0.0092981	1.44654	1.60405e-09	754	8.79478	1350959	12221.7	23730	539	0.0227139	75301	801	0.0106373	1.09444	0.0389121	3824	1.40992	1230170	12233.4	30868	836	0.0270831	105168	867	0.00824395	1.71598	2.30729e-07	1296	6.6369	775252	7922.23
mitochondrion_genome	12932	-	12933	FBgn0013686	rRNA	mt:lrRNA	FBgn0002867,FBgn0025213,FBgn0025251,FBgn0025280,CR34094,mtlrRNA,mlrRNA,mitochondrial large rRNA,16S,mtlr RNA,mtrRNA,mt large rRNA,Lr mtDNA,mtlRNA,16S mtRNA,16SrRNA,mt 16S rRNA,16S RNA,lrRNA,B4,anon-fast-evolving-2F10,anon-fast-evolving-1F3,anon-fast-evolving-1A1,anon-EST:fe2F10,anon-EST:fe1F3,anon-EST:fe1A1,Large Subunit rRNA,mt 16S rDNA,16S ribosomal DNA,16S rRNA,rRNA-16s,16S mitochondrial rDNA,…	mitochondrial large ribosomal RNA	GATTGCGACCTCGATGTTGGA	1325	NA	NA	NA	49507	946	0.0191084	188400	1374	0.00729299	1.38962	5.53742e-05	1174	4.25669	1350959	12221.7	24935	460	0.018448	76152	540	0.00709108	1.37938	0.0600507	4263	1.22148	1230170	12233.4	31603	576	0.0182261	104968	627	0.00597325	1.60942	0.00535731	2343	2.27105	775252	7922.23
mitochondrion_genome	12939	-	12940	FBgn0013686	rRNA	mt:lrRNA	FBgn0002867,FBgn0025213,FBgn0025251,FBgn0025280,CR34094,mtlrRNA,mlrRNA,mitochondrial large rRNA,16S,mtlr RNA,mtrRNA,mt large rRNA,Lr mtDNA,mtlRNA,16S mtRNA,16SrRNA,mt 16S rRNA,16S RNA,lrRNA,B4,anon-fast-evolving-2F10,anon-fast-evolving-1F3,anon-fast-evolving-1A1,anon-EST:fe2F10,anon-EST:fe1F3,anon-EST:fe1A1,Large Subunit rRNA,mt 16S rDNA,16S ribosomal DNA,16S rRNA,rRNA-16s,16S mitochondrial rDNA,…	mitochondrial large ribosomal RNA	TAAAAAAGATTGCGACCTCGA	1325	NA	NA	NA	49876	1902	0.0381346	186643	3670	0.0196632	0.955601	4.15301e-12	628	11.3816	1350959	12221.7	26950	1405	0.0521336	80163	1269	0.0158302	1.71953	5.48513e-21	747	20.2608	1230170	12233.4	34187	1613	0.0471817	104543	2149	0.0205561	1.19866	1.80928e-14	929	13.7425	775252	7922.23
mitochondrion_genome	12940	-	12941	FBgn0013686	rRNA	mt:lrRNA	FBgn0002867,FBgn0025213,FBgn0025251,FBgn0025280,CR34094,mtlrRNA,mlrRNA,mitochondrial large rRNA,16S,mtlr RNA,mtrRNA,mt large rRNA,Lr mtDNA,mtlRNA,16S mtRNA,16SrRNA,mt 16S rRNA,16S RNA,lrRNA,B4,anon-fast-evolving-2F10,anon-fast-evolving-1F3,anon-fast-evolving-1A1,anon-EST:fe2F10,anon-EST:fe1F3,anon-EST:fe1A1,Large Subunit rRNA,mt 16S rDNA,16S ribosomal DNA,16S rRNA,rRNA-16s,16S mitochondrial rDNA,…	mitochondrial large ribosomal RNA	ATAAAAAAGATTGCGACCTCG	1325	NA	NA	NA	49360	1187	0.0240478	185036	2406	0.0130029	0.887075	0.000393669	1325	3.40487	1350959	12221.7	26310	792	0.0301026	80571	1010	0.0125355	1.26387	7.95381e-05	1834	4.09942	1230170	12233.4	33690	984	0.0292075	103636	1188	0.0114632	1.34933	2.31309e-06	1432	5.63581	775252	7922.23
mitochondrion_genome	12949	-	12950	FBgn0013686	rRNA	mt:lrRNA	FBgn0002867,FBgn0025213,FBgn0025251,FBgn0025280,CR34094,mtlrRNA,mlrRNA,mitochondrial large rRNA,16S,mtlr RNA,mtrRNA,mt large rRNA,Lr mtDNA,mtlRNA,16S mtRNA,16SrRNA,mt 16S rRNA,16S RNA,lrRNA,B4,anon-fast-evolving-2F10,anon-fast-evolving-1F3,anon-fast-evolving-1A1,anon-EST:fe2F10,anon-EST:fe1F3,anon-EST:fe1A1,Large Subunit rRNA,mt 16S rDNA,16S ribosomal DNA,16S rRNA,rRNA-16s,16S mitochondrial rDNA,…	mitochondrial large ribosomal RNA	TTCATATCGATAAAAAAGATT	1325	NA	NA	NA	51932	1254	0.024147	183802	3123	0.0169911	0.507062	0.138797	2911	0.857619	1350959	12221.7	29138	721	0.0247443	87698	1140	0.0129992	0.928679	0.0247675	3472	1.60612	1230170	12233.4	37007	963	0.0260221	103240	1932	0.0187137	0.475645	0.424263	7202	0.372365	775252	7922.23
mitochondrion_genome	12953	-	12954	FBgn0013686	rRNA	mt:lrRNA	FBgn0002867,FBgn0025213,FBgn0025251,FBgn0025280,CR34094,mtlrRNA,mlrRNA,mitochondrial large rRNA,16S,mtlr RNA,mtrRNA,mt large rRNA,Lr mtDNA,mtlRNA,16S mtRNA,16SrRNA,mt 16S rRNA,16S RNA,lrRNA,B4,anon-fast-evolving-2F10,anon-fast-evolving-1F3,anon-fast-evolving-1A1,anon-EST:fe2F10,anon-EST:fe1F3,anon-EST:fe1A1,Large Subunit rRNA,mt 16S rDNA,16S ribosomal DNA,16S rRNA,rRNA-16s,16S mitochondrial rDNA,…	mitochondrial large ribosomal RNA	AGAGTTCATATCGATAAAAAA	1325	NA	NA	NA	53177	868	0.0163228	184992	1982	0.010714	0.607399	0.446159	4677	0.35051	1350959	12221.7	29904	601	0.0200976	91917	492	0.00535266	1.9087	0.000613607	2136	3.21211	1230170	12233.4	38270	783	0.0204599	103656	1094	0.0105541	0.954989	0.067452	3523	1.17101	775252	7922.23
mitochondrion_genome	12959	-	12960	FBgn0013686	rRNA	mt:lrRNA	FBgn0002867,FBgn0025213,FBgn0025251,FBgn0025280,CR34094,mtlrRNA,mlrRNA,mitochondrial large rRNA,16S,mtlr RNA,mtrRNA,mt large rRNA,Lr mtDNA,mtlRNA,16S mtRNA,16SrRNA,mt 16S rRNA,16S RNA,lrRNA,B4,anon-fast-evolving-2F10,anon-fast-evolving-1F3,anon-fast-evolving-1A1,anon-EST:fe2F10,anon-EST:fe1F3,anon-EST:fe1A1,Large Subunit rRNA,mt 16S rDNA,16S ribosomal DNA,16S rRNA,rRNA-16s,16S mitochondrial rDNA,…	mitochondrial large ribosomal RNA	TTTTGGAGAGTTCATATCGAT	1325	NA	NA	NA	54736	1139	0.020809	187659	1836	0.0097837	1.08875	0.000301852	1306	3.52021	1350959	12221.7	30292	988	0.0326159	98744	480	0.00486105	2.74623	1.51751e-15	898	14.8189	1230170	12233.4	39444	1198	0.0303722	104637	1086	0.0103787	1.54912	2.66079e-08	1210	7.57499	775252	7922.23
mitochondrion_genome	12966	-	12967	FBgn0013686	rRNA	mt:lrRNA	FBgn0002867,FBgn0025213,FBgn0025251,FBgn0025280,CR34094,mtlrRNA,mlrRNA,mitochondrial large rRNA,16S,mtlr RNA,mtrRNA,mt large rRNA,Lr mtDNA,mtlRNA,16S mtRNA,16SrRNA,mt 16S rRNA,16S RNA,lrRNA,B4,anon-fast-evolving-2F10,anon-fast-evolving-1F3,anon-fast-evolving-1A1,anon-EST:fe2F10,anon-EST:fe1F3,anon-EST:fe1A1,Large Subunit rRNA,mt 16S rDNA,16S ribosomal DNA,16S rRNA,rRNA-16s,16S mitochondrial rDNA,…	mitochondrial large ribosomal RNA	GTAATTTTTTTGGAGAGTTCA	1325	NA	NA	NA	.	.	.	.	.	.	.	.	.	.	1350959	12221.7	28662	2632	0.0918289	97436	6822	0.0700152	0.39128	8.61653e-08	1335	7.06467	1230170	12233.4	37467	2799	0.0747057	100491	5758	0.0572987	0.382718	2.50368e-05	1578	4.60142	775252	7922.23
mitochondrion_genome	12967	-	12968	FBgn0013686	rRNA	mt:lrRNA	FBgn0002867,FBgn0025213,FBgn0025251,FBgn0025280,CR34094,mtlrRNA,mlrRNA,mitochondrial large rRNA,16S,mtlr RNA,mtrRNA,mt large rRNA,Lr mtDNA,mtlRNA,16S mtRNA,16SrRNA,mt 16S rRNA,16S RNA,lrRNA,B4,anon-fast-evolving-2F10,anon-fast-evolving-1F3,anon-fast-evolving-1A1,anon-EST:fe2F10,anon-EST:fe1F3,anon-EST:fe1A1,Large Subunit rRNA,mt 16S rDNA,16S ribosomal DNA,16S rRNA,rRNA-16s,16S mitochondrial rDNA,…	mitochondrial large ribosomal RNA	CGTAATTTTTTTGGAGAGTTC	1325	NA	NA	NA	49693	2572	0.0517578	170825	6466	0.0378516	0.451422	8.9529e-06	1053	5.04804	1350959	12221.7	26226	2252	0.085869	91343	2608	0.0285517	1.58856	8.38658e-57	408	56.0764	1230170	12233.4	35010	2655	0.0758355	95164	3582	0.0376403	1.0106	2.14893e-26	690	25.6678	775252	7922.23
mitochondrion_genome	12968	-	12969	FBgn0013686	rRNA	mt:lrRNA	FBgn0002867,FBgn0025213,FBgn0025251,FBgn0025280,CR34094,mtlrRNA,mlrRNA,mitochondrial large rRNA,16S,mtlr RNA,mtrRNA,mt large rRNA,Lr mtDNA,mtlRNA,16S mtRNA,16SrRNA,mt 16S rRNA,16S RNA,lrRNA,B4,anon-fast-evolving-2F10,anon-fast-evolving-1F3,anon-fast-evolving-1A1,anon-EST:fe2F10,anon-EST:fe1F3,anon-EST:fe1A1,Large Subunit rRNA,mt 16S rDNA,16S ribosomal DNA,16S rRNA,rRNA-16s,16S mitochondrial rDNA,…	mitochondrial large ribosomal RNA	GCGTAATTTTTTTGGAGAGTT	1325	NA	NA	NA	47611	1900	0.0399067	165651	5374	0.0324417	0.298783	0.174384	3153	0.758494	1350959	12221.7	24223	1563	0.0645255	89927	2081	0.023141	1.47942	1.38688e-29	615	28.858	1230170	12233.4	32855	1803	0.0548775	92395	3047	0.032978	0.734712	2.72862e-08	1212	7.56406	775252	7922.23
mitochondrion_genome	12969	-	12970	FBgn0013686	rRNA	mt:lrRNA	FBgn0002867,FBgn0025213,FBgn0025251,FBgn0025280,CR34094,mtlrRNA,mlrRNA,mitochondrial large rRNA,16S,mtlr RNA,mtrRNA,mt large rRNA,Lr mtDNA,mtlRNA,16S mtRNA,16SrRNA,mt 16S rRNA,16S RNA,lrRNA,B4,anon-fast-evolving-2F10,anon-fast-evolving-1F3,anon-fast-evolving-1A1,anon-EST:fe2F10,anon-EST:fe1F3,anon-EST:fe1A1,Large Subunit rRNA,mt 16S rDNA,16S ribosomal DNA,16S rRNA,rRNA-16s,16S mitochondrial rDNA,…	mitochondrial large ribosomal RNA	AGCGTAATTTTTTTGGAGAGT	1325	NA	NA	NA	46285	1715	0.037053	161851	4549	0.0281061	0.398709	0.0386287	2156	1.41309	1350959	12221.7	23008	1394	0.0605876	89310	2099	0.0235024	1.36621	1.83022e-23	692	22.7375	1230170	12233.4	31542	1600	0.050726	90283	2637	0.0292082	0.796355	7.29139e-08	1247	7.13719	775252	7922.23
mitochondrion_genome	12970	-	12971	FBgn0013686	rRNA	mt:lrRNA	FBgn0002867,FBgn0025213,FBgn0025251,FBgn0025280,CR34094,mtlrRNA,mlrRNA,mitochondrial large rRNA,16S,mtlr RNA,mtrRNA,mt large rRNA,Lr mtDNA,mtlRNA,16S mtRNA,16SrRNA,mt 16S rRNA,16S RNA,lrRNA,B4,anon-fast-evolving-2F10,anon-fast-evolving-1F3,anon-fast-evolving-1A1,anon-EST:fe2F10,anon-EST:fe1F3,anon-EST:fe1A1,Large Subunit rRNA,mt 16S rDNA,16S ribosomal DNA,16S rRNA,rRNA-16s,16S mitochondrial rDNA,…	mitochondrial large ribosomal RNA	CAGCGTAATTTTTTTGGAGAG	1325	NA	NA	NA	45103	1747	0.0387336	158971	4019	0.0252813	0.615511	3.62614e-05	1148	4.44056	1350959	12221.7	21934	1519	0.0692532	88761	1847	0.0208087	1.73469	5.68785e-40	503	39.2451	1230170	12233.4	30502	1623	0.0532096	88669	2634	0.029706	0.840934	3.04538e-09	1138	8.51636	775252	7922.23
mitochondrion_genome	12971	-	12972	FBgn0013686	rRNA	mt:lrRNA	FBgn0002867,FBgn0025213,FBgn0025251,FBgn0025280,CR34094,mtlrRNA,mlrRNA,mitochondrial large rRNA,16S,mtlr RNA,mtrRNA,mt large rRNA,Lr mtDNA,mtlRNA,16S mtRNA,16SrRNA,mt 16S rRNA,16S RNA,lrRNA,B4,anon-fast-evolving-2F10,anon-fast-evolving-1F3,anon-fast-evolving-1A1,anon-EST:fe2F10,anon-EST:fe1F3,anon-EST:fe1A1,Large Subunit rRNA,mt 16S rDNA,16S ribosomal DNA,16S rRNA,rRNA-16s,16S mitochondrial rDNA,…	mitochondrial large ribosomal RNA	ACAGCGTAATTTTTTTGGAGA	1325	NA	NA	NA	43981	2237	0.0508629	156713	6974	0.0445017	0.192751	0.446159	4677	0.35051	1350959	12221.7	20793	1531	0.0736305	88637	4811	0.0542776	0.439949	1.62796e-05	1647	4.78836	1230170	12233.4	29468	1778	0.0603366	87042	4672	0.0536752	0.168778	0.424263	7202	0.372365	775252	7922.23
mitochondrion_genome	12972	-	12973	FBgn0013686	rRNA	mt:lrRNA	FBgn0002867,FBgn0025213,FBgn0025251,FBgn0025280,CR34094,mtlrRNA,mlrRNA,mitochondrial large rRNA,16S,mtlr RNA,mtrRNA,mt large rRNA,Lr mtDNA,mtlRNA,16S mtRNA,16SrRNA,mt 16S rRNA,16S RNA,lrRNA,B4,anon-fast-evolving-2F10,anon-fast-evolving-1F3,anon-fast-evolving-1A1,anon-EST:fe2F10,anon-EST:fe1F3,anon-EST:fe1A1,Large Subunit rRNA,mt 16S rDNA,16S ribosomal DNA,16S rRNA,rRNA-16s,16S mitochondrial rDNA,…	mitochondrial large ribosomal RNA	AACAGCGTAATTTTTTTGGAG	1325	NA	NA	NA	42347	2210	0.0521879	151481	4927	0.0325255	0.682142	1.10678e-10	699	9.95594	1350959	12221.7	19660	1334	0.0678535	85582	2531	0.029574	1.1981	3.50025e-23	696	22.4559	1230170	12233.4	28288	1606	0.0567732	83444	3749	0.0449283	0.337584	0.0543999	3340	1.2644	775252	7922.23
mitochondrion_genome	12983	-	12984	FBgn0013686	rRNA	mt:lrRNA	FBgn0002867,FBgn0025213,FBgn0025251,FBgn0025280,CR34094,mtlrRNA,mlrRNA,mitochondrial large rRNA,16S,mtlr RNA,mtrRNA,mt large rRNA,Lr mtDNA,mtlRNA,16S mtRNA,16SrRNA,mt 16S rRNA,16S RNA,lrRNA,B4,anon-fast-evolving-2F10,anon-fast-evolving-1F3,anon-fast-evolving-1A1,anon-EST:fe2F10,anon-EST:fe1F3,anon-EST:fe1A1,Large Subunit rRNA,mt 16S rDNA,16S ribosomal DNA,16S rRNA,rRNA-16s,16S mitochondrial rDNA,…	mitochondrial large ribosomal RNA	ACTTTAGGGATAACAGCGTAA	1325	NA	NA	NA	42418	1580	0.0372483	152143	2082	0.0136845	1.44463	1.47689e-16	514	15.8307	1350959	12221.7	19736	1021	0.0517329	89542	936	0.0104532	2.30714	2.89921e-30	605	29.5377	1230170	12233.4	28645	1306	0.0455926	82633	1227	0.0148488	1.61845	1.64075e-15	893	14.785	775252	7922.23
mitochondrion_genome	12989	-	12990	FBgn0013686	rRNA	mt:lrRNA	FBgn0002867,FBgn0025213,FBgn0025251,FBgn0025280,CR34094,mtlrRNA,mlrRNA,mitochondrial large rRNA,16S,mtlr RNA,mtrRNA,mt large rRNA,Lr mtDNA,mtlRNA,16S mtRNA,16SrRNA,mt 16S rRNA,16S RNA,lrRNA,B4,anon-fast-evolving-2F10,anon-fast-evolving-1F3,anon-fast-evolving-1A1,anon-EST:fe2F10,anon-EST:fe1F3,anon-EST:fe1A1,Large Subunit rRNA,mt 16S rDNA,16S ribosomal DNA,16S rRNA,rRNA-16s,16S mitochondrial rDNA,…	mitochondrial large ribosomal RNA	TAAGTTACTTTAGGGATAACA	1325	NA	NA	NA	35685	1389	0.0389239	139718	2792	0.0199831	0.961876	2.1952e-09	763	8.65852	1350959	12221.7	16163	945	0.0584669	88796	1219	0.0137281	2.09049	2.6187e-34	554	33.5819	1230170	12233.4	22992	1205	0.0524095	74798	1612	0.0215514	1.28205	9.38212e-14	954	13.0277	775252	7922.23
mitochondrion_genome	12990	-	12991	FBgn0013686	rRNA	mt:lrRNA	FBgn0002867,FBgn0025213,FBgn0025251,FBgn0025280,CR34094,mtlrRNA,mlrRNA,mitochondrial large rRNA,16S,mtlr RNA,mtrRNA,mt large rRNA,Lr mtDNA,mtlRNA,16S mtRNA,16SrRNA,mt 16S rRNA,16S RNA,lrRNA,B4,anon-fast-evolving-2F10,anon-fast-evolving-1F3,anon-fast-evolving-1A1,anon-EST:fe2F10,anon-EST:fe1F3,anon-EST:fe1A1,Large Subunit rRNA,mt 16S rDNA,16S ribosomal DNA,16S rRNA,rRNA-16s,16S mitochondrial rDNA,…	mitochondrial large ribosomal RNA	TTAAGTTACTTTAGGGATAAC	1325	NA	NA	NA	34479	1688	0.0489573	137369	2928	0.0213149	1.19967	5.71261e-20	443	19.2432	1350959	12221.7	15305	1173	0.0766416	88054	1622	0.0184205	2.05681	7.77075e-56	412	55.1095	1230170	12233.4	21896	1364	0.0622945	73417	1641	0.0223518	1.47872	1.20662e-22	742	21.9184	775252	7922.23
mitochondrion_genome	12991	-	12992	FBgn0013686	rRNA	mt:lrRNA	FBgn0002867,FBgn0025213,FBgn0025251,FBgn0025280,CR34094,mtlrRNA,mlrRNA,mitochondrial large rRNA,16S,mtlr RNA,mtrRNA,mt large rRNA,Lr mtDNA,mtlRNA,16S mtRNA,16SrRNA,mt 16S rRNA,16S RNA,lrRNA,B4,anon-fast-evolving-2F10,anon-fast-evolving-1F3,anon-fast-evolving-1A1,anon-EST:fe2F10,anon-EST:fe1F3,anon-EST:fe1A1,Large Subunit rRNA,mt 16S rDNA,16S ribosomal DNA,16S rRNA,rRNA-16s,16S mitochondrial rDNA,…	mitochondrial large ribosomal RNA	ATTAAGTTACTTTAGGGATAA	1325	NA	NA	NA	32977	2043	0.0619523	134891	3768	0.0279337	1.14915	4.06047e-29	345	28.3914	1350959	12221.7	14205	1387	0.0976417	86875	2406	0.027695	1.81787	4.07155e-75	336	74.3902	1230170	12233.4	20637	1691	0.0819402	71983	2241	0.0311324	1.39616	6.67614e-35	588	34.1755	775252	7922.23
mitochondrion_genome	12994	-	12995	FBgn0013686	rRNA	mt:lrRNA	FBgn0002867,FBgn0025213,FBgn0025251,FBgn0025280,CR34094,mtlrRNA,mlrRNA,mitochondrial large rRNA,16S,mtlr RNA,mtrRNA,mt large rRNA,Lr mtDNA,mtlRNA,16S mtRNA,16SrRNA,mt 16S rRNA,16S RNA,lrRNA,B4,anon-fast-evolving-2F10,anon-fast-evolving-1F3,anon-fast-evolving-1A1,anon-EST:fe2F10,anon-EST:fe1F3,anon-EST:fe1A1,Large Subunit rRNA,mt 16S rDNA,16S ribosomal DNA,16S rRNA,rRNA-16s,16S mitochondrial rDNA,…	mitochondrial large ribosomal RNA	AAAATTAAGTTACTTTAGGGA	1325	NA	NA	NA	28995	1795	0.0619072	126659	3217	0.0253989	1.28534	1.47955e-31	327	30.8299	1350959	12221.7	12129	1082	0.0892077	82337	2096	0.0254564	1.80914	4.65149e-59	389	58.3324	1230170	12233.4	18454	1377	0.074618	67061	1871	0.0279	1.41926	1.2494e-27	674	26.9033	775252	7922.23
mitochondrion_genome	12995	-	12996	FBgn0013686	rRNA	mt:lrRNA	FBgn0002867,FBgn0025213,FBgn0025251,FBgn0025280,CR34094,mtlrRNA,mlrRNA,mitochondrial large rRNA,16S,mtlr RNA,mtrRNA,mt large rRNA,Lr mtDNA,mtlRNA,16S mtRNA,16SrRNA,mt 16S rRNA,16S RNA,lrRNA,B4,anon-fast-evolving-2F10,anon-fast-evolving-1F3,anon-fast-evolving-1A1,anon-EST:fe2F10,anon-EST:fe1F3,anon-EST:fe1A1,Large Subunit rRNA,mt 16S rDNA,16S ribosomal DNA,16S rRNA,rRNA-16s,16S mitochondrial rDNA,…	mitochondrial large ribosomal RNA	AAAAATTAAGTTACTTTAGGG	1325	NA	NA	NA	27314	2514	0.0920407	123770	5682	0.0459077	1.00353	1.17965e-45	246	44.9282	1350959	12221.7	11108	1433	0.129006	80736	2557	0.0316711	2.0262	4.84847e-127	234	126.314	1230170	12233.4	17170	2000	0.116482	65428	3272	0.0500092	1.21985	1.10185e-50	475	49.9579	775252	7922.23
mitochondrion_genome	12999	-	13000	FBgn0013686	rRNA	mt:lrRNA	FBgn0002867,FBgn0025213,FBgn0025251,FBgn0025280,CR34094,mtlrRNA,mlrRNA,mitochondrial large rRNA,16S,mtlr RNA,mtrRNA,mt large rRNA,Lr mtDNA,mtlRNA,16S mtRNA,16SrRNA,mt 16S rRNA,16S RNA,lrRNA,B4,anon-fast-evolving-2F10,anon-fast-evolving-1F3,anon-fast-evolving-1A1,anon-EST:fe2F10,anon-EST:fe1F3,anon-EST:fe1A1,Large Subunit rRNA,mt 16S rDNA,16S ribosomal DNA,16S rRNA,rRNA-16s,16S mitochondrial rDNA,…	mitochondrial large ribosomal RNA	ATTAAAAAATTAAGTTACTTT	1325	NA	NA	NA	19820	553	0.0279011	93854	2416	0.0257421	0.116192	0.446159	4677	0.35051	1350959	12221.7	7099	332	0.0467672	66961	1571	0.0234614	0.995205	4.75473e-06	1556	5.32287	1230170	12233.4	11140	521	0.0467684	46339	1378	0.0297374	0.653257	0.0269867	2925	1.56885	775252	7922.23
mitochondrion_genome	13000	-	13001	FBgn0013686	rRNA	mt:lrRNA	FBgn0002867,FBgn0025213,FBgn0025251,FBgn0025280,CR34094,mtlrRNA,mlrRNA,mitochondrial large rRNA,16S,mtlr RNA,mtrRNA,mt large rRNA,Lr mtDNA,mtlRNA,16S mtRNA,16SrRNA,mt 16S rRNA,16S RNA,lrRNA,B4,anon-fast-evolving-2F10,anon-fast-evolving-1F3,anon-fast-evolving-1A1,anon-EST:fe2F10,anon-EST:fe1F3,anon-EST:fe1A1,Large Subunit rRNA,mt 16S rDNA,16S ribosomal DNA,16S rRNA,rRNA-16s,16S mitochondrial rDNA,…	mitochondrial large ribosomal RNA	GATTAAAAAATTAAGTTACTT	1325	NA	NA	NA	19465	728	0.0374005	91918	2157	0.0234666	0.672449	0.00542973	1648	2.26522	1350959	12221.7	6880	483	0.0702035	65932	1581	0.0239793	1.54976	8.64695e-24	691	23.0631	1230170	12233.4	10794	658	0.0609598	45263	1212	0.0267768	1.18687	1.08031e-09	1118	8.96645	775252	7922.23
mitochondrion_genome	13025	-	13026	FBgn0013686	rRNA	mt:lrRNA	FBgn0002867,FBgn0025213,FBgn0025251,FBgn0025280,CR34094,mtlrRNA,mlrRNA,mitochondrial large rRNA,16S,mtlr RNA,mtrRNA,mt large rRNA,Lr mtDNA,mtlRNA,16S mtRNA,16SrRNA,mt 16S rRNA,16S RNA,lrRNA,B4,anon-fast-evolving-2F10,anon-fast-evolving-1F3,anon-fast-evolving-1A1,anon-EST:fe2F10,anon-EST:fe1F3,anon-EST:fe1A1,Large Subunit rRNA,mt 16S rDNA,16S ribosomal DNA,16S rRNA,rRNA-16s,16S mitochondrial rDNA,…	mitochondrial large ribosomal RNA	TATGAATATTTGATCCATTAA	1325	NA	NA	NA	15624	1244	0.0796211	81445	2856	0.0350666	1.18305	2.72184e-28	351	27.5651	1350959	12221.7	5522	684	0.123868	64001	1565	0.0244527	2.34074	2.79339e-100	273	99.5539	1230170	12233.4	8834	855	0.0967851	40511	1427	0.035225	1.45819	2.66017e-27	679	26.5751	775252	7922.23
mitochondrion_genome	13026	-	13027	FBgn0013686	rRNA	mt:lrRNA	FBgn0002867,FBgn0025213,FBgn0025251,FBgn0025280,CR34094,mtlrRNA,mlrRNA,mitochondrial large rRNA,16S,mtlr RNA,mtrRNA,mt large rRNA,Lr mtDNA,mtlRNA,16S mtRNA,16SrRNA,mt 16S rRNA,16S RNA,lrRNA,B4,anon-fast-evolving-2F10,anon-fast-evolving-1F3,anon-fast-evolving-1A1,anon-EST:fe2F10,anon-EST:fe1F3,anon-EST:fe1A1,Large Subunit rRNA,mt 16S rDNA,16S ribosomal DNA,16S rRNA,rRNA-16s,16S mitochondrial rDNA,…	mitochondrial large ribosomal RNA	TTATGAATATTTGATCCATTA	1325	NA	NA	NA	14457	1129	0.0780937	78857	2629	0.0333388	1.228	1.25739e-27	356	26.9005	1350959	12221.7	4852	549	0.113149	62769	1515	0.0241361	2.22896	1.292e-77	329	76.8887	1230170	12233.4	7998	677	0.0846462	39268	1211	0.0308394	1.45667	2.36221e-20	791	19.6267	775252	7922.23
mitochondrion_genome	13027	-	13028	FBgn0013686	rRNA	mt:lrRNA	FBgn0002867,FBgn0025213,FBgn0025251,FBgn0025280,CR34094,mtlrRNA,mlrRNA,mitochondrial large rRNA,16S,mtlr RNA,mtrRNA,mt large rRNA,Lr mtDNA,mtlRNA,16S mtRNA,16SrRNA,mt 16S rRNA,16S RNA,lrRNA,B4,anon-fast-evolving-2F10,anon-fast-evolving-1F3,anon-fast-evolving-1A1,anon-EST:fe2F10,anon-EST:fe1F3,anon-EST:fe1A1,Large Subunit rRNA,mt 16S rDNA,16S ribosomal DNA,16S rRNA,rRNA-16s,16S mitochondrial rDNA,…	mitochondrial large ribosomal RNA	TTTATGAATATTTGATCCATT	1325	NA	NA	NA	13402	877	0.065438	76557	2242	0.0292854	1.15995	1.38022e-17	492	16.8601	1350959	12221.7	4317	374	0.0866342	61610	1342	0.0217822	1.99179	7.04831e-41	499	40.1519	1230170	12233.4	7350	493	0.0670748	38250	1031	0.0269542	1.31526	5.05911e-11	1055	10.2959	775252	7922.23
mitochondrion_genome	13029	-	13030	FBgn0013686	rRNA	mt:lrRNA	FBgn0002867,FBgn0025213,FBgn0025251,FBgn0025280,CR34094,mtlrRNA,mlrRNA,mitochondrial large rRNA,16S,mtlr RNA,mtrRNA,mt large rRNA,Lr mtDNA,mtlRNA,16S mtRNA,16SrRNA,mt 16S rRNA,16S RNA,lrRNA,B4,anon-fast-evolving-2F10,anon-fast-evolving-1F3,anon-fast-evolving-1A1,anon-EST:fe2F10,anon-EST:fe1F3,anon-EST:fe1A1,Large Subunit rRNA,mt 16S rDNA,16S ribosomal DNA,16S rRNA,rRNA-16s,16S mitochondrial rDNA,…	mitochondrial large ribosomal RNA	AATTTATGAATATTTGATCCA	1325	NA	NA	NA	12210	536	0.0438984	73329	993	0.0135417	1.69676	1.21466e-12	604	11.9155	1350959	12221.7	3832	182	0.0474948	59567	684	0.0114829	2.04829	1.73919e-13	970	12.7597	1230170	12233.4	6683	260	0.0389047	36798	477	0.0129627	1.58558	0.000151084	1744	3.82078	775252	7922.23
mitochondrion_genome	13033	-	13034	FBgn0013686	rRNA	mt:lrRNA	FBgn0002867,FBgn0025213,FBgn0025251,FBgn0025280,CR34094,mtlrRNA,mlrRNA,mitochondrial large rRNA,16S,mtlr RNA,mtrRNA,mt large rRNA,Lr mtDNA,mtlRNA,16S mtRNA,16SrRNA,mt 16S rRNA,16S RNA,lrRNA,B4,anon-fast-evolving-2F10,anon-fast-evolving-1F3,anon-fast-evolving-1A1,anon-EST:fe2F10,anon-EST:fe1F3,anon-EST:fe1A1,Large Subunit rRNA,mt 16S rDNA,16S ribosomal DNA,16S rRNA,rRNA-16s,16S mitochondrial rDNA,…	mitochondrial large ribosomal RNA	CATAAATTTATGAATATTTGA	1325	NA	NA	NA	10143	773	0.0762102	65369	2810	0.0429867	0.826092	1.61685e-11	655	10.7913	1350959	12221.7	3195	302	0.0945227	55497	1726	0.0311008	1.60371	2.86892e-30	603	29.5423	1230170	12233.4	5722	405	0.0707794	33239	1300	0.0391107	0.855768	1.97791e-05	1560	4.70379	775252	7922.23
mitochondrion_genome	13035	-	13036	FBgn0013686	rRNA	mt:lrRNA	FBgn0002867,FBgn0025213,FBgn0025251,FBgn0025280,CR34094,mtlrRNA,mlrRNA,mitochondrial large rRNA,16S,mtlr RNA,mtrRNA,mt large rRNA,Lr mtDNA,mtlRNA,16S mtRNA,16SrRNA,mt 16S rRNA,16S RNA,lrRNA,B4,anon-fast-evolving-2F10,anon-fast-evolving-1F3,anon-fast-evolving-1A1,anon-EST:fe2F10,anon-EST:fe1F3,anon-EST:fe1A1,Large Subunit rRNA,mt 16S rDNA,16S ribosomal DNA,16S rRNA,rRNA-16s,16S mitochondrial rDNA,…	mitochondrial large ribosomal RNA	AACATAAATTTATGAATATTT	1325	NA	NA	NA	5762	652	0.113155	39017	4097	0.105006	0.107837	0.446159	4677	0.35051	1350959	12221.7	1466	258	0.175989	40629	3112	0.0765955	1.20015	3.01389e-28	636	27.5209	1230170	12233.4	3230	384	0.118885	20135	1902	0.0944624	0.33176	0.163731	4532	0.785868	775252	7922.23
mitochondrion_genome	13036	-	13037	FBgn0013686	rRNA	mt:lrRNA	FBgn0002867,FBgn0025213,FBgn0025251,FBgn0025280,CR34094,mtlrRNA,mlrRNA,mitochondrial large rRNA,16S,mtlr RNA,mtrRNA,mt large rRNA,Lr mtDNA,mtlRNA,16S mtRNA,16SrRNA,mt 16S rRNA,16S RNA,lrRNA,B4,anon-fast-evolving-2F10,anon-fast-evolving-1F3,anon-fast-evolving-1A1,anon-EST:fe2F10,anon-EST:fe1F3,anon-EST:fe1A1,Large Subunit rRNA,mt 16S rDNA,16S ribosomal DNA,16S rRNA,rRNA-16s,16S mitochondrial rDNA,…	mitochondrial large ribosomal RNA	AAACATAAATTTATGAATATT	1325	NA	NA	NA	5242	183	0.0349103	35406	1147	0.0323956	0.107855	0.446159	4677	0.35051	1350959	12221.7	1245	65	0.0522088	37942	1034	0.0272521	0.937925	0.0132891	3129	1.87651	1230170	12233.4	2894	115	0.0397374	18508	501	0.0270694	0.553835	0.424263	7202	0.372365	775252	7922.23
mitochondrion_genome	13086	-	13087	FBgn0013686	rRNA	mt:lrRNA	FBgn0002867,FBgn0025213,FBgn0025251,FBgn0025280,CR34094,mtlrRNA,mlrRNA,mitochondrial large rRNA,16S,mtlr RNA,mtrRNA,mt large rRNA,Lr mtDNA,mtlRNA,16S mtRNA,16SrRNA,mt 16S rRNA,16S RNA,lrRNA,B4,anon-fast-evolving-2F10,anon-fast-evolving-1F3,anon-fast-evolving-1A1,anon-EST:fe2F10,anon-EST:fe1F3,anon-EST:fe1A1,Large Subunit rRNA,mt 16S rDNA,16S ribosomal DNA,16S rRNA,rRNA-16s,16S mitochondrial rDNA,…	mitochondrial large ribosomal RNA	AATATTTTATTGGGGTGATAT	1325	NA	NA	NA	10590	554	0.0523135	43100	664	0.015406	1.76369	4.38248e-11	678	10.3583	1350959	12221.7	3663	270	0.0737101	44479	833	0.0187279	1.97667	1.51854e-22	710	21.8186	1230170	12233.4	7679	408	0.0531319	26121	392	0.0150071	1.82394	3.13544e-07	1309	6.5037	775252	7922.23
mitochondrion_genome	13087	-	13088	FBgn0013686	rRNA	mt:lrRNA	FBgn0002867,FBgn0025213,FBgn0025251,FBgn0025280,CR34094,mtlrRNA,mlrRNA,mitochondrial large rRNA,16S,mtlr RNA,mtrRNA,mt large rRNA,Lr mtDNA,mtlRNA,16S mtRNA,16SrRNA,mt 16S rRNA,16S RNA,lrRNA,B4,anon-fast-evolving-2F10,anon-fast-evolving-1F3,anon-fast-evolving-1A1,anon-EST:fe2F10,anon-EST:fe1F3,anon-EST:fe1A1,Large Subunit rRNA,mt 16S rDNA,16S ribosomal DNA,16S rRNA,rRNA-16s,16S mitochondrial rDNA,…	mitochondrial large ribosomal RNA	AAATATTTTATTGGGGTGATA	1325	NA	NA	NA	10039	549	0.0546867	42438	593	0.0139733	1.96852	2.24333e-13	580	12.6491	1350959	12221.7	3394	225	0.0662935	43650	672	0.0153952	2.10639	2.14933e-19	786	18.6677	1230170	12233.4	7272	390	0.0536304	25730	375	0.0145744	1.87961	1.78094e-07	1286	6.74935	775252	7922.23
mitochondrion_genome	13089	-	13090	FBgn0013686	rRNA	mt:lrRNA	FBgn0002867,FBgn0025213,FBgn0025251,FBgn0025280,CR34094,mtlrRNA,mlrRNA,mitochondrial large rRNA,16S,mtlr RNA,mtrRNA,mt large rRNA,Lr mtDNA,mtlRNA,16S mtRNA,16SrRNA,mt 16S rRNA,16S RNA,lrRNA,B4,anon-fast-evolving-2F10,anon-fast-evolving-1F3,anon-fast-evolving-1A1,anon-EST:fe2F10,anon-EST:fe1F3,anon-EST:fe1A1,Large Subunit rRNA,mt 16S rDNA,16S ribosomal DNA,16S rRNA,rRNA-16s,16S mitochondrial rDNA,…	mitochondrial large ribosomal RNA	AAAAATATTTTATTGGGGTGA	1325	NA	NA	NA	9127	431	0.0472225	41247	687	0.0166558	1.50345	4.65849e-07	923	6.33175	1350959	12221.7	3070	220	0.0716612	42288	862	0.020384	1.81375	6.8855e-18	831	17.1621	1230170	12233.4	6665	324	0.0486122	24993	420	0.0168047	1.53245	0.000112852	1710	3.94749	775252	7922.23
mitochondrion_genome	13090	-	13091	FBgn0013686	rRNA	mt:lrRNA	FBgn0002867,FBgn0025213,FBgn0025251,FBgn0025280,CR34094,mtlrRNA,mlrRNA,mitochondrial large rRNA,16S,mtlr RNA,mtrRNA,mt large rRNA,Lr mtDNA,mtlRNA,16S mtRNA,16SrRNA,mt 16S rRNA,16S RNA,lrRNA,B4,anon-fast-evolving-2F10,anon-fast-evolving-1F3,anon-fast-evolving-1A1,anon-EST:fe2F10,anon-EST:fe1F3,anon-EST:fe1A1,Large Subunit rRNA,mt 16S rDNA,16S ribosomal DNA,16S rRNA,rRNA-16s,16S mitochondrial rDNA,…	mitochondrial large ribosomal RNA	TAAAAATATTTTATTGGGGTG	1325	NA	NA	NA	8698	527	0.0605886	40561	1020	0.0251473	1.26864	4.24114e-09	775	8.37252	1350959	12221.7	2851	222	0.0778674	41437	1106	0.0266911	1.54466	3.56808e-16	878	15.4476	1230170	12233.4	6342	427	0.0673289	24574	621	0.0252706	1.41377	5.86928e-08	1239	7.23142	775252	7922.23
mitochondrion_genome	13091	-	13092	FBgn0013686	rRNA	mt:lrRNA	FBgn0002867,FBgn0025213,FBgn0025251,FBgn0025280,CR34094,mtlrRNA,mlrRNA,mitochondrial large rRNA,16S,mtlr RNA,mtrRNA,mt large rRNA,Lr mtDNA,mtlRNA,16S mtRNA,16SrRNA,mt 16S rRNA,16S RNA,lrRNA,B4,anon-fast-evolving-2F10,anon-fast-evolving-1F3,anon-fast-evolving-1A1,anon-EST:fe2F10,anon-EST:fe1F3,anon-EST:fe1A1,Large Subunit rRNA,mt 16S rDNA,16S ribosomal DNA,16S rRNA,rRNA-16s,16S mitochondrial rDNA,…	mitochondrial large ribosomal RNA	ATAAAAATATTTTATTGGGGT	1325	NA	NA	NA	8175	898	0.109847	39542	2782	0.0703556	0.64276	2.26465e-09	764	8.645	1350959	12221.7	2630	409	0.155513	40336	2723	0.0675079	1.20391	6.97962e-33	570	32.1562	1230170	12233.4	5917	720	0.121683	23954	1911	0.0797779	0.60907	1.72058e-06	1411	5.76433	775252	7922.23
mitochondrion_genome	13092	-	13093	FBgn0013686	rRNA	mt:lrRNA	FBgn0002867,FBgn0025213,FBgn0025251,FBgn0025280,CR34094,mtlrRNA,mlrRNA,mitochondrial large rRNA,16S,mtlr RNA,mtrRNA,mt large rRNA,Lr mtDNA,mtlRNA,16S mtRNA,16SrRNA,mt 16S rRNA,16S RNA,lrRNA,B4,anon-fast-evolving-2F10,anon-fast-evolving-1F3,anon-fast-evolving-1A1,anon-EST:fe2F10,anon-EST:fe1F3,anon-EST:fe1A1,Large Subunit rRNA,mt 16S rDNA,16S ribosomal DNA,16S rRNA,rRNA-16s,16S mitochondrial rDNA,…	mitochondrial large ribosomal RNA	AATAAAAATATTTTATTGGGG	1325	NA	NA	NA	7281	4351	0.597583	36762	21717	0.590746	0.0166008	0.446159	4677	0.35051	1350959	12221.7	2222	1462	0.657966	37625	19587	0.520585	0.33788	3.96102e-29	626	28.4022	1230170	12233.4	.	.	.	.	.	.	.	.	.	.	775252	7922.23
mitochondrion_genome	13176	-	13177	FBgn0013686	rRNA	mt:lrRNA	FBgn0002867,FBgn0025213,FBgn0025251,FBgn0025280,CR34094,mtlrRNA,mlrRNA,mitochondrial large rRNA,16S,mtlr RNA,mtrRNA,mt large rRNA,Lr mtDNA,mtlRNA,16S mtRNA,16SrRNA,mt 16S rRNA,16S RNA,lrRNA,B4,anon-fast-evolving-2F10,anon-fast-evolving-1F3,anon-fast-evolving-1A1,anon-EST:fe2F10,anon-EST:fe1F3,anon-EST:fe1A1,Large Subunit rRNA,mt 16S rDNA,16S ribosomal DNA,16S rRNA,rRNA-16s,16S mitochondrial rDNA,…	mitochondrial large ribosomal RNA	AAAATTTATTTAAAAGACGAG	1325	NA	NA	NA	17084	313	0.0183212	57053	255	0.00446953	2.03532	0.0623934	2389	1.20486	1350959	12221.7	11072	460	0.0415462	44347	305	0.00687758	2.59475	1.32875e-10	1114	9.87656	1230170	12233.4	16635	651	0.0391344	37375	180	0.00481605	3.02251	8.00945e-09	1175	8.0964	775252	7922.23
mitochondrion_genome	13177	-	13178	FBgn0013686	rRNA	mt:lrRNA	FBgn0002867,FBgn0025213,FBgn0025251,FBgn0025280,CR34094,mtlrRNA,mlrRNA,mitochondrial large rRNA,16S,mtlr RNA,mtrRNA,mt large rRNA,Lr mtDNA,mtlRNA,16S mtRNA,16SrRNA,mt 16S rRNA,16S RNA,lrRNA,B4,anon-fast-evolving-2F10,anon-fast-evolving-1F3,anon-fast-evolving-1A1,anon-EST:fe2F10,anon-EST:fe1F3,anon-EST:fe1A1,Large Subunit rRNA,mt 16S rDNA,16S ribosomal DNA,16S rRNA,rRNA-16s,16S mitochondrial rDNA,…	mitochondrial large ribosomal RNA	TAAAATTTATTTAAAAGACGA	1325	NA	NA	NA	16858	476	0.0282359	57146	704	0.0123193	1.19661	0.0151477	1897	1.81965	1350959	12221.7	10687	544	0.050903	44649	810	0.0181415	1.48846	4.17261e-09	1242	8.37959	1230170	12233.4	16117	908	0.056338	37561	519	0.0138175	2.02761	1.74353e-13	961	12.7586	775252	7922.23
mitochondrion_genome	13178	-	13179	FBgn0013686	rRNA	mt:lrRNA	FBgn0002867,FBgn0025213,FBgn0025251,FBgn0025280,CR34094,mtlrRNA,mlrRNA,mitochondrial large rRNA,16S,mtlr RNA,mtrRNA,mt large rRNA,Lr mtDNA,mtlRNA,16S mtRNA,16SrRNA,mt 16S rRNA,16S RNA,lrRNA,B4,anon-fast-evolving-2F10,anon-fast-evolving-1F3,anon-fast-evolving-1A1,anon-EST:fe2F10,anon-EST:fe1F3,anon-EST:fe1A1,Large Subunit rRNA,mt 16S rDNA,16S ribosomal DNA,16S rRNA,rRNA-16s,16S mitochondrial rDNA,…	mitochondrial large ribosomal RNA	CTAAAATTTATTTAAAAGACG	1325	NA	NA	NA	16474	1793	0.108838	56934	4568	0.0802333	0.439912	2.24776e-07	895	6.64825	1350959	12221.7	10202	1779	0.174378	44520	4771	0.107165	0.702376	1.68041e-29	619	28.7746	1230170	12233.4	15310	2872	0.18759	37489	3766	0.100456	0.901016	3.00014e-48	488	47.5229	775252	7922.23
mitochondrion_genome	13196	-	13197	FBgn0013686	rRNA	mt:lrRNA	FBgn0002867,FBgn0025213,FBgn0025251,FBgn0025280,CR34094,mtlrRNA,mlrRNA,mitochondrial large rRNA,16S,mtlr RNA,mtrRNA,mt large rRNA,Lr mtDNA,mtlRNA,16S mtRNA,16SrRNA,mt 16S rRNA,16S RNA,lrRNA,B4,anon-fast-evolving-2F10,anon-fast-evolving-1F3,anon-fast-evolving-1A1,anon-EST:fe2F10,anon-EST:fe1F3,anon-EST:fe1A1,Large Subunit rRNA,mt 16S rDNA,16S ribosomal DNA,16S rRNA,rRNA-16s,16S mitochondrial rDNA,…	mitochondrial large ribosomal RNA	TATTTTTTAGTCAAAAAGCTA	1325	NA	NA	NA	13398	357	0.0266458	55667	235	0.00422153	2.65807	2.45771e-05	1114	4.60947	1350959	12221.7	6368	270	0.0423995	43903	164	0.00373551	3.50467	4.46893e-13	990	12.3498	1230170	12233.4	9353	319	0.0341067	35389	168	0.00474724	2.8449	5.76277e-06	1476	5.23937	775252	7922.23
mitochondrion_genome	13199	-	13200	FBgn0013686	rRNA	mt:lrRNA	FBgn0002867,FBgn0025213,FBgn0025251,FBgn0025280,CR34094,mtlrRNA,mlrRNA,mitochondrial large rRNA,16S,mtlr RNA,mtrRNA,mt large rRNA,Lr mtDNA,mtlRNA,16S mtRNA,16SrRNA,mt 16S rRNA,16S RNA,lrRNA,B4,anon-fast-evolving-2F10,anon-fast-evolving-1F3,anon-fast-evolving-1A1,anon-EST:fe2F10,anon-EST:fe1F3,anon-EST:fe1A1,Large Subunit rRNA,mt 16S rDNA,16S ribosomal DNA,16S rRNA,rRNA-16s,16S mitochondrial rDNA,…	mitochondrial large ribosomal RNA	TTTTATTTTTTAGTCAAAAAG	1325	NA	NA	NA	11898	3110	0.261388	53299	9029	0.169403	0.625738	1.45576e-57	212	56.8369	1350959	12221.7	5380	2005	0.372677	43255	4548	0.105144	1.82556	0	1	307	1230170	12233.4	8028	2534	0.315645	33657	5729	0.170217	0.890927	2.97538e-92	309	91.5265	775252	7922.23
mitochondrion_genome	13200	-	13201	FBgn0013686	rRNA	mt:lrRNA	FBgn0002867,FBgn0025213,FBgn0025251,FBgn0025280,CR34094,mtlrRNA,mlrRNA,mitochondrial large rRNA,16S,mtlr RNA,mtrRNA,mt large rRNA,Lr mtDNA,mtlRNA,16S mtRNA,16SrRNA,mt 16S rRNA,16S RNA,lrRNA,B4,anon-fast-evolving-2F10,anon-fast-evolving-1F3,anon-fast-evolving-1A1,anon-EST:fe2F10,anon-EST:fe1F3,anon-EST:fe1A1,Large Subunit rRNA,mt 16S rDNA,16S ribosomal DNA,16S rRNA,rRNA-16s,16S mitochondrial rDNA,…	mitochondrial large ribosomal RNA	ATTTTATTTTTTAGTCAAAAA	1325	NA	NA	NA	8888	3426	0.385464	44715	12380	0.276865	0.477414	3.3684e-55	217	54.4726	1350959	12221.7	3395	1889	0.556406	39274	6374	0.162296	1.77751	0	1	307	1230170	12233.4	5522	2436	0.441145	28244	7632	0.270217	0.707135	4.74998e-86	327	85.3233	775252	7922.23
mitochondrion_genome	13201	-	13202	FBgn0013686	rRNA	mt:lrRNA	FBgn0002867,FBgn0025213,FBgn0025251,FBgn0025280,CR34094,mtlrRNA,mlrRNA,mitochondrial large rRNA,16S,mtlr RNA,mtrRNA,mt large rRNA,Lr mtDNA,mtlRNA,16S mtRNA,16SrRNA,mt 16S rRNA,16S RNA,lrRNA,B4,anon-fast-evolving-2F10,anon-fast-evolving-1F3,anon-fast-evolving-1A1,anon-EST:fe2F10,anon-EST:fe1F3,anon-EST:fe1A1,Large Subunit rRNA,mt 16S rDNA,16S ribosomal DNA,16S rRNA,rRNA-16s,16S mitochondrial rDNA,…	mitochondrial large ribosomal RNA	AATTTTATTTTTTAGTCAAAA	1325	NA	NA	NA	5566	1089	0.195652	32891	3573	0.108632	0.848848	1.76803e-32	321	31.7525	1350959	12221.7	1523	662	0.434668	33471	2007	0.0599624	2.85779	0	1	307	1230170	12233.4	3114	906	0.290944	20948	2320	0.11075	1.39343	1.97117e-82	334	81.7053	775252	7922.23
mitochondrion_genome	13202	-	13203	FBgn0013686	rRNA	mt:lrRNA	FBgn0002867,FBgn0025213,FBgn0025251,FBgn0025280,CR34094,mtlrRNA,mlrRNA,mitochondrial large rRNA,16S,mtlr RNA,mtrRNA,mt large rRNA,Lr mtDNA,mtlRNA,16S mtRNA,16SrRNA,mt 16S rRNA,16S RNA,lrRNA,B4,anon-fast-evolving-2F10,anon-fast-evolving-1F3,anon-fast-evolving-1A1,anon-EST:fe2F10,anon-EST:fe1F3,anon-EST:fe1A1,Large Subunit rRNA,mt 16S rDNA,16S ribosomal DNA,16S rRNA,rRNA-16s,16S mitochondrial rDNA,…	mitochondrial large ribosomal RNA	GAATTTTATTTTTTAGTCAAA	1325	NA	NA	NA	4606	474	0.102909	29962	1549	0.0516988	0.993169	6.10752e-12	638	11.2141	1350959	12221.7	884	271	0.306561	32097	1052	0.0327756	3.22548	2.75763e-217	160	216.559	1230170	12233.4	2236	399	0.178444	19096	1108	0.0580226	1.62078	4.3007e-38	566	37.3665	775252	7922.23
mitochondrion_genome	13270	-	13271	FBgn0013686	rRNA	mt:lrRNA	FBgn0002867,FBgn0025213,FBgn0025251,FBgn0025280,CR34094,mtlrRNA,mlrRNA,mitochondrial large rRNA,16S,mtlr RNA,mtrRNA,mt large rRNA,Lr mtDNA,mtlRNA,16S mtRNA,16SrRNA,mt 16S rRNA,16S RNA,lrRNA,B4,anon-fast-evolving-2F10,anon-fast-evolving-1F3,anon-fast-evolving-1A1,anon-EST:fe2F10,anon-EST:fe1F3,anon-EST:fe1A1,Large Subunit rRNA,mt 16S rDNA,16S ribosomal DNA,16S rRNA,rRNA-16s,16S mitochondrial rDNA,…	mitochondrial large ribosomal RNA	GTCTTTTAATTGAAGGCTGGA	1325	NA	NA	NA	65905	1658	0.0251574	199460	1917	0.00961095	1.38823	1.79729e-09	758	8.74538	1350959	12221.7	34261	1220	0.035609	180462	1711	0.00948122	1.9091	1.44453e-24	680	23.8403	1230170	12233.4	52501	1909	0.0363612	123965	1275	0.0102852	1.82184	3.85872e-17	846	16.4136	775252	7922.23
mitochondrion_genome	13271	-	13272	FBgn0013686	rRNA	mt:lrRNA	FBgn0002867,FBgn0025213,FBgn0025251,FBgn0025280,CR34094,mtlrRNA,mlrRNA,mitochondrial large rRNA,16S,mtlr RNA,mtrRNA,mt large rRNA,Lr mtDNA,mtlRNA,16S mtRNA,16SrRNA,mt 16S rRNA,16S RNA,lrRNA,B4,anon-fast-evolving-2F10,anon-fast-evolving-1F3,anon-fast-evolving-1A1,anon-EST:fe2F10,anon-EST:fe1F3,anon-EST:fe1A1,Large Subunit rRNA,mt 16S rDNA,16S ribosomal DNA,16S rRNA,rRNA-16s,16S mitochondrial rDNA,…	mitochondrial large ribosomal RNA	AGTCTTTTAATTGAAGGCTGG	1325	NA	NA	NA	65740	2679	0.0407514	200696	3833	0.0190985	1.09339	2.22225e-18	468	17.6532	1350959	12221.7	33760	1868	0.0553318	182143	3946	0.0216643	1.35279	7.67761e-39	514	38.1148	1230170	12233.4	51830	3215	0.0620297	124543	2506	0.0201216	1.62422	1.00823e-43	519	42.9964	775252	7922.23
mitochondrion_genome	13274	-	13275	FBgn0013686	rRNA	mt:lrRNA	FBgn0002867,FBgn0025213,FBgn0025251,FBgn0025280,CR34094,mtlrRNA,mlrRNA,mitochondrial large rRNA,16S,mtlr RNA,mtrRNA,mt large rRNA,Lr mtDNA,mtlRNA,16S mtRNA,16SrRNA,mt 16S rRNA,16S RNA,lrRNA,B4,anon-fast-evolving-2F10,anon-fast-evolving-1F3,anon-fast-evolving-1A1,anon-EST:fe2F10,anon-EST:fe1F3,anon-EST:fe1A1,Large Subunit rRNA,mt 16S rDNA,16S ribosomal DNA,16S rRNA,rRNA-16s,16S mitochondrial rDNA,…	mitochondrial large ribosomal RNA	ATTAGTCTTTTAATTGAAGGC	1325	NA	NA	NA	63778	1735	0.0272037	196341	2144	0.0109198	1.31686	3.21141e-10	724	9.4933	1350959	12221.7	32750	916	0.0279695	175170	2025	0.0115602	1.27469	3.56679e-09	1236	8.44772	1230170	12233.4	48845	1523	0.0311803	121196	1271	0.0104871	1.57201	2.06697e-10	1082	9.68467	775252	7922.23
mitochondrion_genome	13275	-	13276	FBgn0013686	rRNA	mt:lrRNA	FBgn0002867,FBgn0025213,FBgn0025251,FBgn0025280,CR34094,mtlrRNA,mlrRNA,mitochondrial large rRNA,16S,mtlr RNA,mtrRNA,mt large rRNA,Lr mtDNA,mtlRNA,16S mtRNA,16SrRNA,mt 16S rRNA,16S RNA,lrRNA,B4,anon-fast-evolving-2F10,anon-fast-evolving-1F3,anon-fast-evolving-1A1,anon-EST:fe2F10,anon-EST:fe1F3,anon-EST:fe1A1,Large Subunit rRNA,mt 16S rDNA,16S ribosomal DNA,16S rRNA,rRNA-16s,16S mitochondrial rDNA,…	mitochondrial large ribosomal RNA	CATTAGTCTTTTAATTGAAGG	1325	NA	NA	NA	64398	2478	0.0384795	199958	4032	0.0201642	0.93229	6.40387e-13	595	12.1936	1350959	12221.7	33215	1640	0.0493753	179415	3877	0.0216091	1.19215	5.19365e-26	655	25.2845	1230170	12233.4	49354	2539	0.0514447	123244	2556	0.0207393	1.31065	4.03697e-23	736	22.3939	775252	7922.23
mitochondrion_genome	13276	-	13277	FBgn0013686	rRNA	mt:lrRNA	FBgn0002867,FBgn0025213,FBgn0025251,FBgn0025280,CR34094,mtlrRNA,mlrRNA,mitochondrial large rRNA,16S,mtlr RNA,mtrRNA,mt large rRNA,Lr mtDNA,mtlRNA,16S mtRNA,16SrRNA,mt 16S rRNA,16S RNA,lrRNA,B4,anon-fast-evolving-2F10,anon-fast-evolving-1F3,anon-fast-evolving-1A1,anon-EST:fe2F10,anon-EST:fe1F3,anon-EST:fe1A1,Large Subunit rRNA,mt 16S rDNA,16S ribosomal DNA,16S rRNA,rRNA-16s,16S mitochondrial rDNA,…	mitochondrial large ribosomal RNA	TCATTAGTCTTTTAATTGAAG	1325	NA	NA	NA	63810	8608	0.1349	201581	19584	0.097152	0.47358	3.21126e-47	238	46.4933	1350959	12221.7	32859	5338	0.162452	181916	18153	0.0997878	0.703075	2.90329e-100	274	99.5371	1230170	12233.4	48621	8266	0.170009	124082	13138	0.105882	0.683158	2.92586e-86	325	85.5337	775252	7922.23
mitochondrion_genome	13277	-	13278	FBgn0013686	rRNA	mt:lrRNA	FBgn0002867,FBgn0025213,FBgn0025251,FBgn0025280,CR34094,mtlrRNA,mlrRNA,mitochondrial large rRNA,16S,mtlr RNA,mtrRNA,mt large rRNA,Lr mtDNA,mtlRNA,16S mtRNA,16SrRNA,mt 16S rRNA,16S RNA,lrRNA,B4,anon-fast-evolving-2F10,anon-fast-evolving-1F3,anon-fast-evolving-1A1,anon-EST:fe2F10,anon-EST:fe1F3,anon-EST:fe1A1,Large Subunit rRNA,mt 16S rDNA,16S ribosomal DNA,16S rRNA,rRNA-16s,16S mitochondrial rDNA,…	mitochondrial large ribosomal RNA	ATCATTAGTCTTTTAATTGAA	1325	NA	NA	NA	57168	1507	0.0263609	187547	3619	0.0192965	0.450061	0.14273	2946	0.845486	1350959	12221.7	28893	896	0.031011	170232	4196	0.0246487	0.331266	0.243051	7444	0.614302	1230170	12233.4	42294	1567	0.0370502	114142	2201	0.019283	0.942151	5.97029e-07	1353	6.224	775252	7922.23
mitochondrion_genome	13302	-	13303	FBgn0013686	rRNA	mt:lrRNA	FBgn0002867,FBgn0025213,FBgn0025251,FBgn0025280,CR34094,mtlrRNA,mlrRNA,mitochondrial large rRNA,16S,mtlr RNA,mtrRNA,mt large rRNA,Lr mtDNA,mtlRNA,16S mtRNA,16SrRNA,mt 16S rRNA,16S RNA,lrRNA,B4,anon-fast-evolving-2F10,anon-fast-evolving-1F3,anon-fast-evolving-1A1,anon-EST:fe2F10,anon-EST:fe1F3,anon-EST:fe1A1,Large Subunit rRNA,mt 16S rDNA,16S ribosomal DNA,16S rRNA,rRNA-16s,16S mitochondrial rDNA,…	mitochondrial large ribosomal RNA	ATTTTGACTGTGCAAAGGTAG	1325	NA	NA	NA	73815	2980	0.0403712	220082	4393	0.0199607	1.01616	6.79129e-18	480	17.168	1350959	12221.7	42002	2401	0.0571639	214872	6153	0.0286357	0.997293	3.54907e-32	576	31.4499	1230170	12233.4	58879	3002	0.0509859	133511	2885	0.0216087	1.23849	5.12382e-23	738	22.2904	775252	7922.23
mitochondrion_genome	13304	-	13305	FBgn0013686	rRNA	mt:lrRNA	FBgn0002867,FBgn0025213,FBgn0025251,FBgn0025280,CR34094,mtlrRNA,mlrRNA,mitochondrial large rRNA,16S,mtlr RNA,mtrRNA,mt large rRNA,Lr mtDNA,mtlRNA,16S mtRNA,16SrRNA,mt 16S rRNA,16S RNA,lrRNA,B4,anon-fast-evolving-2F10,anon-fast-evolving-1F3,anon-fast-evolving-1A1,anon-EST:fe2F10,anon-EST:fe1F3,anon-EST:fe1A1,Large Subunit rRNA,mt 16S rDNA,16S ribosomal DNA,16S rRNA,rRNA-16s,16S mitochondrial rDNA,…	mitochondrial large ribosomal RNA	GTATTTTGACTGTGCAAAGGT	1325	NA	NA	NA	71030	3102	0.0436717	214141	6524	0.0304659	0.519503	7.99442e-07	946	6.09721	1350959	12221.7	39763	3601	0.0905616	206804	5482	0.0265082	1.77246	5.42023e-155	200	154.266	1230170	12233.4	56108	3877	0.0690989	129436	4022	0.0310733	1.15299	1.03903e-36	573	35.9834	775252	7922.23
mitochondrion_genome	13308	-	13309	FBgn0013686	rRNA	mt:lrRNA	FBgn0002867,FBgn0025213,FBgn0025251,FBgn0025280,CR34094,mtlrRNA,mlrRNA,mitochondrial large rRNA,16S,mtlr RNA,mtrRNA,mt large rRNA,Lr mtDNA,mtlRNA,16S mtRNA,16SrRNA,mt 16S rRNA,16S RNA,lrRNA,B4,anon-fast-evolving-2F10,anon-fast-evolving-1F3,anon-fast-evolving-1A1,anon-EST:fe2F10,anon-EST:fe1F3,anon-EST:fe1A1,Large Subunit rRNA,mt 16S rDNA,16S ribosomal DNA,16S rRNA,rRNA-16s,16S mitochondrial rDNA,…	mitochondrial large ribosomal RNA	CGCAGTATTTTGACTGTGCAA	1325	NA	NA	NA	71103	786	0.0110544	209110	1830	0.00875137	0.337037	0.446159	4677	0.35051	1350959	12221.7	38407	632	0.0164553	205180	1172	0.00571206	1.52647	0.000122014	1886	3.91359	1230170	12233.4	55251	863	0.0156196	125953	1008	0.00800299	0.96475	0.210395	4941	0.676964	775252	7922.23
mitochondrion_genome	13309	-	13310	FBgn0013686	rRNA	mt:lrRNA	FBgn0002867,FBgn0025213,FBgn0025251,FBgn0025280,CR34094,mtlrRNA,mlrRNA,mitochondrial large rRNA,16S,mtlr RNA,mtrRNA,mt large rRNA,Lr mtDNA,mtlRNA,16S mtRNA,16SrRNA,mt 16S rRNA,16S RNA,lrRNA,B4,anon-fast-evolving-2F10,anon-fast-evolving-1F3,anon-fast-evolving-1A1,anon-EST:fe2F10,anon-EST:fe1F3,anon-EST:fe1A1,Large Subunit rRNA,mt 16S rDNA,16S ribosomal DNA,16S rRNA,rRNA-16s,16S mitochondrial rDNA,…	mitochondrial large ribosomal RNA	CCGCAGTATTTTGACTGTGCA	1325	NA	NA	NA	71745	1692	0.0235835	209108	4878	0.0233277	0.0157379	0.468114	266871	0.329648	1350959	12221.7	38535	1521	0.0394706	206339	3812	0.0184745	1.09525	2.44907e-17	844	16.611	1230170	12233.4	55717	1880	0.0337419	125970	2991	0.0237437	0.506995	0.0266203	2923	1.57479	775252	7922.23
mitochondrion_genome	13310	-	13311	FBgn0013686	rRNA	mt:lrRNA	FBgn0002867,FBgn0025213,FBgn0025251,FBgn0025280,CR34094,mtlrRNA,mlrRNA,mitochondrial large rRNA,16S,mtlr RNA,mtrRNA,mt large rRNA,Lr mtDNA,mtlRNA,16S mtRNA,16SrRNA,mt 16S rRNA,16S RNA,lrRNA,B4,anon-fast-evolving-2F10,anon-fast-evolving-1F3,anon-fast-evolving-1A1,anon-EST:fe2F10,anon-EST:fe1F3,anon-EST:fe1A1,Large Subunit rRNA,mt 16S rDNA,16S ribosomal DNA,16S rRNA,rRNA-16s,16S mitochondrial rDNA,…	mitochondrial large ribosomal RNA	GCCGCAGTATTTTGACTGTGC	1325	NA	NA	NA	.	.	.	.	.	.	.	.	.	.	1350959	12221.7	37696	1477	0.0391819	204491	4594	0.0224655	0.802473	1.38758e-10	1118	9.85774	1230170	12233.4	54953	2034	0.0370134	123937	3304	0.0266587	0.473443	0.0204163	2788	1.69002	775252	7922.23
mitochondrion_genome	13311	-	13312	FBgn0013686	rRNA	mt:lrRNA	FBgn0002867,FBgn0025213,FBgn0025251,FBgn0025280,CR34094,mtlrRNA,mlrRNA,mitochondrial large rRNA,16S,mtlr RNA,mtrRNA,mt large rRNA,Lr mtDNA,mtlRNA,16S mtRNA,16SrRNA,mt 16S rRNA,16S RNA,lrRNA,B4,anon-fast-evolving-2F10,anon-fast-evolving-1F3,anon-fast-evolving-1A1,anon-EST:fe2F10,anon-EST:fe1F3,anon-EST:fe1A1,Large Subunit rRNA,mt 16S rDNA,16S ribosomal DNA,16S rRNA,rRNA-16s,16S mitochondrial rDNA,…	mitochondrial large ribosomal RNA	GGCCGCAGTATTTTGACTGTG	1325	NA	NA	NA	70614	959	0.0135809	202194	2371	0.0117264	0.211821	0.446159	4677	0.35051	1350959	12221.7	36975	768	0.0207708	201914	2303	0.0114058	0.864783	0.00244676	2448	2.61141	1230170	12233.4	54112	987	0.0182399	121628	1483	0.0121929	0.581058	0.424263	7202	0.372365	775252	7922.23
mitochondrion_genome	13322	-	13323	FBgn0013686	rRNA	mt:lrRNA	FBgn0002867,FBgn0025213,FBgn0025251,FBgn0025280,CR34094,mtlrRNA,mlrRNA,mitochondrial large rRNA,16S,mtlr RNA,mtrRNA,mt large rRNA,Lr mtDNA,mtlRNA,16S mtRNA,16SrRNA,mt 16S rRNA,16S RNA,lrRNA,B4,anon-fast-evolving-2F10,anon-fast-evolving-1F3,anon-fast-evolving-1A1,anon-EST:fe2F10,anon-EST:fe1F3,anon-EST:fe1A1,Large Subunit rRNA,mt 16S rDNA,16S ribosomal DNA,16S rRNA,rRNA-16s,16S mitochondrial rDNA,…	mitochondrial large ribosomal RNA	AAATTTTAAATGGCCGCAGTA	1325	NA	NA	NA	77581	2977	0.0383728	201688	3476	0.0172345	1.15478	7.98283e-18	482	17.0978	1350959	12221.7	41649	2554	0.061322	203930	2940	0.0144167	2.08866	1.6321e-87	306	86.7873	1230170	12233.4	61344	3051	0.0497359	120830	2066	0.0170984	1.54043	4.25492e-26	697	25.3711	775252	7922.23
mitochondrion_genome	13326	-	13327	FBgn0013686	rRNA	mt:lrRNA	FBgn0002867,FBgn0025213,FBgn0025251,FBgn0025280,CR34094,mtlrRNA,mlrRNA,mitochondrial large rRNA,16S,mtlr RNA,mtrRNA,mt large rRNA,Lr mtDNA,mtlRNA,16S mtRNA,16SrRNA,mt 16S rRNA,16S RNA,lrRNA,B4,anon-fast-evolving-2F10,anon-fast-evolving-1F3,anon-fast-evolving-1A1,anon-EST:fe2F10,anon-EST:fe1F3,anon-EST:fe1A1,Large Subunit rRNA,mt 16S rDNA,16S ribosomal DNA,16S rRNA,rRNA-16s,16S mitochondrial rDNA,…	mitochondrial large ribosomal RNA	CTGAAAATTTTAAATGGCCGC	1325	NA	NA	NA	78424	2323	0.029621	196725	4020	0.0204346	0.535607	0.00606552	1666	2.21713	1350959	12221.7	42439	1495	0.035227	202395	3062	0.0151288	1.21938	6.09148e-16	886	15.2153	1230170	12233.4	63112	2087	0.0330682	117901	2108	0.0178794	0.887145	2.82195e-05	1588	4.54945	775252	7922.23
mitochondrion_genome	13327	-	13328	FBgn0013686	rRNA	mt:lrRNA	FBgn0002867,FBgn0025213,FBgn0025251,FBgn0025280,CR34094,mtlrRNA,mlrRNA,mitochondrial large rRNA,16S,mtlr RNA,mtrRNA,mt large rRNA,Lr mtDNA,mtlRNA,16S mtRNA,16SrRNA,mt 16S rRNA,16S RNA,lrRNA,B4,anon-fast-evolving-2F10,anon-fast-evolving-1F3,anon-fast-evolving-1A1,anon-EST:fe2F10,anon-EST:fe1F3,anon-EST:fe1A1,Large Subunit rRNA,mt 16S rDNA,16S ribosomal DNA,16S rRNA,rRNA-16s,16S mitochondrial rDNA,…	mitochondrial large ribosomal RNA	ACTGAAAATTTTAAATGGCCG	1325	NA	NA	NA	78214	3120	0.0398906	194794	6295	0.0323162	0.30379	0.0724058	2496	1.14023	1350959	12221.7	42293	2198	0.0519708	202070	7139	0.0353293	0.556834	5.69614e-10	1165	9.24442	1230170	12233.4	63330	2884	0.0455392	117005	3649	0.0311867	0.546179	0.00015412	1747	3.81214	775252	7922.23
mitochondrion_genome	13328	-	13329	FBgn0013686	rRNA	mt:lrRNA	FBgn0002867,FBgn0025213,FBgn0025251,FBgn0025280,CR34094,mtlrRNA,mlrRNA,mitochondrial large rRNA,16S,mtlr RNA,mtrRNA,mt large rRNA,Lr mtDNA,mtlRNA,16S mtRNA,16SrRNA,mt 16S rRNA,16S RNA,lrRNA,B4,anon-fast-evolving-2F10,anon-fast-evolving-1F3,anon-fast-evolving-1A1,anon-EST:fe2F10,anon-EST:fe1F3,anon-EST:fe1A1,Large Subunit rRNA,mt 16S rDNA,16S ribosomal DNA,16S rRNA,rRNA-16s,16S mitochondrial rDNA,…	mitochondrial large ribosomal RNA	CACTGAAAATTTTAAATGGCC	1325	NA	NA	NA	.	.	.	.	.	.	.	.	.	.	1350959	12221.7	41155	3884	0.0943749	197444	14344	0.0726484	0.377472	9.82923e-15	925	14.0075	1230170	12233.4	.	.	.	.	.	.	.	.	.	.	775252	7922.23
mitochondrion_genome	13342	-	13343	FBgn0013686	rRNA	mt:lrRNA	FBgn0002867,FBgn0025213,FBgn0025251,FBgn0025280,CR34094,mtlrRNA,mlrRNA,mitochondrial large rRNA,16S,mtlr RNA,mtrRNA,mt large rRNA,Lr mtDNA,mtlRNA,16S mtRNA,16SrRNA,mt 16S rRNA,16S RNA,lrRNA,B4,anon-fast-evolving-2F10,anon-fast-evolving-1F3,anon-fast-evolving-1A1,anon-EST:fe2F10,anon-EST:fe1F3,anon-EST:fe1A1,Large Subunit rRNA,mt 16S rDNA,16S ribosomal DNA,16S rRNA,rRNA-16s,16S mitochondrial rDNA,…	mitochondrial large ribosomal RNA	AAGTCTAACCTGCCCACTGAA	1325	NA	NA	NA	73640	2067	0.028069	159163	1785	0.0112149	1.32356	6.74492e-09	789	8.17102	1350959	12221.7	39984	1933	0.0483443	168295	1589	0.00944175	2.35622	3.09823e-51	431	50.5089	1230170	12233.4	61184	2249	0.036758	93200	1441	0.0154614	1.24939	1.91908e-08	1200	7.71691	775252	7922.23
mitochondrion_genome	13347	-	13348	FBgn0013686	rRNA	mt:lrRNA	FBgn0002867,FBgn0025213,FBgn0025251,FBgn0025280,CR34094,mtlrRNA,mlrRNA,mitochondrial large rRNA,16S,mtlr RNA,mtrRNA,mt large rRNA,Lr mtDNA,mtlRNA,16S mtRNA,16SrRNA,mt 16S rRNA,16S RNA,lrRNA,B4,anon-fast-evolving-2F10,anon-fast-evolving-1F3,anon-fast-evolving-1A1,anon-EST:fe2F10,anon-EST:fe1F3,anon-EST:fe1A1,Large Subunit rRNA,mt 16S rDNA,16S ribosomal DNA,16S rRNA,rRNA-16s,16S mitochondrial rDNA,…	mitochondrial large ribosomal RNA	ATATAAAGTCTAACCTGCCCA	1325	NA	NA	NA	70905	2700	0.0380791	154465	2469	0.0159842	1.25235	5.73179e-15	543	14.2417	1350959	12221.7	37413	2351	0.0628391	165066	2116	0.0128191	2.29337	2.14239e-81	316	80.6691	1230170	12233.4	57250	3249	0.0567511	88858	1748	0.0196718	1.52852	8.28164e-25	712	24.0819	775252	7922.23
mitochondrion_genome	13349	-	13350	FBgn0013686	rRNA	mt:lrRNA	FBgn0002867,FBgn0025213,FBgn0025251,FBgn0025280,CR34094,mtlrRNA,mlrRNA,mitochondrial large rRNA,16S,mtlr RNA,mtrRNA,mt large rRNA,Lr mtDNA,mtlRNA,16S mtRNA,16SrRNA,mt 16S rRNA,16S RNA,lrRNA,B4,anon-fast-evolving-2F10,anon-fast-evolving-1F3,anon-fast-evolving-1A1,anon-EST:fe2F10,anon-EST:fe1F3,anon-EST:fe1A1,Large Subunit rRNA,mt 16S rDNA,16S ribosomal DNA,16S rRNA,rRNA-16s,16S mitochondrial rDNA,…	mitochondrial large ribosomal RNA	ATATATAAAGTCTAACCTGCC	1325	NA	NA	NA	67757	3096	0.0456927	149052	3452	0.0231597	0.980347	8.54812e-15	546	14.0681	1350959	12221.7	34392	2324	0.0675739	159312	2795	0.0175442	1.94547	6.92709e-77	332	76.1594	1230170	12233.4	52603	3716	0.0706424	84168	2291	0.0272194	1.3759	7.3414e-32	623	31.1342	775252	7922.23
mitochondrion_genome	13354	-	13355	FBgn0013686	rRNA	mt:lrRNA	FBgn0002867,FBgn0025213,FBgn0025251,FBgn0025280,CR34094,mtlrRNA,mlrRNA,mitochondrial large rRNA,16S,mtlr RNA,mtrRNA,mt large rRNA,Lr mtDNA,mtlRNA,16S mtRNA,16SrRNA,mt 16S rRNA,16S RNA,lrRNA,B4,anon-fast-evolving-2F10,anon-fast-evolving-1F3,anon-fast-evolving-1A1,anon-EST:fe2F10,anon-EST:fe1F3,anon-EST:fe1A1,Large Subunit rRNA,mt 16S rDNA,16S ribosomal DNA,16S rRNA,rRNA-16s,16S mitochondrial rDNA,…	mitochondrial large ribosomal RNA	GAATTATATATAAAGTCTAAC	1325	NA	NA	NA	59315	2432	0.0410014	137160	2852	0.0207932	0.97956	7.31111e-11	688	10.136	1350959	12221.7	28351	1608	0.0567176	142860	2313	0.0161907	1.80863	2.43102e-45	466	44.6142	1230170	12233.4	41470	2565	0.0618519	73342	1910	0.0260424	1.24796	9.96361e-19	817	18.0016	775252	7922.23
mitochondrion_genome	13356	-	13357	FBgn0013686	rRNA	mt:lrRNA	FBgn0002867,FBgn0025213,FBgn0025251,FBgn0025280,CR34094,mtlrRNA,mlrRNA,mitochondrial large rRNA,16S,mtlr RNA,mtrRNA,mt large rRNA,Lr mtDNA,mtlRNA,16S mtRNA,16SrRNA,mt 16S rRNA,16S RNA,lrRNA,B4,anon-fast-evolving-2F10,anon-fast-evolving-1F3,anon-fast-evolving-1A1,anon-EST:fe2F10,anon-EST:fe1F3,anon-EST:fe1A1,Large Subunit rRNA,mt 16S rDNA,16S ribosomal DNA,16S rRNA,rRNA-16s,16S mitochondrial rDNA,…	mitochondrial large ribosomal RNA	TTGAATTATATATAAAGTCTA	1325	NA	NA	NA	58190	5452	0.0936931	132608	8261	0.0622964	0.588794	5.99555e-24	390	23.2222	1350959	12221.7	25874	3806	0.147097	139110	9067	0.0651786	1.1743	1.25132e-145	208	144.903	1230170	12233.4	37364	5588	0.149556	69772	6005	0.086066	0.797167	2.70987e-51	469	50.5671	775252	7922.23
mitochondrion_genome	13358	-	13359	FBgn0013686	rRNA	mt:lrRNA	FBgn0002867,FBgn0025213,FBgn0025251,FBgn0025280,CR34094,mtlrRNA,mlrRNA,mitochondrial large rRNA,16S,mtlr RNA,mtrRNA,mt large rRNA,Lr mtDNA,mtlRNA,16S mtRNA,16SrRNA,mt 16S rRNA,16S RNA,lrRNA,B4,anon-fast-evolving-2F10,anon-fast-evolving-1F3,anon-fast-evolving-1A1,anon-EST:fe2F10,anon-EST:fe1F3,anon-EST:fe1A1,Large Subunit rRNA,mt 16S rDNA,16S ribosomal DNA,16S rRNA,rRNA-16s,16S mitochondrial rDNA,…	mitochondrial large ribosomal RNA	TTTTGAATTATATATAAAGTC	1325	NA	NA	NA	47921	6867	0.143298	116813	11213	0.095991	0.57805	4.2592e-45	250	44.3707	1350959	12221.7	18934	4892	0.258371	120984	14583	0.120537	1.09997	4.32611e-282	133	281.364	1230170	12233.4	27149	7099	0.261483	58768	7647	0.130122	1.00685	7.47101e-168	218	167.127	775252	7922.23
mitochondrion_genome	13373	-	13374	FBgn0013686	rRNA	mt:lrRNA	FBgn0002867,FBgn0025213,FBgn0025251,FBgn0025280,CR34094,mtlrRNA,mlrRNA,mitochondrial large rRNA,16S,mtlr RNA,mtrRNA,mt large rRNA,Lr mtDNA,mtlRNA,16S mtRNA,16SrRNA,mt 16S rRNA,16S RNA,lrRNA,B4,anon-fast-evolving-2F10,anon-fast-evolving-1F3,anon-fast-evolving-1A1,anon-EST:fe2F10,anon-EST:fe1F3,anon-EST:fe1A1,Large Subunit rRNA,mt 16S rDNA,16S ribosomal DNA,16S rRNA,rRNA-16s,16S mitochondrial rDNA,…	mitochondrial large ribosomal RNA	AACAAAAACATGTCTTTTTGA	1325	NA	NA	NA	50485	694	0.0137467	125233	419	0.00334576	2.03867	0.0184152	1938	1.73482	1350959	12221.7	20234	374	0.0184837	123719	472	0.0038151	2.27647	2.9578e-05	1712	4.52903	1230170	12233.4	27514	427	0.0155194	64298	208	0.00323494	2.26226	0.0760269	3626	1.11903	775252	7922.23
mitochondrion_genome	13385	-	13386	FBgn0013686	rRNA	mt:lrRNA	FBgn0002867,FBgn0025213,FBgn0025251,FBgn0025280,CR34094,mtlrRNA,mlrRNA,mitochondrial large rRNA,16S,mtlr RNA,mtrRNA,mt large rRNA,Lr mtDNA,mtlRNA,16S mtRNA,16SrRNA,mt 16S rRNA,16S RNA,lrRNA,B4,anon-fast-evolving-2F10,anon-fast-evolving-1F3,anon-fast-evolving-1A1,anon-EST:fe2F10,anon-EST:fe1F3,anon-EST:fe1A1,Large Subunit rRNA,mt 16S rDNA,16S ribosomal DNA,16S rRNA,rRNA-16s,16S mitochondrial rDNA,…	mitochondrial large ribosomal RNA	ATTCGCCTGTTTAACAAAAAC	1325	NA	NA	NA	48202	1550	0.0321563	121789	1927	0.0158224	1.02313	3.6602e-06	1005	5.4365	1350959	12221.7	21758	781	0.0358948	122938	1963	0.0159674	1.16865	3.09785e-09	1232	8.50894	1230170	12233.4	29374	963	0.0327841	65346	861	0.013176	1.31508	7.51647e-05	1669	4.12399	775252	7922.23
mitochondrion_genome	13393	-	13394	FBgn0013686	rRNA	mt:lrRNA	FBgn0002867,FBgn0025213,FBgn0025251,FBgn0025280,CR34094,mtlrRNA,mlrRNA,mitochondrial large rRNA,16S,mtlr RNA,mtrRNA,mt large rRNA,Lr mtDNA,mtlRNA,16S mtRNA,16SrRNA,mt 16S rRNA,16S RNA,lrRNA,B4,anon-fast-evolving-2F10,anon-fast-evolving-1F3,anon-fast-evolving-1A1,anon-EST:fe2F10,anon-EST:fe1F3,anon-EST:fe1A1,Large Subunit rRNA,mt 16S rDNA,16S ribosomal DNA,16S rRNA,rRNA-16s,16S mitochondrial rDNA,…	mitochondrial large ribosomal RNA	AAAATAATATTCGCCTGTTTA	1325	NA	NA	NA	46380	1972	0.0425183	116533	1368	0.0117392	1.85676	3.88826e-22	411	21.4102	1350959	12221.7	21824	924	0.0423387	116483	1285	0.0110317	1.94033	1.83318e-22	716	21.7368	1230170	12233.4	29277	1161	0.0396557	63380	508	0.00801515	2.30673	7.53905e-13	987	12.1227	775252	7922.23
mitochondrion_genome	13394	-	13395	FBgn0013686	rRNA	mt:lrRNA	FBgn0002867,FBgn0025213,FBgn0025251,FBgn0025280,CR34094,mtlrRNA,mlrRNA,mitochondrial large rRNA,16S,mtlr RNA,mtrRNA,mt large rRNA,Lr mtDNA,mtlRNA,16S mtRNA,16SrRNA,mt 16S rRNA,16S RNA,lrRNA,B4,anon-fast-evolving-2F10,anon-fast-evolving-1F3,anon-fast-evolving-1A1,anon-EST:fe2F10,anon-EST:fe1F3,anon-EST:fe1A1,Large Subunit rRNA,mt 16S rDNA,16S ribosomal DNA,16S rRNA,rRNA-16s,16S mitochondrial rDNA,…	mitochondrial large ribosomal RNA	AAAAATAATATTCGCCTGTTT	1325	NA	NA	NA	44669	2196	0.0491616	115471	2309	0.0199964	1.29779	2.98701e-19	455	18.5248	1350959	12221.7	21144	1277	0.0603954	115796	2339	0.0201993	1.58013	3.50256e-35	548	34.4556	1230170	12233.4	28521	1505	0.0527681	63116	953	0.0150992	1.8052	5.85305e-18	832	17.2326	775252	7922.23
mitochondrion_genome	13396	-	13397	FBgn0013686	rRNA	mt:lrRNA	FBgn0002867,FBgn0025213,FBgn0025251,FBgn0025280,CR34094,mtlrRNA,mlrRNA,mitochondrial large rRNA,16S,mtlr RNA,mtrRNA,mt large rRNA,Lr mtDNA,mtlRNA,16S mtRNA,16SrRNA,mt 16S rRNA,16S RNA,lrRNA,B4,anon-fast-evolving-2F10,anon-fast-evolving-1F3,anon-fast-evolving-1A1,anon-EST:fe2F10,anon-EST:fe1F3,anon-EST:fe1A1,Large Subunit rRNA,mt 16S rDNA,16S ribosomal DNA,16S rRNA,rRNA-16s,16S mitochondrial rDNA,…	mitochondrial large ribosomal RNA	GCAAAAATAATATTCGCCTGT	1325	NA	NA	NA	42260	2362	0.0558921	112490	2790	0.0248022	1.17218	4.53065e-21	428	20.3438	1350959	12221.7	20090	1210	0.060229	113235	2588	0.0228551	1.39794	2.68835e-29	623	28.5705	1230170	12233.4	27347	1478	0.0540461	62174	1277	0.0205391	1.39582	8.98161e-14	953	13.0466	775252	7922.23
mitochondrion_genome	13399	-	13400	FBgn0013686	rRNA	mt:lrRNA	FBgn0002867,FBgn0025213,FBgn0025251,FBgn0025280,CR34094,mtlrRNA,mlrRNA,mitochondrial large rRNA,16S,mtlr RNA,mtrRNA,mt large rRNA,Lr mtDNA,mtlRNA,16S mtRNA,16SrRNA,mt 16S rRNA,16S RNA,lrRNA,B4,anon-fast-evolving-2F10,anon-fast-evolving-1F3,anon-fast-evolving-1A1,anon-EST:fe2F10,anon-EST:fe1F3,anon-EST:fe1A1,Large Subunit rRNA,mt 16S rDNA,16S ribosomal DNA,16S rRNA,rRNA-16s,16S mitochondrial rDNA,…	mitochondrial large ribosomal RNA	TCGGCAAAAATAATATTCGCC	1325	NA	NA	NA	38948	3016	0.0774366	106535	5802	0.054461	0.507792	5.68945e-10	735	9.24493	1350959	12221.7	19326	1374	0.0710959	108566	5387	0.0496196	0.518857	3.9352e-08	1313	7.40503	1230170	12233.4	26278	1882	0.0716188	59987	2606	0.0434427	0.721224	7.13989e-09	1169	8.14631	775252	7922.23
mitochondrion_genome	13409	-	13410	FBgn0013686	rRNA	mt:lrRNA	FBgn0002867,FBgn0025213,FBgn0025251,FBgn0025280,CR34094,mtlrRNA,mlrRNA,mitochondrial large rRNA,16S,mtlr RNA,mtrRNA,mt large rRNA,Lr mtDNA,mtlRNA,16S mtRNA,16SrRNA,mt 16S rRNA,16S RNA,lrRNA,B4,anon-fast-evolving-2F10,anon-fast-evolving-1F3,anon-fast-evolving-1A1,anon-EST:fe2F10,anon-EST:fe1F3,anon-EST:fe1A1,Large Subunit rRNA,mt 16S rDNA,16S ribosomal DNA,16S rRNA,rRNA-16s,16S mitochondrial rDNA,…	mitochondrial large ribosomal RNA	AATAAAGAATTCGGCAAAAAT	1325	NA	NA	NA	31953	632	0.0197791	86796	869	0.010012	0.982246	0.194797	3282	0.710418	1350959	12221.7	17159	407	0.0237193	92976	634	0.00681896	1.79844	3.64023e-05	1737	4.43887	1230170	12233.4	22733	594	0.0261294	53002	449	0.00847138	1.62501	0.00382933	2259	2.41688	775252	7922.23
mitochondrion_genome	13417	-	13418	FBgn0013686	rRNA	mt:lrRNA	FBgn0002867,FBgn0025213,FBgn0025251,FBgn0025280,CR34094,mtlrRNA,mlrRNA,mitochondrial large rRNA,16S,mtlr RNA,mtrRNA,mt large rRNA,Lr mtDNA,mtlRNA,16S mtRNA,16SrRNA,mt 16S rRNA,16S RNA,lrRNA,B4,anon-fast-evolving-2F10,anon-fast-evolving-1F3,anon-fast-evolving-1A1,anon-EST:fe2F10,anon-EST:fe1F3,anon-EST:fe1A1,Large Subunit rRNA,mt 16S rDNA,16S ribosomal DNA,16S rRNA,rRNA-16s,16S mitochondrial rDNA,…	mitochondrial large ribosomal RNA	AAAGTTTAAATAAAGAATTCG	1325	NA	NA	NA	27305	1322	0.048416	77559	2217	0.0285847	0.760242	1.60874e-05	1081	4.79351	1350959	12221.7	14853	929	0.0625463	86209	1740	0.0201835	1.63175	8.06425e-29	630	28.0934	1230170	12233.4	18977	1130	0.0595458	47851	1404	0.0293411	1.02108	2.91834e-08	1214	7.53486	775252	7922.23
mitochondrion_genome	13421	-	13422	FBgn0013686	rRNA	mt:lrRNA	FBgn0002867,FBgn0025213,FBgn0025251,FBgn0025280,CR34094,mtlrRNA,mlrRNA,mitochondrial large rRNA,16S,mtlr RNA,mtrRNA,mt large rRNA,Lr mtDNA,mtlRNA,16S mtRNA,16SrRNA,mt 16S rRNA,16S RNA,lrRNA,B4,anon-fast-evolving-2F10,anon-fast-evolving-1F3,anon-fast-evolving-1A1,anon-EST:fe2F10,anon-EST:fe1F3,anon-EST:fe1A1,Large Subunit rRNA,mt 16S rDNA,16S ribosomal DNA,16S rRNA,rRNA-16s,16S mitochondrial rDNA,…	mitochondrial large ribosomal RNA	ATGAAAAGTTTAAATAAAGAA	1325	NA	NA	NA	19861	1155	0.0581542	58664	3240	0.0552298	0.0744362	0.446159	4677	0.35051	1350959	12221.7	10198	790	0.0774662	71733	2729	0.0380439	1.0259	2.20457e-18	815	17.6567	1230170	12233.4	14353	1030	0.071762	35142	2073	0.0589892	0.282768	0.424263	7202	0.372365	775252	7922.23
mitochondrion_genome	13430	-	13431	FBgn0013686	rRNA	mt:lrRNA	FBgn0002867,FBgn0025213,FBgn0025251,FBgn0025280,CR34094,mtlrRNA,mlrRNA,mitochondrial large rRNA,16S,mtlr RNA,mtrRNA,mt large rRNA,Lr mtDNA,mtlRNA,16S mtRNA,16SrRNA,mt 16S rRNA,16S RNA,lrRNA,B4,anon-fast-evolving-2F10,anon-fast-evolving-1F3,anon-fast-evolving-1A1,anon-EST:fe2F10,anon-EST:fe1F3,anon-EST:fe1A1,Large Subunit rRNA,mt 16S rDNA,16S ribosomal DNA,16S rRNA,rRNA-16s,16S mitochondrial rDNA,…	mitochondrial large ribosomal RNA	TTAATTTATATGAAAAGTTTA	1325	NA	NA	NA	14797	1317	0.0890045	41980	2467	0.0587661	0.598895	1.57894e-06	971	5.80164	1350959	12221.7	6995	984	0.140672	55699	2730	0.0490134	1.52108	6.63128e-70	353	69.1784	1230170	12233.4	10024	1078	0.107542	24487	1473	0.0601544	0.838157	8.35725e-10	1108	9.07794	775252	7922.23
mitochondrion_genome	13432	-	13433	FBgn0013686	rRNA	mt:lrRNA	FBgn0002867,FBgn0025213,FBgn0025251,FBgn0025280,CR34094,mtlrRNA,mlrRNA,mitochondrial large rRNA,16S,mtlr RNA,mtrRNA,mt large rRNA,Lr mtDNA,mtlRNA,16S mtRNA,16SrRNA,mt 16S rRNA,16S RNA,lrRNA,B4,anon-fast-evolving-2F10,anon-fast-evolving-1F3,anon-fast-evolving-1A1,anon-EST:fe2F10,anon-EST:fe1F3,anon-EST:fe1A1,Large Subunit rRNA,mt 16S rDNA,16S ribosomal DNA,16S rRNA,rRNA-16s,16S mitochondrial rDNA,…	mitochondrial large ribosomal RNA	AATTAATTTATATGAAAAGTT	1325	NA	NA	NA	.	.	.	.	.	.	.	.	.	.	1350959	12221.7	4059	1370	0.337522	41636	5908	0.141896	1.25014	3.16654e-145	209	144.499	1230170	12233.4	6428	1542	0.239888	15596	3655	0.234355	0.0336656	0.424263	7202	0.372365	775252	7922.23
mitochondrion_genome	13434	-	13435	FBgn0013686	rRNA	mt:lrRNA	FBgn0002867,FBgn0025213,FBgn0025251,FBgn0025280,CR34094,mtlrRNA,mlrRNA,mitochondrial large rRNA,16S,mtlr RNA,mtrRNA,mt large rRNA,Lr mtDNA,mtlRNA,16S mtRNA,16SrRNA,mt 16S rRNA,16S RNA,lrRNA,B4,anon-fast-evolving-2F10,anon-fast-evolving-1F3,anon-fast-evolving-1A1,anon-EST:fe2F10,anon-EST:fe1F3,anon-EST:fe1A1,Large Subunit rRNA,mt 16S rDNA,16S ribosomal DNA,16S rRNA,rRNA-16s,16S mitochondrial rDNA,…	mitochondrial large ribosomal RNA	AAAATTAATTTATATGAAAAG	1325	NA	NA	NA	.	.	.	.	.	.	.	.	.	.	1350959	12221.7	1944	563	0.289609	31609	2389	0.0755797	1.93804	7.02609e-136	215	135.153	1230170	12233.4	3926	645	0.164289	9427	1442	0.152965	0.103038	0.424263	7202	0.372365	775252	7922.23
mitochondrion_genome	13435	-	13436	FBgn0013686	rRNA	mt:lrRNA	FBgn0002867,FBgn0025213,FBgn0025251,FBgn0025280,CR34094,mtlrRNA,mlrRNA,mitochondrial large rRNA,16S,mtlr RNA,mtrRNA,mt large rRNA,Lr mtDNA,mtlRNA,16S mtRNA,16SrRNA,mt 16S rRNA,16S RNA,lrRNA,B4,anon-fast-evolving-2F10,anon-fast-evolving-1F3,anon-fast-evolving-1A1,anon-EST:fe2F10,anon-EST:fe1F3,anon-EST:fe1A1,Large Subunit rRNA,mt 16S rDNA,16S ribosomal DNA,16S rRNA,rRNA-16s,16S mitochondrial rDNA,…	mitochondrial large ribosomal RNA	TAAAATTAATTTATATGAAAA	1325	NA	NA	NA	.	.	.	.	.	.	.	.	.	.	1350959	12221.7	1393	718	0.515434	29376	4372	0.148829	1.79213	1.32616e-218	158	217.877	1230170	12233.4	.	.	.	.	.	.	.	.	.	.	775252	7922.23
mitochondrion_genome	13436	-	13437	FBgn0013686	rRNA	mt:lrRNA	FBgn0002867,FBgn0025213,FBgn0025251,FBgn0025280,CR34094,mtlrRNA,mlrRNA,mitochondrial large rRNA,16S,mtlr RNA,mtrRNA,mt large rRNA,Lr mtDNA,mtlRNA,16S mtRNA,16SrRNA,mt 16S rRNA,16S RNA,lrRNA,B4,anon-fast-evolving-2F10,anon-fast-evolving-1F3,anon-fast-evolving-1A1,anon-EST:fe2F10,anon-EST:fe1F3,anon-EST:fe1A1,Large Subunit rRNA,mt 16S rDNA,16S ribosomal DNA,16S rRNA,rRNA-16s,16S mitochondrial rDNA,…	mitochondrial large ribosomal RNA	TTAAAATTAATTTATATGAAA	1325	NA	NA	NA	.	.	.	.	.	.	.	.	.	.	1350959	12221.7	692	303	0.437861	25185	3236	0.128489	1.76883	2.5786e-98	277	97.5886	1230170	12233.4	.	.	.	.	.	.	.	.	.	.	775252	7922.23
mitochondrion_genome	13508	-	13509	FBgn0013686	rRNA	mt:lrRNA	FBgn0002867,FBgn0025213,FBgn0025251,FBgn0025280,CR34094,mtlrRNA,mlrRNA,mitochondrial large rRNA,16S,mtlr RNA,mtrRNA,mt large rRNA,Lr mtDNA,mtlRNA,16S mtRNA,16SrRNA,mt 16S rRNA,16S RNA,lrRNA,B4,anon-fast-evolving-2F10,anon-fast-evolving-1F3,anon-fast-evolving-1A1,anon-EST:fe2F10,anon-EST:fe1F3,anon-EST:fe1A1,Large Subunit rRNA,mt 16S rDNA,16S ribosomal DNA,16S rRNA,rRNA-16s,16S mitochondrial rDNA,…	mitochondrial large ribosomal RNA	TAATTATTTATTAAAATGTTA	1325	NA	NA	NA	.	.	.	.	.	.	.	.	.	.	1350959	12221.7	73	47	0.643836	5184	1888	0.364198	0.821971	0.000102998	1858	3.98717	1230170	12233.4	.	.	.	.	.	.	.	.	.	.	775252	7922.23
mitochondrion_genome	13596	-	13597	FBgn0013686	rRNA	mt:lrRNA	FBgn0002867,FBgn0025213,FBgn0025251,FBgn0025280,CR34094,mtlrRNA,mlrRNA,mitochondrial large rRNA,16S,mtlr RNA,mtrRNA,mt large rRNA,Lr mtDNA,mtlRNA,16S mtRNA,16SrRNA,mt 16S rRNA,16S RNA,lrRNA,B4,anon-fast-evolving-2F10,anon-fast-evolving-1F3,anon-fast-evolving-1A1,anon-EST:fe2F10,anon-EST:fe1F3,anon-EST:fe1A1,Large Subunit rRNA,mt 16S rDNA,16S ribosomal DNA,16S rRNA,rRNA-16s,16S mitochondrial rDNA,…	mitochondrial large ribosomal RNA	ATAGATTTAATAAATATATGC	1325	NA	NA	NA	.	.	.	.	.	.	.	.	.	.	1350959	12221.7	811	103	0.127004	17276	414	0.0239639	2.40594	1.29763e-24	679	23.8868	1230170	12233.4	.	.	.	.	.	.	.	.	.	.	775252	7922.23
mitochondrion_genome	13743	-	13744	FBgn0013686	rRNA	mt:lrRNA	FBgn0002867,FBgn0025213,FBgn0025251,FBgn0025280,CR34094,mtlrRNA,mlrRNA,mitochondrial large rRNA,16S,mtlr RNA,mtrRNA,mt large rRNA,Lr mtDNA,mtlRNA,16S mtRNA,16SrRNA,mt 16S rRNA,16S RNA,lrRNA,B4,anon-fast-evolving-2F10,anon-fast-evolving-1F3,anon-fast-evolving-1A1,anon-EST:fe2F10,anon-EST:fe1F3,anon-EST:fe1A1,Large Subunit rRNA,mt 16S rDNA,16S ribosomal DNA,16S rRNA,rRNA-16s,16S mitochondrial rDNA,…	mitochondrial large ribosomal RNA	GTTATTCGTTTTTAAAGGTAT	1325	NA	NA	NA	8973	513	0.0571715	20903	1118	0.0534851	0.0961582	0.446159	4677	0.35051	1350959	12221.7	2538	245	0.0965327	32938	1546	0.0469367	1.0403	1.78474e-10	1125	9.74843	1230170	12233.4	6407	451	0.0703918	10951	592	0.054059	0.380872	0.424263	7202	0.372365	775252	7922.23
mitochondrion_genome	13744	-	13745	FBgn0013686	rRNA	mt:lrRNA	FBgn0002867,FBgn0025213,FBgn0025251,FBgn0025280,CR34094,mtlrRNA,mlrRNA,mitochondrial large rRNA,16S,mtlr RNA,mtrRNA,mt large rRNA,Lr mtDNA,mtlRNA,16S mtRNA,16SrRNA,mt 16S rRNA,16S RNA,lrRNA,B4,anon-fast-evolving-2F10,anon-fast-evolving-1F3,anon-fast-evolving-1A1,anon-EST:fe2F10,anon-EST:fe1F3,anon-EST:fe1A1,Large Subunit rRNA,mt 16S rDNA,16S ribosomal DNA,16S rRNA,rRNA-16s,16S mitochondrial rDNA,…	mitochondrial large ribosomal RNA	TGTTATTCGTTTTTAAAGGTA	1325	NA	NA	NA	8493	840	0.098905	19918	1530	0.0768149	0.364656	0.177125	3174	0.751721	1350959	12221.7	2328	379	0.162801	31888	2044	0.0640993	1.34473	4.75503e-35	550	34.3228	1230170	12233.4	6028	748	0.124088	10477	846	0.0807483	0.619855	0.0022828	2157	2.64153	775252	7922.23
mitochondrion_genome	13754	-	13755	FBgn0013686	rRNA	mt:lrRNA	FBgn0002867,FBgn0025213,FBgn0025251,FBgn0025280,CR34094,mtlrRNA,mlrRNA,mitochondrial large rRNA,16S,mtlr RNA,mtrRNA,mt large rRNA,Lr mtDNA,mtlRNA,16S mtRNA,16SrRNA,mt 16S rRNA,16S RNA,lrRNA,B4,anon-fast-evolving-2F10,anon-fast-evolving-1F3,anon-fast-evolving-1A1,anon-EST:fe2F10,anon-EST:fe1F3,anon-EST:fe1A1,Large Subunit rRNA,mt 16S rDNA,16S ribosomal DNA,16S rRNA,rRNA-16s,16S mitochondrial rDNA,…	mitochondrial large ribosomal RNA	AGAAATGAAATGTTATTCGTT	1325	NA	NA	NA	7526	174	0.0231199	18660	223	0.0119507	0.952037	0.446159	4677	0.35051	1350959	12221.7	1891	110	0.0581703	32260	295	0.00914445	2.66931	1.20173e-13	961	12.9202	1230170	12233.4	5182	204	0.039367	9845	150	0.0152362	1.36949	0.388042	6786	0.411122	775252	7922.23
mitochondrion_genome	13759	-	13760	FBgn0013686	rRNA	mt:lrRNA	FBgn0002867,FBgn0025213,FBgn0025251,FBgn0025280,CR34094,mtlrRNA,mlrRNA,mitochondrial large rRNA,16S,mtlr RNA,mtrRNA,mt large rRNA,Lr mtDNA,mtlRNA,16S mtRNA,16SrRNA,mt 16S rRNA,16S RNA,lrRNA,B4,anon-fast-evolving-2F10,anon-fast-evolving-1F3,anon-fast-evolving-1A1,anon-EST:fe2F10,anon-EST:fe1F3,anon-EST:fe1A1,Large Subunit rRNA,mt 16S rDNA,16S ribosomal DNA,16S rRNA,rRNA-16s,16S mitochondrial rDNA,…	mitochondrial large ribosomal RNA	ATATTAGAAATGAAATGTTAT	1325	NA	NA	NA	7294	230	0.0315328	18555	404	0.0217731	0.534304	0.446159	4677	0.35051	1350959	12221.7	1743	135	0.0774527	33475	432	0.0129052	2.58537	8.32202e-23	702	22.0798	1230170	12233.4	4903	252	0.0513971	9733	217	0.0222953	1.20495	0.162509	4522	0.789121	775252	7922.23
mitochondrion_genome	13765	-	13766	FBgn0013686	rRNA	mt:lrRNA	FBgn0002867,FBgn0025213,FBgn0025251,FBgn0025280,CR34094,mtlrRNA,mlrRNA,mitochondrial large rRNA,16S,mtlr RNA,mtrRNA,mt large rRNA,Lr mtDNA,mtlRNA,16S mtRNA,16SrRNA,mt 16S rRNA,16S RNA,lrRNA,B4,anon-fast-evolving-2F10,anon-fast-evolving-1F3,anon-fast-evolving-1A1,anon-EST:fe2F10,anon-EST:fe1F3,anon-EST:fe1A1,Large Subunit rRNA,mt 16S rDNA,16S ribosomal DNA,16S rRNA,rRNA-16s,16S mitochondrial rDNA,…	mitochondrial large ribosomal RNA	AATATTATATTAGAAATGAAA	1325	NA	NA	NA	.	.	.	.	.	.	.	.	.	.	1350959	12221.7	1319	150	0.113723	32455	1044	0.0321676	1.82184	4.50486e-25	671	24.3463	1230170	12233.4	.	.	.	.	.	.	.	.	.	.	775252	7922.23
mitochondrion_genome	13766	-	13767	FBgn0013686	rRNA	mt:lrRNA	FBgn0002867,FBgn0025213,FBgn0025251,FBgn0025280,CR34094,mtlrRNA,mlrRNA,mitochondrial large rRNA,16S,mtlr RNA,mtrRNA,mt large rRNA,Lr mtDNA,mtlRNA,16S mtRNA,16SrRNA,mt 16S rRNA,16S RNA,lrRNA,B4,anon-fast-evolving-2F10,anon-fast-evolving-1F3,anon-fast-evolving-1A1,anon-EST:fe2F10,anon-EST:fe1F3,anon-EST:fe1A1,Large Subunit rRNA,mt 16S rDNA,16S ribosomal DNA,16S rRNA,rRNA-16s,16S mitochondrial rDNA,…	mitochondrial large ribosomal RNA	TAATATTATATTAGAAATGAA	1325	NA	NA	NA	.	.	.	.	.	.	.	.	.	.	1350959	12221.7	1173	258	0.219949	31774	2354	0.0740857	1.5699	7.47089e-49	443	48.1266	1230170	12233.4	.	.	.	.	.	.	.	.	.	.	775252	7922.23
mitochondrion_genome	13768	-	13769	FBgn0013686	rRNA	mt:lrRNA	FBgn0002867,FBgn0025213,FBgn0025251,FBgn0025280,CR34094,mtlrRNA,mlrRNA,mitochondrial large rRNA,16S,mtlr RNA,mtrRNA,mt large rRNA,Lr mtDNA,mtlRNA,16S mtRNA,16SrRNA,mt 16S rRNA,16S RNA,lrRNA,B4,anon-fast-evolving-2F10,anon-fast-evolving-1F3,anon-fast-evolving-1A1,anon-EST:fe2F10,anon-EST:fe1F3,anon-EST:fe1A1,Large Subunit rRNA,mt 16S rDNA,16S ribosomal DNA,16S rRNA,rRNA-16s,16S mitochondrial rDNA,…	mitochondrial large ribosomal RNA	TATAATATTATATTAGAAATG	1325	NA	NA	NA	.	.	.	.	.	.	.	.	.	.	1350959	12221.7	430	162	0.376744	23649	2607	0.110237	1.77297	7.86261e-55	416	54.1044	1230170	12233.4	.	.	.	.	.	.	.	.	.	.	775252	7922.23
mitochondrion_genome	13824	-	13825	FBgn0013686	rRNA	mt:lrRNA	FBgn0002867,FBgn0025213,FBgn0025251,FBgn0025280,CR34094,mtlrRNA,mlrRNA,mitochondrial large rRNA,16S,mtlr RNA,mtrRNA,mt large rRNA,Lr mtDNA,mtlRNA,16S mtRNA,16SrRNA,mt 16S rRNA,16S RNA,lrRNA,B4,anon-fast-evolving-2F10,anon-fast-evolving-1F3,anon-fast-evolving-1A1,anon-EST:fe2F10,anon-EST:fe1F3,anon-EST:fe1A1,Large Subunit rRNA,mt 16S rDNA,16S ribosomal DNA,16S rRNA,rRNA-16s,16S mitochondrial rDNA,…	mitochondrial large ribosomal RNA	TTTTCTCGATTTTAAAAGAGT	1325	NA	NA	NA	.	.	.	.	.	.	.	.	.	.	1350959	12221.7	953	126	0.132214	39459	3845	0.0974429	0.440246	0.0447615	3949	1.3491	1230170	12233.4	.	.	.	.	.	.	.	.	.	.	775252	7922.23
mitochondrion_genome	13832	-	13833	FBgn0013686	rRNA	mt:lrRNA	FBgn0002867,FBgn0025213,FBgn0025251,FBgn0025280,CR34094,mtlrRNA,mlrRNA,mitochondrial large rRNA,16S,mtlr RNA,mtrRNA,mt large rRNA,Lr mtDNA,mtlRNA,16S mtRNA,16SrRNA,mt 16S rRNA,16S RNA,lrRNA,B4,anon-fast-evolving-2F10,anon-fast-evolving-1F3,anon-fast-evolving-1A1,anon-EST:fe2F10,anon-EST:fe1F3,anon-EST:fe1A1,Large Subunit rRNA,mt 16S rDNA,16S ribosomal DNA,16S rRNA,rRNA-16s,16S mitochondrial rDNA,…	mitochondrial large ribosomal RNA	ATATTTATTTTTCTCGATTTT	1325	NA	NA	NA	.	.	.	.	.	.	.	.	.	.	1350959	12221.7	708	55	0.0776836	31706	676	0.0213209	1.86534	1.23871e-10	1112	9.90703	1230170	12233.4	2674	96	0.0359013	8267	180	0.0217733	0.721474	0.424263	7202	0.372365	775252	7922.23
mitochondrion_genome	13833	-	13834	FBgn0013686	rRNA	mt:lrRNA	FBgn0002867,FBgn0025213,FBgn0025251,FBgn0025280,CR34094,mtlrRNA,mlrRNA,mitochondrial large rRNA,16S,mtlr RNA,mtrRNA,mt large rRNA,Lr mtDNA,mtlRNA,16S mtRNA,16SrRNA,mt 16S rRNA,16S RNA,lrRNA,B4,anon-fast-evolving-2F10,anon-fast-evolving-1F3,anon-fast-evolving-1A1,anon-EST:fe2F10,anon-EST:fe1F3,anon-EST:fe1A1,Large Subunit rRNA,mt 16S rDNA,16S ribosomal DNA,16S rRNA,rRNA-16s,16S mitochondrial rDNA,…	mitochondrial large ribosomal RNA	AATATTTATTTTTCTCGATTT	1325	NA	NA	NA	5509	203	0.0368488	16273	482	0.0296196	0.315064	0.446159	4677	0.35051	1350959	12221.7	660	86	0.130303	31339	778	0.0248253	2.39199	2.94214e-33	565	32.5313	1230170	12233.4	2588	158	0.061051	8202	186	0.0226774	1.42876	0.0398535	3149	1.39953	775252	7922.23
mitochondrion_genome	13834	-	13835	FBgn0013686	rRNA	mt:lrRNA	FBgn0002867,FBgn0025213,FBgn0025251,FBgn0025280,CR34094,mtlrRNA,mlrRNA,mitochondrial large rRNA,16S,mtlr RNA,mtrRNA,mt large rRNA,Lr mtDNA,mtlRNA,16S mtRNA,16SrRNA,mt 16S rRNA,16S RNA,lrRNA,B4,anon-fast-evolving-2F10,anon-fast-evolving-1F3,anon-fast-evolving-1A1,anon-EST:fe2F10,anon-EST:fe1F3,anon-EST:fe1A1,Large Subunit rRNA,mt 16S rDNA,16S ribosomal DNA,16S rRNA,rRNA-16s,16S mitochondrial rDNA,…	mitochondrial large ribosomal RNA	AAATATTTATTTTTCTCGATT	1325	NA	NA	NA	5369	341	0.0635128	16138	857	0.0531045	0.258213	0.446159	4677	0.35051	1350959	12221.7	587	133	0.226576	30949	1268	0.0409706	2.46733	5.08323e-71	351	70.2939	1230170	12233.4	2449	259	0.105757	8171	370	0.0452821	1.22375	4.38997e-05	1625	4.35754	775252	7922.23
mitochondrion_genome	13835	-	13836	FBgn0013686	rRNA	mt:lrRNA	FBgn0002867,FBgn0025213,FBgn0025251,FBgn0025280,CR34094,mtlrRNA,mlrRNA,mitochondrial large rRNA,16S,mtlr RNA,mtrRNA,mt large rRNA,Lr mtDNA,mtlRNA,16S mtRNA,16SrRNA,mt 16S rRNA,16S RNA,lrRNA,B4,anon-fast-evolving-2F10,anon-fast-evolving-1F3,anon-fast-evolving-1A1,anon-EST:fe2F10,anon-EST:fe1F3,anon-EST:fe1A1,Large Subunit rRNA,mt 16S rDNA,16S ribosomal DNA,16S rRNA,rRNA-16s,16S mitochondrial rDNA,…	mitochondrial large ribosomal RNA	TAAATATTTATTTTTCTCGAT	1325	NA	NA	NA	5106	196	0.0383862	15670	347	0.0221442	0.793658	0.446159	4677	0.35051	1350959	12221.7	476	84	0.176471	30101	582	0.0193349	3.19015	2.77715e-68	360	67.5564	1230170	12233.4	2214	158	0.071364	7993	152	0.0190166	1.90794	0.000619723	1916	3.2078	775252	7922.23
mitochondrion_genome	13880	-	13881	FBgn0013686	rRNA	mt:lrRNA	FBgn0002867,FBgn0025213,FBgn0025251,FBgn0025280,CR34094,mtlrRNA,mlrRNA,mitochondrial large rRNA,16S,mtlr RNA,mtrRNA,mt large rRNA,Lr mtDNA,mtlRNA,16S mtRNA,16SrRNA,mt 16S rRNA,16S RNA,lrRNA,B4,anon-fast-evolving-2F10,anon-fast-evolving-1F3,anon-fast-evolving-1A1,anon-EST:fe2F10,anon-EST:fe1F3,anon-EST:fe1A1,Large Subunit rRNA,mt 16S rDNA,16S ribosomal DNA,16S rRNA,rRNA-16s,16S mitochondrial rDNA,…	mitochondrial large ribosomal RNA	TTTAATTTATTGTACCTTGTG	1325	NA	NA	NA	6561	740	0.112788	34539	2952	0.0854686	0.400143	0.00200137	1498	2.69867	1350959	12221.7	2560	522	0.203906	51259	2695	0.0525761	1.95543	2.06224e-119	242	118.686	1230170	12233.4	5627	899	0.159765	18355	1784	0.0971942	0.717013	2.30602e-11	1044	10.6371	775252	7922.23
mitochondrion_genome	13881	-	13882	FBgn0013686	rRNA	mt:lrRNA	FBgn0002867,FBgn0025213,FBgn0025251,FBgn0025280,CR34094,mtlrRNA,mlrRNA,mitochondrial large rRNA,16S,mtlr RNA,mtrRNA,mt large rRNA,Lr mtDNA,mtlRNA,16S mtRNA,16SrRNA,mt 16S rRNA,16S RNA,lrRNA,B4,anon-fast-evolving-2F10,anon-fast-evolving-1F3,anon-fast-evolving-1A1,anon-EST:fe2F10,anon-EST:fe1F3,anon-EST:fe1A1,Large Subunit rRNA,mt 16S rDNA,16S ribosomal DNA,16S rRNA,rRNA-16s,16S mitochondrial rDNA,…	mitochondrial large ribosomal RNA	ATTTAATTTATTGTACCTTGT	1325	NA	NA	NA	5851	725	0.12391	31697	3809	0.120169	0.0442318	0.446159	4677	0.35051	1350959	12221.7	2043	309	0.151248	48825	3084	0.0631644	1.25973	1.22253e-32	574	31.9127	1230170	12233.4	4737	717	0.151362	16627	2114	0.127143	0.251552	0.226192	5114	0.645522	775252	7922.23
mitochondrion_genome	13884	-	13885	FBgn0013686	rRNA	mt:lrRNA	FBgn0002867,FBgn0025213,FBgn0025251,FBgn0025280,CR34094,mtlrRNA,mlrRNA,mitochondrial large rRNA,16S,mtlr RNA,mtrRNA,mt large rRNA,Lr mtDNA,mtlRNA,16S mtRNA,16SrRNA,mt 16S rRNA,16S RNA,lrRNA,B4,anon-fast-evolving-2F10,anon-fast-evolving-1F3,anon-fast-evolving-1A1,anon-EST:fe2F10,anon-EST:fe1F3,anon-EST:fe1A1,Large Subunit rRNA,mt 16S rDNA,16S ribosomal DNA,16S rRNA,rRNA-16s,16S mitochondrial rDNA,…	mitochondrial large ribosomal RNA	AAAATTTAATTTATTGTACCT	1325	NA	NA	NA	4562	320	0.0701447	24537	1394	0.0568122	0.304134	0.446159	4677	0.35051	1350959	12221.7	1490	156	0.104698	42872	1469	0.0342648	1.61144	1.66555e-22	713	21.7784	1230170	12233.4	3393	321	0.0946065	12655	661	0.0522323	0.856997	0.00105095	1994	2.97842	775252	7922.23
mitochondrion_genome	13885	-	13886	FBgn0013686	rRNA	mt:lrRNA	FBgn0002867,FBgn0025213,FBgn0025251,FBgn0025280,CR34094,mtlrRNA,mlrRNA,mitochondrial large rRNA,16S,mtlr RNA,mtrRNA,mt large rRNA,Lr mtDNA,mtlRNA,16S mtRNA,16SrRNA,mt 16S rRNA,16S RNA,lrRNA,B4,anon-fast-evolving-2F10,anon-fast-evolving-1F3,anon-fast-evolving-1A1,anon-EST:fe2F10,anon-EST:fe1F3,anon-EST:fe1A1,Large Subunit rRNA,mt 16S rDNA,16S ribosomal DNA,16S rRNA,rRNA-16s,16S mitochondrial rDNA,…	mitochondrial large ribosomal RNA	GAAAATTTAATTTATTGTACC	1325	NA	NA	NA	.	.	.	.	.	.	.	.	.	.	1350959	12221.7	1344	460	0.342262	41841	7885	0.188452	0.860907	2.71014e-36	543	35.567	1230170	12233.4	3085	1088	0.352674	12098	3402	0.281204	0.326722	5.59571e-07	1348	6.25215	775252	7922.23
mitochondrion_genome	13900	-	13901	FBgn0013686	rRNA	mt:lrRNA	FBgn0002867,FBgn0025213,FBgn0025251,FBgn0025280,CR34094,mtlrRNA,mlrRNA,mitochondrial large rRNA,16S,mtlr RNA,mtrRNA,mt large rRNA,Lr mtDNA,mtlRNA,16S mtRNA,16SrRNA,mt 16S rRNA,16S RNA,lrRNA,B4,anon-fast-evolving-2F10,anon-fast-evolving-1F3,anon-fast-evolving-1A1,anon-EST:fe2F10,anon-EST:fe1F3,anon-EST:fe1A1,Large Subunit rRNA,mt 16S rDNA,16S ribosomal DNA,16S rRNA,rRNA-16s,16S mitochondrial rDNA,…	mitochondrial large ribosomal RNA	AATTTTATTTTAAAAGAAAAT	1325	NA	NA	NA	2394	158	0.0659983	12083	466	0.0385666	0.775078	0.238891	3496	0.621801	1350959	12221.7	461	46	0.0997831	27185	615	0.0226228	2.14102	2.09444e-14	937	13.6789	1230170	12233.4	822	95	0.115572	6183	205	0.0331554	1.80147	1.44087e-06	1402	5.84138	775252	7922.23
mitochondrion_genome	13901	-	13902	FBgn0013686	rRNA	mt:lrRNA	FBgn0002867,FBgn0025213,FBgn0025251,FBgn0025280,CR34094,mtlrRNA,mlrRNA,mitochondrial large rRNA,16S,mtlr RNA,mtrRNA,mt large rRNA,Lr mtDNA,mtlRNA,16S mtRNA,16SrRNA,mt 16S rRNA,16S RNA,lrRNA,B4,anon-fast-evolving-2F10,anon-fast-evolving-1F3,anon-fast-evolving-1A1,anon-EST:fe2F10,anon-EST:fe1F3,anon-EST:fe1A1,Large Subunit rRNA,mt 16S rDNA,16S ribosomal DNA,16S rRNA,rRNA-16s,16S mitochondrial rDNA,…	mitochondrial large ribosomal RNA	AAATTTTATTTTAAAAGAAAA	1325	NA	NA	NA	2309	187	0.0809874	11917	592	0.0496769	0.705122	0.117282	2803	0.930767	1350959	12221.7	442	57	0.128959	27095	867	0.0319985	2.01084	4.06406e-18	821	17.391	1230170	12233.4	772	119	0.154145	6123	226	0.03691	2.0622	7.53312e-13	986	12.123	775252	7922.23
mitochondrion_genome	13945	-	13946	FBgn0013686	rRNA	mt:lrRNA	FBgn0002867,FBgn0025213,FBgn0025251,FBgn0025280,CR34094,mtlrRNA,mlrRNA,mitochondrial large rRNA,16S,mtlr RNA,mtrRNA,mt large rRNA,Lr mtDNA,mtlRNA,16S mtRNA,16SrRNA,mt 16S rRNA,16S RNA,lrRNA,B4,anon-fast-evolving-2F10,anon-fast-evolving-1F3,anon-fast-evolving-1A1,anon-EST:fe2F10,anon-EST:fe1F3,anon-EST:fe1A1,Large Subunit rRNA,mt 16S rDNA,16S ribosomal DNA,16S rRNA,rRNA-16s,16S mitochondrial rDNA,…	mitochondrial large ribosomal RNA	AATAGTTTATTAGTATTGTAA	1325	NA	NA	NA	2628	397	0.151065	15298	1715	0.112106	0.430308	0.010858	1804	1.96425	1350959	12221.7	805	165	0.204969	34487	2548	0.0738829	1.47209	2.00665e-31	584	30.6975	1230170	12233.4	1572	334	0.212468	7869	1031	0.13102	0.697455	1.34695e-06	1395	5.87065	775252	7922.23
mitochondrion_genome	13946	-	13947	FBgn0013686	rRNA	mt:lrRNA	FBgn0002867,FBgn0025213,FBgn0025251,FBgn0025280,CR34094,mtlrRNA,mlrRNA,mitochondrial large rRNA,16S,mtlr RNA,mtrRNA,mt large rRNA,Lr mtDNA,mtlRNA,16S mtRNA,16SrRNA,mt 16S rRNA,16S RNA,lrRNA,B4,anon-fast-evolving-2F10,anon-fast-evolving-1F3,anon-fast-evolving-1A1,anon-EST:fe2F10,anon-EST:fe1F3,anon-EST:fe1A1,Large Subunit rRNA,mt 16S rDNA,16S ribosomal DNA,16S rRNA,rRNA-16s,16S mitochondrial rDNA,…	mitochondrial large ribosomal RNA	TAATAGTTTATTAGTATTGTA	1325	NA	NA	NA	2250	235	0.104444	13767	976	0.0708942	0.558997	0.0577816	2342	1.23821	1350959	12221.7	643	132	0.205288	32283	1637	0.0507078	2.01737	1.05243e-46	459	45.9778	1230170	12233.4	1251	233	0.186251	6934	554	0.0798962	1.22105	4.51395e-11	1054	10.3454	775252	7922.23
mitochondrion_genome	14360	-	14361	FBgn0013688	rRNA	mt:srRNA	FBgn0002867,FBgn0025234,CR34096,mtsrRNA,small rRNA,12S rRNA,msrRNA,12S,mtrRNA,anon-fast-evolving-2A4,anon-EST:fe2A4,12 S rRNA,srRNA,Small Subunit rRNA,rRNA-12s,rRNA-12 S,snRNA-d,12 s rRNA,SSU rRNA	mitochondrial small ribosomal RNA	TTAATAAAAATTTATATCAGA	786	NA	NA	NA	453	187	0.412804	1465	556	0.379522	0.121271	0.446159	4677	0.35051	18186	277.345	540	253	0.468519	2621	755	0.288058	0.701747	1.1438e-08	1276	7.94165	20218	338.933	386	165	0.427461	1591	629	0.395349	0.112667	0.424263	7202	0.372365	17342	298.743
mitochondrion_genome	14757	-	14758	FBgn0013688	rRNA	mt:srRNA	FBgn0002867,FBgn0025234,CR34096,mtsrRNA,small rRNA,12S rRNA,msrRNA,12S,mtrRNA,anon-fast-evolving-2A4,anon-EST:fe2A4,12 S rRNA,srRNA,Small Subunit rRNA,rRNA-12s,rRNA-12 S,snRNA-d,12 s rRNA,SSU rRNA	mitochondrial small ribosomal RNA	TAAAAAAGTATTGACTAAATT	786	NA	NA	NA	971	98	0.100927	2023	120	0.0593178	0.766772	0.446159	4677	0.35051	18186	277.345	827	135	0.163241	2355	107	0.0454352	1.84512	1.40617e-05	1630	4.85196	20218	338.933	735	132	0.179592	1666	108	0.0648259	1.47008	0.00131987	2049	2.87947	17342	298.743
[truncated: 111 more columns]

## Sheet: Table S4_other ncRNA
chromosome	position	strand	site	gene	biotype	Name	Alias	Full name	flanking_genomic_sequence	Length	Residue and Codon info	psi codon	psi_pos_on_codon	Exp 1_w1118_1 CMC coverage	Exp 1_w1118_1 CMC termination count	Exp 1_w1118_1 CMC termination ratio	Exp 1_w1118_1 Mock coverage	Exp 1_w1118_1 Mock termination count	Exp 1_w1118_1 Mock termination ratio	Exp 1_w1118_1 termination fold change	Exp 1_w1118_1 adj_pval_bh	Exp 1_w1118_1 Rank	Exp 1_w1118_1 m_log10_adj_pval_bh	Exp 1_w1118_1 ReadCount_mock	Exp 1_w1118_1 RPKM_mock	Exp 1_w1118_2 CMC coverage	Exp 1_w1118_2 CMC termination count	Exp 1_w1118_2 CMC termination ratio	Exp 1_w1118_2 Mock coverage	Exp 1_w1118_2 Mock termination count	Exp 1_w1118_2 Mock termination ratio	Exp 1_w1118_2 termination fold change	Exp 1_w1118_2 adj_pval_bh	Exp 1_w1118_2 Rank	Exp 1_w1118_2 m_log10_adj_pval_bh	Exp 1_w1118_2 ReadCount_mock	Exp 1_w1118_2 RPKM_mock	Exp 1_w1118_3 CMC coverage	Exp 1_w1118_3 CMC termination count	Exp 1_w1118_3 CMC termination ratio	Exp 1_w1118_3 Mock coverage	Exp 1_w1118_3 Mock termination count	Exp 1_w1118_3 Mock termination ratio	Exp 1_w1118_3 termination fold change	Exp 1_w1118_3 adj_pval_bh	Exp 1_w1118_3 Rank	Exp 1_w1118_3 m_log10_adj_pval_bh	Exp 1_w1118_3 ReadCount_mock	Exp 1_w1118_3 RPKM_mock
2L	901525	-	901526	FBgn0003916	snRNA	snRNA:U1:21D	FBgn0003915,FBgn0026794,FBgn0051656,U1 small nuclear RNA,snRNA:U1,U1,U1 snRNA,U1a-21D,U1a1(AT)[[15]],U1-21.1,U1snRNA,U1a,U1-1,U1 21D,U14,K5,dU1,small nuclear RNA U1,snRNA1,snRNA-U1-21.1,U1snRNA21D,CR31656,U1:21D,U1-21D,21E U1	small nuclear RNA U1 at 21D	TGCGTGTAATTTTTGGTAGCC	164	NA	NA	NA	3465	129	0.0372294	10487	133	0.0126824	1.55362	0.431661	4589	0.364857	24947	1823.39	6026	350	0.0580816	5682	120	0.0211193	1.45952	0.14061	5606	0.851984	15791	1268.71	2801	195	0.069618	11447	106	0.00926007	2.91037	6.22597e-08	1243	7.20579	25091	2071.55
2L	901548	-	901549	FBgn0003916	snRNA	snRNA:U1:21D	FBgn0003915,FBgn0026794,FBgn0051656,U1 small nuclear RNA,snRNA:U1,U1,U1 snRNA,U1a-21D,U1a1(AT)[[15]],U1-21.1,U1snRNA,U1a,U1-1,U1 21D,U14,K5,dU1,small nuclear RNA U1,snRNA1,snRNA-U1-21.1,U1snRNA21D,CR31656,U1:21D,U1-21D,21E U1	small nuclear RNA U1 at 21D	TTATTCCTAATGTGAATAACT	164	NA	NA	NA	3130	160	0.0511182	10289	153	0.0148702	1.78141	0.0264705	2025	1.57724	24947	1823.39	4325	340	0.0786127	5523	76	0.0137606	2.51422	0.000171673	1929	3.7653	15791	1268.71	1897	147	0.0774908	11552	212	0.0183518	2.0781	3.65043e-07	1323	6.43766	25091	2071.55
2L	901555	-	901556	FBgn0003916	snRNA	snRNA:U1:21D	FBgn0003915,FBgn0026794,FBgn0051656,U1 small nuclear RNA,snRNA:U1,U1,U1 snRNA,U1a-21D,U1a1(AT)[[15]],U1-21.1,U1snRNA,U1a,U1-1,U1 21D,U14,K5,dU1,small nuclear RNA U1,snRNA1,snRNA-U1-21.1,U1snRNA21D,CR31656,U1:21D,U1-21D,21E U1	small nuclear RNA U1 at 21D	TCTGCGATTATTCCTAATGTG	164	NA	NA	NA	3259	96	0.0294569	11131	105	0.00943311	1.6428	0.446159	4677	0.35051	24947	1823.39	4156	219	0.0526949	6441	65	0.0100916	2.38451	0.0283924	3591	1.5468	15791	1268.71	1929	109	0.056506	12238	137	0.0111946	2.33559	0.000151829	1746	3.81864	25091	2071.55
2L	901557	-	901558	FBgn0003916	snRNA	snRNA:U1:21D	FBgn0003915,FBgn0026794,FBgn0051656,U1 small nuclear RNA,snRNA:U1,U1,U1 snRNA,U1a-21D,U1a1(AT)[[15]],U1-21.1,U1snRNA,U1a,U1-1,U1 21D,U14,K5,dU1,small nuclear RNA U1,snRNA1,snRNA-U1-21.1,U1snRNA21D,CR31656,U1:21D,U1-21D,21E U1	small nuclear RNA U1 at 21D	CCTCTGCGATTATTCCTAATG	164	NA	NA	NA	3221	101	0.0313567	11225	132	0.0117595	1.41495	0.446159	4677	0.35051	24947	1823.39	4000	252	0.063	6568	66	0.0100487	2.64834	0.00150423	2336	2.82269	15791	1268.71	1868	110	0.0588865	12252	208	0.0169768	1.79437	0.00100242	1993	2.99895	25091	2071.55
2L	901593	-	901594	FBgn0003916	snRNA	snRNA:U1:21D	FBgn0003915,FBgn0026794,FBgn0051656,U1 small nuclear RNA,snRNA:U1,U1,U1 snRNA,U1a-21D,U1a1(AT)[[15]],U1-21.1,U1snRNA,U1a,U1-1,U1 21D,U14,K5,dU1,small nuclear RNA U1,snRNA1,snRNA-U1-21.1,U1snRNA21D,CR31656,U1:21D,U1-21D,21E U1	small nuclear RNA U1 at 21D	GAGTGAGGCTTGGCCATTGCA	164	NA	NA	NA	4488	186	0.0414439	14450	214	0.0148097	1.48462	0.0991131	2680	1.00387	24947	1823.39	4833	431	0.0891786	8836	161	0.0182209	2.2911	1.26186e-08	1278	7.89899	15791	1268.71	2934	170	0.0579414	14681	245	0.0166882	1.79576	0.000172831	1762	3.76238	25091	2071.55
2L	901594	-	901595	FBgn0003916	snRNA	snRNA:U1:21D	FBgn0003915,FBgn0026794,FBgn0051656,U1 small nuclear RNA,snRNA:U1,U1,U1 snRNA,U1a-21D,U1a1(AT)[[15]],U1-21.1,U1snRNA,U1a,U1-1,U1 21D,U14,K5,dU1,small nuclear RNA U1,snRNA1,snRNA-U1-21.1,U1snRNA21D,CR31656,U1:21D,U1-21D,21E U1	small nuclear RNA U1 at 21D	GGAGTGAGGCTTGGCCATTGC	164	NA	NA	NA	4373	125	0.0285845	14464	136	0.00940265	1.60409	0.446159	4677	0.35051	24947	1823.39	4487	278	0.0619568	8840	61	0.00690045	3.1665	3.1873e-05	1721	4.49658	15791	1268.71	2841	122	0.0429426	14588	137	0.00939128	2.19302	0.0054717	2345	2.26188	25091	2071.55
2L	901610	-	901611	FBgn0003916	snRNA	snRNA:U1:21D	FBgn0003915,FBgn0026794,FBgn0051656,U1 small nuclear RNA,snRNA:U1,U1,U1 snRNA,U1a-21D,U1a1(AT)[[15]],U1-21.1,U1snRNA,U1a,U1-1,U1 21D,U14,K5,dU1,small nuclear RNA U1,snRNA1,snRNA-U1-21.1,U1snRNA21D,CR31656,U1:21D,U1-21D,21E U1	small nuclear RNA U1 at 21D	CGAAGGCGGTTCCTCCGGAGT	164	NA	NA	NA	4128	201	0.0486919	14801	232	0.0156746	1.63525	0.00875201	1743	2.05789	24947	1823.39	4358	273	0.0626434	9181	91	0.00991177	2.65995	6.14368e-05	1801	4.21157	15791	1268.71	2779	152	0.0546959	14435	272	0.0188431	1.5374	0.00303686	2214	2.51758	25091	2071.55
2L	901611	-	901612	FBgn0003916	snRNA	snRNA:U1:21D	FBgn0003915,FBgn0026794,FBgn0051656,U1 small nuclear RNA,snRNA:U1,U1,U1 snRNA,U1a-21D,U1a1(AT)[[15]],U1-21.1,U1snRNA,U1a,U1-1,U1 21D,U14,K5,dU1,small nuclear RNA U1,snRNA1,snRNA-U1-21.1,U1snRNA21D,CR31656,U1:21D,U1-21D,21E U1	small nuclear RNA U1 at 21D	ACGAAGGCGGTTCCTCCGGAG	164	NA	NA	NA	3937	154	0.0391161	14639	242	0.0165312	1.24257	0.300762	3871	0.521778	24947	1823.39	4107	234	0.0569759	9136	106	0.0116025	2.29592	0.00133872	2309	2.87331	15791	1268.71	2642	121	0.0457986	14220	310	0.0218003	1.07096	0.203553	4879	0.691323	25091	2071.55
2L	901626	-	901627	FBgn0003916	snRNA	snRNA:U1:21D	FBgn0003915,FBgn0026794,FBgn0051656,U1 small nuclear RNA,snRNA:U1,U1,U1 snRNA,U1a-21D,U1a1(AT)[[15]],U1-21.1,U1snRNA,U1a,U1-1,U1 21D,U14,K5,dU1,small nuclear RNA U1,snRNA1,snRNA-U1-21.1,U1snRNA21D,CR31656,U1:21D,U1-21D,21E U1	small nuclear RNA U1 at 21D	AGGTTAACCGTGATCACGAAG	164	NA	NA	NA	2957	131	0.0443017	12620	158	0.0125198	1.82315	0.0374015	2142	1.42711	24947	1823.39	3266	253	0.0774648	8210	62	0.00755177	3.35865	8.25835e-08	1333	7.08311	15791	1268.71	2045	133	0.0650367	11913	214	0.0179636	1.85618	0.000121506	1718	3.9154	25091	2071.55
2L	901632	-	901633	FBgn0003916	snRNA	snRNA:U1:21D	FBgn0003915,FBgn0026794,FBgn0051656,U1 small nuclear RNA,snRNA:U1,U1,U1 snRNA,U1a-21D,U1a1(AT)[[15]],U1-21.1,U1snRNA,U1a,U1-1,U1 21D,U14,K5,dU1,small nuclear RNA U1,snRNA1,snRNA-U1-21.1,U1snRNA21D,CR31656,U1:21D,U1-21D,21E U1	small nuclear RNA U1 at 21D	GCGTAGAGGTTAACCGTGATC	164	NA	NA	NA	2550	189	0.0741176	11973	168	0.0140316	2.40114	7.3149e-08	858	7.13579	24947	1823.39	2750	236	0.0858182	7926	85	0.0107242	3.00041	1.33981e-08	1284	7.87296	15791	1268.71	1750	127	0.0725714	11214	179	0.0159622	2.18474	2.12534e-06	1426	5.67257	25091	2071.55
2L	901633	-	901634	FBgn0003916	snRNA	snRNA:U1:21D	FBgn0003915,FBgn0026794,FBgn0051656,U1 small nuclear RNA,snRNA:U1,U1,U1 snRNA,U1a-21D,U1a1(AT)[[15]],U1-21.1,U1snRNA,U1a,U1-1,U1 21D,U14,K5,dU1,small nuclear RNA U1,snRNA1,snRNA-U1-21.1,U1snRNA21D,CR31656,U1:21D,U1-21D,21E U1	small nuclear RNA U1 at 21D	GGCGTAGAGGTTAACCGTGAT	164	NA	NA	NA	2362	188	0.0795936	11806	287	0.0243097	1.71112	3.4365e-06	1003	5.46388	24947	1823.39	2515	297	0.118091	7842	101	0.0128794	3.19677	1.63704e-16	868	15.7859	15791	1268.71	1624	152	0.0935961	11038	247	0.0223772	2.06442	1.2071e-09	1120	8.91826	25091	2071.55
2L	901644	-	901645	FBgn0003916	snRNA	snRNA:U1:21D	FBgn0003915,FBgn0026794,FBgn0051656,U1 small nuclear RNA,snRNA:U1,U1,U1 snRNA,U1a-21D,U1a1(AT)[[15]],U1-21.1,U1snRNA,U1a,U1-1,U1 21D,U14,K5,dU1,small nuclear RNA U1,snRNA1,snRNA-U1-21.1,U1snRNA21D,CR31656,U1:21D,U1-21D,21E U1	small nuclear RNA U1 at 21D	CATACTTACCTGGCGTAGAGG	164	NA	NA	NA	1496	136	0.0909091	9968	201	0.0201645	2.17261	1.60916e-08	812	7.7934	24947	1823.39	1559	245	0.157152	6792	199	0.0292992	2.42323	2.24882e-19	789	18.648	15791	1268.71	972	124	0.127572	9338	188	0.0201328	2.66369	7.83208e-18	835	17.1061	25091	2071.55
2L	901648	-	901649	FBgn0003916	snRNA	snRNA:U1:21D	FBgn0003915,FBgn0026794,FBgn0051656,U1 small nuclear RNA,snRNA:U1,U1,U1 snRNA,U1a-21D,U1a1(AT)[[15]],U1-21.1,U1snRNA,U1a,U1-1,U1 21D,U14,K5,dU1,small nuclear RNA U1,snRNA1,snRNA-U1-21.1,U1snRNA21D,CR31656,U1:21D,U1-21D,21E U1	small nuclear RNA U1 at 21D	AAAGCATACTTACCTGGCGTA	164	NA	NA	NA	1163	474	0.407567	9261	60	0.00647878	5.97517	2.25628e-232	85	231.647	24947	1823.39	1124	654	0.581851	6347	60	0.00945329	5.94369	7.85295e-303	122	302.105	15791	1268.71	699	424	0.606581	8657	81	0.00935659	6.01857	0	1	307	25091	2071.55
2L	901649	-	901650	FBgn0003916	snRNA	snRNA:U1:21D	FBgn0003915,FBgn0026794,FBgn0051656,U1 small nuclear RNA,snRNA:U1,U1,U1 snRNA,U1a-21D,U1a1(AT)[[15]],U1-21.1,U1snRNA,U1a,U1-1,U1 21D,U14,K5,dU1,small nuclear RNA U1,snRNA1,snRNA-U1-21.1,U1snRNA21D,CR31656,U1:21D,U1-21D,21E U1	small nuclear RNA U1 at 21D	GAAAGCATACTTACCTGGCGT	164	NA	NA	NA	690	257	0.372464	9202	189	0.020539	4.18066	2.29687e-156	109	155.639	24947	1823.39	471	322	0.683652	6288	189	0.0300573	4.50748	3.89184e-301	124	300.41	15791	1268.71	276	194	0.702899	8577	172	0.0200536	5.13138	0	1	307	25091	2071.55
2L	13211962	-	13211963	FBgn0004191	snRNA	snRNA:U2:34ABa	FBgn0003919,FBgn0003921,U2,dU2,U2 snRNA,U2-34ABa,U2-131A,D.U2-1,131A,U2 131A,Dm U2-131A,K6,small nuclear RNA U2,snRNA:U2,snRNA-U2-131A,U2snRNA34ABa,CR31850,U2snRNA,U2:34ABa,34B U2,chr2L:13211901..13212079,small nuclear RNA U2 at 34ABa	small nuclear RNA U2 at 34AB a	TGTCGCGGGTTGGCCCGGTAT	192	NA	NA	NA	1929	143	0.0741317	3388	16	0.00472255	3.97245	0.00660701	1687	2.18	4604	287.435	2473	164	0.0663162	2760	15	0.00543478	3.60907	0.0522064	4097	1.28228	3630	249.117	1787	83	0.0464466	2930	26	0.00887372	2.38796	0.424263	7202	0.372365	4110	289.842
2L	13211983	-	13211984	FBgn0004191	snRNA	snRNA:U2:34ABa	FBgn0003919,FBgn0003921,U2,dU2,U2 snRNA,U2-34ABa,U2-131A,D.U2-1,131A,U2 131A,Dm U2-131A,K6,small nuclear RNA U2,snRNA:U2,snRNA-U2-131A,U2snRNA34ABa,CR31850,U2snRNA,U2:34ABa,34B U2,chr2L:13211901..13212079,small nuclear RNA U2 at 34ABa	small nuclear RNA U2 at 34AB a	GCTAGGGGCTTGCTCCACCTC	192	NA	NA	NA	1080	373	0.34537	2404	459	0.190932	0.855087	2.77642e-08	825	7.55652	4604	287.435	1209	709	0.586435	1949	345	0.177014	1.72811	9.09492e-52	429	51.0412	3630	249.117	920	460	0.5	2210	413	0.186878	1.41983	2.7028e-31	631	30.5682	4110	289.842
2L	13211984	-	13211985	FBgn0004191	snRNA	snRNA:U2:34ABa	FBgn0003919,FBgn0003921,U2,dU2,U2 snRNA,U2-34ABa,U2-131A,D.U2-1,131A,U2 131A,Dm U2-131A,K6,small nuclear RNA U2,snRNA:U2,snRNA-U2-131A,U2snRNA34ABa,CR31850,U2snRNA,U2:34ABa,34B U2,chr2L:13211901..13212079,small nuclear RNA U2 at 34ABa	small nuclear RNA U2 at 34AB a	TGCTAGGGGCTTGCTCCACCT	192	NA	NA	NA	708	164	0.231638	1946	249	0.127955	0.856241	0.00710378	1709	2.14851	4604	287.435	501	138	0.275449	1605	193	0.120249	1.19576	1.47108e-05	1634	4.83236	3630	249.117	461	164	0.355748	1798	204	0.113459	1.64868	1.54075e-14	926	13.8123	4110	289.842
2L	13244454	-	13244455	FBgn0041720	snRNA	snRNA:U2:34ABc	FBgn0003919,FBgn0053788,U2:34ABc,U2,dU2,U2 snRNA,U2-34ABc,K6,small nuclear RNA U2,snRNA:U2,U2snRNA,CR33788,snRNA:U2:34ABc,34B U2,small nuclear RNA U2 at 34ABc	small nuclear RNA U2 at 34AB c	AACTGATTTTTGGAATCAGAC	192	NA	NA	NA	1796	185	0.103007	4031	246	0.061027	0.755217	0.404588	4441	0.392987	6843	427.219	1746	236	0.135166	4153	223	0.0536961	1.33184	8.43907e-05	1837	4.07371	6775	464.95	1195	150	0.125523	3978	243	0.061086	1.03904	0.0132494	2636	1.8778	7017	494.847
2L	13244498	-	13244499	FBgn0041720	snRNA	snRNA:U2:34ABc	FBgn0003919,FBgn0053788,U2:34ABc,U2,dU2,U2 snRNA,U2-34ABc,K6,small nuclear RNA U2,snRNA:U2,U2snRNA,CR33788,snRNA:U2:34ABc,34B U2,small nuclear RNA U2 at 34ABc	small nuclear RNA U2 at 34AB c	GCTTAACATCTGATAGTTCCT	192	NA	NA	NA	156	26	0.166667	1073	17	0.0158434	3.39501	0.000848849	1384	3.07117	6843	427.219	93	24	0.258065	781	13	0.0166453	3.95454	5.05621e-07	1416	6.29617	6775	464.95	52	10	0.192308	1122	14	0.0124777	3.94599	4.09729e-05	1621	4.3875	7017	494.847
2L	13244500	-	13244501	FBgn0041720	snRNA	snRNA:U2:34ABc	FBgn0003919,FBgn0053788,U2:34ABc,U2,dU2,U2 snRNA,U2-34ABc,K6,small nuclear RNA U2,snRNA:U2,U2snRNA,CR33788,snRNA:U2:34ABc,34B U2,small nuclear RNA U2 at 34ABc	small nuclear RNA U2 at 34AB c	CAGCTTAACATCTGATAGTTC	192	NA	NA	NA	124	17	0.137097	1025	23	0.022439	2.61111	0.0656111	2435	1.18302	6843	427.219	64	11	0.171875	752	28	0.037234	2.20667	0.0791508	4623	1.10154	6775	464.95	40	8	0.2	1075	27	0.0251163	2.99331	0.00140572	2062	2.8521	7017	494.847
2L	13244506	-	13244507	FBgn0041720	snRNA	snRNA:U2:34ABc	FBgn0003919,FBgn0053788,U2:34ABc,U2,dU2,U2 snRNA,U2-34ABc,K6,small nuclear RNA U2,snRNA:U2,U2snRNA,CR33788,snRNA:U2:34ABc,34B U2,small nuclear RNA U2 at 34ABc	small nuclear RNA U2 at 34AB c	TCTTATCAGCTTAACATCTGA	192	NA	NA	NA	91	22	0.241758	971	10	0.0102987	4.55304	4.9139e-08	847	7.30857	6843	427.219	35	22	0.628571	680	6	0.00882353	6.15458	2.46162e-32	575	31.6088	6775	464.95	23	16	0.695652	997	1	0.00100301	9.43789	1.3013e-60	421	59.8856	7017	494.847
3L	3090847	+	3090846	FBgn0003938	snRNA	snRNA:U5:63BC	FBgn0003932,U5 small nuclear RNA,U5,U5-63BC,snRNA[[3]],K2,dU5,small nuclear RNA U5,snRNA:U5:63A,snRNA:U5,snRNA4,snRNA3,U5snRNA63A,CR32908,U5snRNA,U5:63BC,U5 snRNA,U5 snRNA 63BC,63B U5,chr3L:3074339..3074497,small nuclear RNA U5 at 63A	small nuclear RNA U5 at 63BC	CGCCTTTTACTAAAGATTTCC	123	NA	NA	NA	30	5	0.166667	233	10	0.0429185	1.9573	0.446159	4677	0.35051	460	44.8289	34	16	0.470588	235	9	0.0382979	3.61913	1.08773e-05	1615	4.96348	494	52.92	.	.	.	.	.	.	.	.	.	.	983	108.21
3L	3090877	+	3090876	FBgn0003938	snRNA	snRNA:U5:63BC	FBgn0003932,U5 small nuclear RNA,U5,U5-63BC,snRNA[[3]],K2,dU5,small nuclear RNA U5,snRNA:U5:63A,snRNA:U5,snRNA4,snRNA3,U5snRNA63A,CR32908,U5snRNA,U5:63BC,U5 snRNA,U5 snRNA 63BC,63B U5,chr3L:3074339..3074497,small nuclear RNA U5 at 63A	small nuclear RNA U5 at 63BC	AACACTCTAATGAGTCTAAAA	123	NA	NA	NA	103	18	0.174757	367	2	0.00544959	5.00306	0.119097	2811	0.924098	460	44.8289	192	77	0.401042	392	3	0.00765306	5.71157	3.0335e-10	1146	9.51806	494	52.92	60	30	0.5	764	1	0.0013089	8.57743	8.22841e-28	671	27.0847	983	108.21
3R	4948013	-	4948014	FBgn0004183	snRNA	snRNA:U1:82Eb	FBgn0003915,FBgn0003917,U1,U1 snRNA,U1a-82Eb,U1-82.3,U1snRNA,K5,small nuclear RNA U1,snRNA-U1-82.3,U1snRNA82Eb,CR32862,snRNA:U1,U1:82Eb,U1-82Eb,chr3R:773643..773870,snRNA:U1:82 Eb	small nuclear RNA U1 at 82Eb	CTCGGCTGAGTTGACCTCTGC	164	NA	NA	NA	619	35	0.0565428	2306	41	0.0177797	1.66911	0.446159	4677	0.35051	2793	204.142	778	99	0.127249	1893	27	0.0142631	3.1573	0.000198703	1952	3.7018	2305	185.193	455	62	0.136264	2330	26	0.0111588	3.61015	1.9146e-06	1417	5.71792	2792	230.511
3R	4948017	-	4948018	FBgn0004183	snRNA	snRNA:U1:82Eb	FBgn0003915,FBgn0003917,U1,U1 snRNA,U1a-82Eb,U1-82.3,U1snRNA,K5,small nuclear RNA U1,snRNA-U1-82.3,U1snRNA82Eb,CR32862,snRNA:U1,U1:82Eb,U1-82Eb,chr3R:773643..773870,snRNA:U1:82 Eb	small nuclear RNA U1 at 82Eb	GTACCTCGGCTGAGTTGACCT	164	NA	NA	NA	551	59	0.107078	2189	37	0.0169027	2.66334	0.00613146	1669	2.21244	2793	204.142	607	141	0.23229	1769	57	0.0322216	2.84983	3.40403e-12	1022	11.468	2305	185.193	340	55	0.161765	2208	39	0.017663	3.19509	1.1319e-07	1264	6.94619	2792	230.511
3R	4948022	-	4948023	FBgn0004183	snRNA	snRNA:U1:82Eb	FBgn0003915,FBgn0003917,U1,U1 snRNA,U1a-82Eb,U1-82.3,U1snRNA,K5,small nuclear RNA U1,snRNA-U1-82.3,U1snRNA82Eb,CR32862,snRNA:U1,U1:82Eb,U1-82Eb,chr3R:773643..773870,snRNA:U1:82 Eb	small nuclear RNA U1 at 82Eb	CCATTGTACCTCGGCTGAGTT	164	NA	NA	NA	416	55	0.132212	2020	51	0.0252475	2.38863	0.00112454	1418	2.94902	2793	204.142	365	123	0.336986	1609	44	0.0273462	3.62328	1.46521e-24	681	23.8341	2305	185.193	213	68	0.319249	2085	33	0.0158273	4.33419	4.18565e-29	654	28.3782	2792	230.511
3R	4948074	-	4948075	FBgn0004183	snRNA	snRNA:U1:82Eb	FBgn0003915,FBgn0003917,U1,U1 snRNA,U1a-82Eb,U1-82.3,U1snRNA,K5,small nuclear RNA U1,snRNA-U1-82.3,U1snRNA82Eb,CR32862,snRNA:U1,U1:82Eb,U1-82Eb,chr3R:773643..773870,snRNA:U1:82 Eb	small nuclear RNA U1 at 82Eb	GCGTAGAGGTTAACCGTGATC	164	NA	NA	NA	240	20	0.0833333	1643	35	0.0213025	1.96787	0.446159	4677	0.35051	2793	204.142	127	20	0.15748	1356	12	0.00884956	4.15342	5.45409e-05	1782	4.26328	2305	185.193	66	13	0.19697	1747	30	0.0171723	3.51982	3.42497e-07	1318	6.46534	2792	230.511
3R	4948075	-	4948076	FBgn0004183	snRNA	snRNA:U1:82Eb	FBgn0003915,FBgn0003917,U1,U1 snRNA,U1a-82Eb,U1-82.3,U1snRNA,K5,small nuclear RNA U1,snRNA-U1-82.3,U1snRNA82Eb,CR32862,snRNA:U1,U1:82Eb,U1-82Eb,chr3R:773643..773870,snRNA:U1:82 Eb	small nuclear RNA U1 at 82Eb	GGCGTAGAGGTTAACCGTGAT	164	NA	NA	NA	221	15	0.0678733	1609	43	0.0267247	1.34467	0.446159	4677	0.35051	2793	204.142	108	23	0.212963	1345	27	0.0200743	3.40718	2.47553e-07	1382	6.60633	2305	185.193	54	7	0.12963	1718	50	0.0291036	2.15513	0.10965	3955	0.959993	2792	230.511
3R	4948090	-	4948091	FBgn0004183	snRNA	snRNA:U1:82Eb	FBgn0003915,FBgn0003917,U1,U1 snRNA,U1a-82Eb,U1-82.3,U1snRNA,K5,small nuclear RNA U1,snRNA-U1-82.3,U1snRNA82Eb,CR32862,snRNA:U1,U1:82Eb,U1-82Eb,chr3R:773643..773870,snRNA:U1:82 Eb	small nuclear RNA U1 at 82Eb	AAAGCATACTTACCTGGCGTA	164	NA	NA	NA	134	39	0.291045	1182	17	0.0143824	4.33886	8.2149e-14	569	13.0854	2793	204.142	42	27	0.642857	1054	17	0.016129	5.31677	2.95387e-45	467	44.5296	2305	185.193	25	17	0.68	1292	21	0.0162539	5.38668	4.88889e-50	478	49.3108	2792	230.511
3R	4948091	-	4948092	FBgn0004183	snRNA	snRNA:U1:82Eb	FBgn0003915,FBgn0003917,U1,U1 snRNA,U1a-82Eb,U1-82.3,U1snRNA,K5,small nuclear RNA U1,snRNA-U1-82.3,U1snRNA82Eb,CR32862,snRNA:U1,U1:82Eb,U1-82Eb,chr3R:773643..773870,snRNA:U1:82 Eb	small nuclear RNA U1 at 82Eb	CAAAGCATACTTACCTGGCGT	164	NA	NA	NA	96	11	0.114583	1166	31	0.0265866	2.10762	0.356912	4169	0.447439	2793	204.142	16	8	0.5	1038	47	0.0452794	3.465	1.06148e-10	1108	9.97409	2305	185.193	.	.	.	.	.	.	.	.	.	.	2792	230.511
3R	7474727	-	7474728	FBgn0065099	snRNA	snRNA:7SK	FBgn0053925,snmRNA:331,CR33925,Dm-331,d7SK,snmRNA:331-RA,7SK snRNA,small non-messenger RNA 331,7SK RNA,7SK,chr3R:3300517..3300757	small nuclear RNA 7SK	GAAGCCGTATTGGGCGGGGAC	444	NA	NA	NA	444	43	0.0968468	1317	38	0.0288535	1.74696	0.446159	4677	0.35051	7442	200.915	383	53	0.138381	589	23	0.0390492	1.82528	0.314914	8953	0.501808	5460	162.035	269	38	0.141264	1256	40	0.0318471	2.14916	0.0225464	2833	1.64692	7411	226.003
3R	24556723	+	24556722	FBgn0004189	snRNA	snRNA:U6:96Ab	FBgn0003455,FBgn0003939,FBgn0003940,CR32867,U6-2 small nuclear RNA,U6,U6-2,U6-96Ab,snRNA-b,U6 RNA,U6snRNA,DU6-2,snRNA[[4]],K1,dU6,small nuclear RNA b,small nuclear RNA U6,snRNA:U6,snRNA6,snRNA4,U6snRNA96Ab,U6:96Ab,U6 snRNA,U6 small nuclear RNA,U6-snRNA,small nuclear RNA U6 at 96Ab	small nuclear RNA U6 at 96A b	TATACTAAAATTGGAACGATA	107	NA	NA	NA	244	62	0.254098	3461	53	0.0153135	4.05251	2.46578e-29	344	28.608	10946	1226.24	184	99	0.538043	1156	16	0.0138408	5.28072	9.32874e-46	464	45.0302	6715	826.914	124	59	0.475806	5328	81	0.0152027	4.96798	8.92491e-118	270	117.049	14584	1845.5
3R	24556724	+	24556723	FBgn0004189	snRNA	snRNA:U6:96Ab	FBgn0003455,FBgn0003939,FBgn0003940,CR32867,U6-2 small nuclear RNA,U6,U6-2,U6-96Ab,snRNA-b,U6 RNA,U6snRNA,DU6-2,snRNA[[4]],K1,dU6,small nuclear RNA b,small nuclear RNA U6,snRNA:U6,snRNA6,snRNA4,U6snRNA96Ab,U6:96Ab,U6 snRNA,U6 small nuclear RNA,U6-snRNA,small nuclear RNA U6 at 96Ab	small nuclear RNA U6 at 96A b	ATACTAAAATTGGAACGATAC	107	NA	NA	NA	262	19	0.0725191	3568	108	0.0302691	1.26052	0.446159	4677	0.35051	10946	1226.24	219	37	0.16895	1199	44	0.0366972	2.20285	0.00290087	2500	2.53747	6715	826.914	142	20	0.140845	5472	145	0.0264985	2.41012	5.42873e-07	1343	6.2653	14584	1845.5
3R	24556732	+	24556731	FBgn0004189	snRNA	snRNA:U6:96Ab	FBgn0003455,FBgn0003939,FBgn0003940,CR32867,U6-2 small nuclear RNA,U6,U6-2,U6-96Ab,snRNA-b,U6 RNA,U6snRNA,DU6-2,snRNA[[4]],K1,dU6,small nuclear RNA b,small nuclear RNA U6,snRNA:U6,snRNA6,snRNA4,U6snRNA96Ab,U6:96Ab,U6 snRNA,U6 small nuclear RNA,U6-snRNA,small nuclear RNA U6 at 96Ab	small nuclear RNA U6 at 96A b	ATTGGAACGATACAGAGAAGA	107	NA	NA	NA	617	321	0.520259	4124	82	0.0198836	4.70958	1.10295e-146	114	145.957	10946	1226.24	890	629	0.706742	1297	17	0.0131072	5.75275	1.85681e-103	267	102.731	6715	826.914	537	374	0.696462	6361	109	0.0171357	5.34497	0	1	307	14584	1845.5
3R	24556749	+	24556748	FBgn0004189	snRNA	snRNA:U6:96Ab	FBgn0003455,FBgn0003939,FBgn0003940,CR32867,U6-2 small nuclear RNA,U6,U6-2,U6-96Ab,snRNA-b,U6 RNA,U6snRNA,DU6-2,snRNA[[4]],K1,dU6,small nuclear RNA b,small nuclear RNA U6,snRNA:U6,snRNA6,snRNA4,U6snRNA96Ab,U6:96Ab,U6 snRNA,U6 small nuclear RNA,U6-snRNA,small nuclear RNA U6 at 96Ab	small nuclear RNA U6 at 96A b	AAGATTAGCATGGCCCCTGCG	107	NA	NA	NA	1248	75	0.0600962	8431	110	0.0130471	2.20354	0.00403464	1600	2.3942	10946	1226.24	2217	259	0.116825	4266	82	0.0192218	2.60353	1.06659e-07	1349	6.972	6715	826.914	1269	131	0.103231	11229	162	0.0144269	2.83904	1.46088e-15	887	14.8354	14584	1845.5
3R	24556778	+	24556777	FBgn0004189	snRNA	snRNA:U6:96Ab	FBgn0003455,FBgn0003939,FBgn0003940,CR32867,U6-2 small nuclear RNA,U6,U6-2,U6-96Ab,snRNA-b,U6 RNA,U6snRNA,DU6-2,snRNA[[4]],K1,dU6,small nuclear RNA b,small nuclear RNA U6,snRNA:U6,snRNA6,snRNA4,U6snRNA96Ab,U6:96Ab,U6 snRNA,U6 small nuclear RNA,U6-snRNA,small nuclear RNA U6 at 96Ab	small nuclear RNA U6 at 96A b	ACACGCAAAATCGTGAAGCGT	107	NA	NA	NA	1194	168	0.140704	8530	6	0.0007034	7.6441	1.51367e-31	328	30.82	10946	1226.24	2866	952	0.33217	5386	11	0.00204233	7.34556	2.88986e-106	263	105.539	6715	826.914	1492	503	0.337131	11383	14	0.0012299	8.09862	5.6471e-215	188	214.248	14584	1845.5
X	16254716	+	16254715	FBgn0003920	snRNA	snRNA:U2:14B	FBgn0003919,U2,dU2,U2 snRNA,U2-14B,K6,small nuclear RNA U2,snRNA:U2,U2snRNA14B,CR32913,U2snRNA,U2:14B,14B U2	small nuclear RNA U2 at 14B	GTAGTATCTGTTCTTATCAGC	192	NA	NA	NA	198	19	0.0959596	4768	11	0.00230705	5.37831	2.28661e-07	899	6.64081	6087	380.021	97	26	0.268041	3141	13	0.00413881	6.0171	7.31828e-34	563	33.1356	4418	303.195	62	16	0.258065	4833	13	0.00268984	6.58407	1.8537e-46	497	45.732	6062	427.499
X	16254717	+	16254716	FBgn0003920	snRNA	snRNA:U2:14B	FBgn0003919,U2,dU2,U2 snRNA,U2-14B,K6,small nuclear RNA U2,snRNA:U2,U2snRNA14B,CR32913,U2snRNA,U2:14B,14B U2	small nuclear RNA U2 at 14B	TAGTATCTGTTCTTATCAGCT	192	NA	NA	NA	251	56	0.223108	4763	21	0.00440899	5.66115	1.03915e-37	287	36.9833	6087	380.021	142	47	0.330986	3136	8	0.00255102	7.01955	2.2048e-53	420	52.6566	4418	303.195	96	35	0.364583	4818	9	0.001868	7.60861	1.01347e-94	304	93.9942	6062	427.499
X	16254727	+	16254726	FBgn0003920	snRNA	snRNA:U2:14B	FBgn0003919,U2,dU2,U2 snRNA,U2-14B,K6,small nuclear RNA U2,snRNA:U2,U2snRNA14B,CR32913,U2snRNA,U2:14B,14B U2	small nuclear RNA U2 at 14B	TCTTATCAGCTTAACATCTGA	192	NA	NA	NA	414	133	0.321256	4550	11	0.00241758	7.05401	6.45156e-76	181	75.1903	6087	380.021	434	237	0.546083	3200	21	0.0065625	6.37873	1.53203e-135	217	134.815	4418	303.195	357	224	0.627451	4688	13	0.00277304	7.82189	1.33905e-249	165	248.873	6062	427.499
X	16254733	+	16254732	FBgn0003920	snRNA	snRNA:U2:14B	FBgn0003919,U2,dU2,U2 snRNA,U2-14B,K6,small nuclear RNA U2,snRNA:U2,U2snRNA14B,CR32913,U2snRNA,U2:14B,14B U2	small nuclear RNA U2 at 14B	CAGCTTAACATCTGATAGTTC	192	NA	NA	NA	517	49	0.0947776	4189	25	0.00596801	3.98922	7.87001e-06	1050	5.10402	6087	380.021	570	54	0.0947368	2984	21	0.00703753	3.75078	0.000333843	2034	3.47646	4418	303.195	467	48	0.102784	4347	28	0.00644122	3.99613	3.06304e-07	1306	6.51385	6062	427.499
2R	17145676	+	17145675	FBgn0065047	snoRNA	snoRNA:U3:54Ab	FBgn0053628,snoRNA U3,CR33628,Dm-818,U3 snoRNA,U3-snoRNA,54A U3 snoRNA	snoRNA:U3:54Ab	TCACACTAGCTGAAAGCCAAG	173	NA	NA	NA	252	13	0.0515873	2075	53	0.0255422	1.01413	0.446159	4677	0.35051	11523	798.408	140	22	0.157143	1166	32	0.0274443	2.5175	0.00569426	2746	2.24456	8940	680.909	.	.	.	.	.	.	.	.	.	.	11208	877.208
2R	17145735	+	17145734	FBgn0065047	snoRNA	snoRNA:U3:54Ab	FBgn0053628,snoRNA U3,CR33628,Dm-818,U3 snoRNA,U3-snoRNA,54A U3 snoRNA	snoRNA:U3:54Ab	GCGTGAGGATTTGCCCAGTGT	173	NA	NA	NA	668	25	0.0374251	5535	136	0.0245709	0.607057	0.446159	4677	0.35051	11523	798.408	419	36	0.0859189	4011	88	0.0219397	1.96943	0.0125944	3101	1.89982	8940	680.909	374	14	0.0374332	5370	163	0.0303538	0.302439	0.424263	7202	0.372365	11208	877.208
2R	17145743	+	17145742	FBgn0065047	snoRNA	snoRNA:U3:54Ab	FBgn0053628,snoRNA U3,CR33628,Dm-818,U3 snoRNA,U3-snoRNA,54A U3 snoRNA	snoRNA:U3:54Ab	ATTTGCCCAGTGTTCTTTGTG	173	NA	NA	NA	666	15	0.0225225	5646	69	0.012221	0.882001	0.446159	4677	0.35051	11523	798.408	434	34	0.078341	4059	66	0.0162602	2.26843	0.0127493	3109	1.89451	8940	680.909	369	14	0.0379404	5513	120	0.0217667	0.801609	0.424263	7202	0.372365	11208	877.208
2R	17145749	+	17145748	FBgn0065047	snoRNA	snoRNA:U3:54Ab	FBgn0053628,snoRNA U3,CR33628,Dm-818,U3 snoRNA,U3-snoRNA,54A U3 snoRNA	snoRNA:U3:54Ab	CCAGTGTTCTTTGTGGTGCCT	173	NA	NA	NA	683	26	0.0380673	6200	169	0.0272581	0.481871	0.446159	4677	0.35051	11523	798.408	510	45	0.0882353	4533	136	0.0300022	1.55629	0.0225742	3415	1.64639	8940	680.909	378	23	0.0608466	6098	167	0.027386	1.15174	0.424263	7202	0.372365	11208	877.208
2R	17145750	+	17145749	FBgn0065047	snoRNA	snoRNA:U3:54Ab	FBgn0053628,snoRNA U3,CR33628,Dm-818,U3 snoRNA,U3-snoRNA,54A U3 snoRNA	snoRNA:U3:54Ab	CAGTGTTCTTTGTGGTGCCTC	173	NA	NA	NA	684	20	0.0292398	6313	167	0.0264534	0.144481	0.452268	255753	0.344604	11523	798.408	554	54	0.0974729	4596	107	0.0232811	2.06584	0.000423202	2075	3.37345	8940	680.909	406	35	0.0862069	6194	146	0.0235712	1.87078	0.00209181	2136	2.67948	11208	877.208
2R	17145752	+	17145751	FBgn0065047	snoRNA	snoRNA:U3:54Ab	FBgn0053628,snoRNA U3,CR33628,Dm-818,U3 snoRNA,U3-snoRNA,54A U3 snoRNA	snoRNA:U3:54Ab	GTGTTCTTTGTGGTGCCTCGC	173	NA	NA	NA	720	33	0.0458333	6462	117	0.0181058	1.33994	0.446159	4677	0.35051	11523	798.408	616	65	0.105519	4754	146	0.030711	1.78068	0.000351647	2043	3.45389	8940	680.909	424	25	0.0589623	6358	130	0.0204467	1.52793	0.216535	5005	0.664471	11208	877.208
2R	17145755	+	17145754	FBgn0065047	snoRNA	snoRNA:U3:54Ab	FBgn0053628,snoRNA U3,CR33628,Dm-818,U3 snoRNA,U3-snoRNA,54A U3 snoRNA	snoRNA:U3:54Ab	TTCTTTGTGGTGCCTCGCATC	173	NA	NA	NA	762	34	0.0446194	6674	95	0.0142343	1.6483	0.446159	4677	0.35051	11523	798.408	752	102	0.135638	4859	93	0.0191397	2.82512	2.15318e-11	1070	10.6669	8940	680.909	492	43	0.0873984	6572	115	0.0174985	2.32038	5.22677e-05	1634	4.28177	11208	877.208
2R	17145767	+	17145766	FBgn0065047	snoRNA	snoRNA:U3:54Ab	FBgn0053628,snoRNA U3,CR33628,Dm-818,U3 snoRNA,U3-snoRNA,54A U3 snoRNA	snoRNA:U3:54Ab	CCTCGCATCGTTCGGGACGCA	173	NA	NA	NA	849	39	0.0459364	7494	99	0.0132106	1.79795	0.290871	3809	0.5363	11523	798.408	988	72	0.0728745	5535	41	0.00740741	3.29837	0.000211094	1962	3.67552	8940	680.909	584	26	0.0445205	7362	82	0.0111383	1.99895	0.220443	5048	0.656704	11208	877.208
2R	17145768	+	17145767	FBgn0065047	snoRNA	snoRNA:U3:54Ab	FBgn0053628,snoRNA U3,CR33628,Dm-818,U3 snoRNA,U3-snoRNA,54A U3 snoRNA	snoRNA:U3:54Ab	CTCGCATCGTTCGGGACGCAG	173	NA	NA	NA	891	56	0.0628507	7530	95	0.0126162	2.31665	0.00408207	1602	2.38912	11523	798.408	1053	75	0.0712251	5512	25	0.00453556	3.97303	0.000125274	1892	3.90214	8940	680.909	609	43	0.0706076	7405	88	0.0118839	2.57082	0.000289005	1817	3.53909	11208	877.208
2R	17145782	+	17145781	FBgn0065047	snoRNA	snoRNA:U3:54Ab	FBgn0053628,snoRNA U3,CR33628,Dm-818,U3 snoRNA,U3-snoRNA,54A U3 snoRNA	snoRNA:U3:54Ab	GACGCAGGGCTTCGATGATCG	173	NA	NA	NA	1010	40	0.039604	8080	87	0.0107673	1.87898	0.420044	4538	0.376705	11523	798.408	1218	76	0.0623974	6137	63	0.0102656	2.60367	0.00448196	2666	2.34853	8940	680.909	726	55	0.0757576	7965	68	0.00853735	3.14953	2.2341e-06	1428	5.6509	11208	877.208
X	5524364	-	5524365	FBgn0086667	snoRNA	snoRNA:Psi28S-3342	FBgn0065061,FBgn0082964,FBgn0053787,snoRNA:644,CR33787,psi28s-3342,Dm-644,snoR644,Psi28S-3342(SnoR644),Psi28S-3342	snoRNA:Psi28S-3342	CTCTGATAAATAGGAAACTGA	164	NA	NA	NA	214	47	0.219626	420	7	0.0166667	3.72001	0.0084766	1736	2.07178	1142	83.4695	384	100	0.260417	429	10	0.02331	3.4818	0.000246333	1995	3.60848	1226	98.5019	123	32	0.260163	642	16	0.0249221	3.38391	1.65131e-05	1546	4.78217	1726	142.501
3R	6820249	-	6820250	FBgn0261504	ncRNA	7SLRNA:CR42652	7SL RNA,CR42652,7SLRNA	Signal recognition particle 7SL RNA CR42652	TAAGGAGGGATGAACCGGGCC	299	NA	NA	NA	194	25	0.128866	1513	37	0.0244547	2.39769	0.0220343	1986	1.6569	16956	679.763	196	25	0.127551	399	12	0.0300752	2.08443	0.397353	11277	0.400823	13657	601.841	145	20	0.137931	467	8	0.0171306	3.0093	0.325687	6147	0.487199	18071	818.336
3R	6822504	+	6822503	FBgn0000003	ncRNA	7SLRNA:CR32864	7SL RNA,CR32864,RNA 7SL,7SLRNA	Signal recognition particle 7SL RNA CR32864	GACTTTCGACTGGAAGGTTGG	299	NA	NA	NA	3281	331	0.100884	46767	2887	0.0617316	0.708615	8.31606e-08	862	7.08008	195799	7849.55	3001	524	0.174608	28169	3809	0.13522	0.36882	0.000355404	2044	3.44928	170460	7511.89	2059	275	0.13356	50489	3316	0.0656777	1.02401	2.66905e-19	806	18.5736	212909	9641.48
3R	6822511	+	6822510	FBgn0000003	ncRNA	7SLRNA:CR32864	7SL RNA,CR32864,RNA 7SL,7SLRNA	Signal recognition particle 7SL RNA CR32864	GACTGGAAGGTTGGCAGCTTC	299	NA	NA	NA	4134	273	0.0660377	49910	1250	0.0250451	1.39876	4.77328e-13	586	12.3212	195799	7849.55	3904	450	0.115266	31664	1541	0.0486673	1.24395	6.07514e-21	749	20.2164	170460	7511.89	2796	279	0.0997854	53426	1259	0.0235653	2.08216	3.11978e-44	510	43.5059	212909	9641.48
3R	6822512	+	6822511	FBgn0000003	ncRNA	7SLRNA:CR32864	7SL RNA,CR32864,RNA 7SL,7SLRNA	Signal recognition particle 7SL RNA CR32864	ACTGGAAGGTTGGCAGCTTCT	299	NA	NA	NA	4321	188	0.0435084	50511	602	0.0119182	1.86813	8.4122e-09	794	8.07509	195799	7849.55	4235	332	0.0783943	32355	692	0.0213877	1.87397	1.65743e-18	810	17.7806	170460	7511.89	2996	201	0.0670895	54036	611	0.0113073	2.56883	1.0512e-28	656	27.9783	212909	9641.48
3R	6822519	+	6822518	FBgn0000003	ncRNA	7SLRNA:CR32864	7SL RNA,CR32864,RNA 7SL,7SLRNA	Signal recognition particle 7SL RNA CR32864	GGTTGGCAGCTTCTGTAATCA	299	NA	NA	NA	5045	208	0.0412289	53149	562	0.010574	1.96313	6.01888e-09	786	8.22048	195799	7849.55	4861	258	0.0530755	34256	402	0.0117352	2.17721	5.22967e-11	1091	10.2815	170460	7511.89	3504	139	0.0396689	56731	558	0.00983589	2.01188	7.88898e-09	1173	8.10298	212909	9641.48
3R	6822520	+	6822519	FBgn0000003	ncRNA	7SLRNA:CR32864	7SL RNA,CR32864,RNA 7SL,7SLRNA	Signal recognition particle 7SL RNA CR32864	GTTGGCAGCTTCTGTAATCAC	299	NA	NA	NA	5282	239	0.045248	53938	799	0.0148133	1.61096	1.21524e-08	803	7.91534	195799	7849.55	5149	298	0.0578753	34741	494	0.0142195	2.02508	2.51033e-12	1016	11.6003	170460	7511.89	3681	185	0.0502581	57452	730	0.0127063	1.98382	7.03647e-14	949	13.1526	212909	9641.48
3R	6822522	+	6822521	FBgn0000003	ncRNA	7SLRNA:CR32864	7SL RNA,CR32864,RNA 7SL,7SLRNA	Signal recognition particle 7SL RNA CR32864	TGGCAGCTTCTGTAATCACGC	299	NA	NA	NA	5788	305	0.0526952	55989	1023	0.0182714	1.52808	2.3337e-11	664	10.632	195799	7849.55	5868	569	0.0969666	35893	532	0.0148218	2.70976	5.21263e-45	469	44.2829	170460	7511.89	4075	292	0.0716564	59607	1127	0.0189072	1.92216	6.95824e-27	683	26.1575	212909	9641.48
3R	6822524	+	6822523	FBgn0000003	ncRNA	7SLRNA:CR32864	7SL RNA,CR32864,RNA 7SL,7SLRNA	Signal recognition particle 7SL RNA CR32864	GCAGCTTCTGTAATCACGCTT	299	NA	NA	NA	6279	319	0.0508043	57687	1027	0.017803	1.51283	7.27654e-11	687	10.1381	195799	7849.55	6380	399	0.0625392	36734	554	0.0150814	2.05199	1.37177e-15	896	14.8627	170460	7511.89	4435	270	0.0608794	61475	1140	0.0185441	1.71499	4.0542e-18	830	17.3921	212909	9641.48
3R	6822527	+	6822526	FBgn0000003	ncRNA	7SLRNA:CR32864	7SL RNA,CR32864,RNA 7SL,7SLRNA	Signal recognition particle 7SL RNA CR32864	GCTTCTGTAATCACGCTTCTG	299	NA	NA	NA	6645	124	0.0186606	59424	266	0.00447631	2.05962	0.0459471	2243	1.33774	195799	7849.55	6661	131	0.0196667	37691	153	0.00405932	2.27644	0.079799	4638	1.098	170460	7511.89	4645	95	0.0204521	63325	284	0.0044848	2.18913	0.0062028	2378	2.20741	212909	9641.48
3R	6822533	+	6822532	FBgn0000003	ncRNA	7SLRNA:CR32864	7SL RNA,CR32864,RNA 7SL,7SLRNA	Signal recognition particle 7SL RNA CR32864	GTAATCACGCTTCTGTGAGGT	299	NA	NA	NA	7536	270	0.035828	62367	766	0.0122821	1.54453	3.80284e-06	1007	5.41989	195799	7849.55	7270	328	0.0451169	39990	481	0.012028	1.90727	2.39147e-08	1299	7.62133	170460	7511.89	5129	227	0.0442581	66865	808	0.012084	1.87284	2.89395e-12	1007	11.5385	212909	9641.48
3R	6822534	+	6822533	FBgn0000003	ncRNA	7SLRNA:CR32864	7SL RNA,CR32864,RNA 7SL,7SLRNA	Signal recognition particle 7SL RNA CR32864	TAATCACGCTTCTGTGAGGTC	299	NA	NA	NA	7724	262	0.0339202	62786	782	0.012455	1.44542	4.34375e-05	1159	4.36213	195799	7849.55	7449	297	0.0398711	40144	475	0.0118324	1.7526	5.68654e-06	1568	5.24515	170460	7511.89	5256	238	0.0452816	67398	822	0.0121962	1.89249	4.20122e-13	972	12.3766	212909	9641.48
3R	6822536	+	6822535	FBgn0000003	ncRNA	7SLRNA:CR32864	7SL RNA,CR32864,RNA 7SL,7SLRNA	Signal recognition particle 7SL RNA CR32864	ATCACGCTTCTGTGAGGTCTG	299	NA	NA	NA	8182	383	0.0468101	64390	1266	0.0196614	1.25145	3.41768e-08	832	7.46627	195799	7849.55	7872	489	0.0621189	41532	887	0.021357	1.54032	9.93561e-13	1000	12.0028	170460	7511.89	5585	344	0.0615936	69158	1308	0.0189132	1.70338	3.74232e-21	767	20.4269	212909	9641.48
3R	6822538	+	6822537	FBgn0000003	ncRNA	7SLRNA:CR32864	7SL RNA,CR32864,RNA 7SL,7SLRNA	Signal recognition particle 7SL RNA CR32864	CACGCTTCTGTGAGGTCTGAT	299	NA	NA	NA	8375	199	0.0237612	64607	327	0.00506137	2.23101	0.000384556	1324	3.41504	195799	7849.55	8078	288	0.0356524	41706	245	0.00587445	2.60147	2.91729e-07	1390	6.53502	170460	7511.89	5694	183	0.0321391	69547	367	0.00527701	2.60654	1.38087e-09	1124	8.85985	212909	9641.48
3R	6822543	+	6822542	FBgn0000003	ncRNA	7SLRNA:CR32864	7SL RNA,CR32864,RNA 7SL,7SLRNA	Signal recognition particle 7SL RNA CR32864	TTCTGTGAGGTCTGATTGTGG	299	NA	NA	NA	9219	375	0.0406769	67459	1114	0.0165137	1.30054	6.02714e-07	937	6.21989	195799	7849.55	8727	354	0.0405638	45363	1435	0.0316337	0.358729	0.397353	11277	0.400823	170460	7511.89	6209	272	0.0438074	72777	1180	0.0162139	1.43394	1.65586e-09	1126	8.78098	212909	9641.48
3R	6822545	+	6822544	FBgn0000003	ncRNA	7SLRNA:CR32864	7SL RNA,CR32864,RNA 7SL,7SLRNA	Signal recognition particle 7SL RNA CR32864	CTGTGAGGTCTGATTGTGGGA	299	NA	NA	NA	9816	343	0.034943	70090	754	0.0107576	1.69965	1.51246e-07	881	6.82032	195799	7849.55	9345	460	0.0492242	48219	523	0.0108463	2.18216	8.3089e-14	955	13.0805	170460	7511.89	6621	308	0.0465187	75612	812	0.010739	2.11494	8.48394e-18	837	17.0714	212909	9641.48
3R	6822548	+	6822547	FBgn0000003	ncRNA	7SLRNA:CR32864	7SL RNA,CR32864,RNA 7SL,7SLRNA	Signal recognition particle 7SL RNA CR32864	TGAGGTCTGATTGTGGGATGG	299	NA	NA	NA	10547	379	0.0359344	71986	783	0.0108771	1.72407	2.21282e-08	816	7.65505	195799	7849.55	9901	467	0.047167	50148	670	0.0133605	1.81981	5.31209e-11	1092	10.2747	170460	7511.89	7159	354	0.0494482	77952	869	0.0111479	2.14915	4.35909e-21	771	20.3606	212909	9641.48
3R	6822549	+	6822548	FBgn0000003	ncRNA	7SLRNA:CR32864	7SL RNA,CR32864,RNA 7SL,7SLRNA	Signal recognition particle 7SL RNA CR32864	GAGGTCTGATTGTGGGATGGC	299	NA	NA	NA	10889	392	0.0359996	72302	416	0.00575364	2.64543	7.24866e-13	596	12.1397	195799	7849.55	10382	547	0.0526873	50385	294	0.00583507	3.17463	4.06857e-22	724	21.3906	170460	7511.89	7461	357	0.0478488	78360	471	0.00601072	2.99287	1.21478e-26	688	25.9155	212909	9641.48
3R	6822551	+	6822550	FBgn0000003	ncRNA	7SLRNA:CR32864	7SL RNA,CR32864,RNA 7SL,7SLRNA	Signal recognition particle 7SL RNA CR32864	GGTCTGATTGTGGGATGGCCT	299	NA	NA	NA	11659	672	0.0576379	73569	1129	0.0153461	1.90914	1.39783e-24	383	23.8545	195799	7849.55	11317	903	0.0797915	51629	1157	0.0224099	1.8321	7.92021e-32	579	31.1013	170460	7511.89	8159	606	0.0742738	79639	1151	0.0144527	2.36151	1.73642e-51	466	50.7603	212909	9641.48
3R	6822556	+	6822555	FBgn0000003	ncRNA	7SLRNA:CR32864	7SL RNA,CR32864,RNA 7SL,7SLRNA	Signal recognition particle 7SL RNA CR32864	GATTGTGGGATGGCCTGAGGC	299	NA	NA	NA	12367	462	0.0373575	74210	808	0.010888	1.77866	8.53261e-10	742	9.06892	195799	7849.55	12224	828	0.0677356	51906	622	0.0119832	2.4989	1.33503e-31	581	30.8745	170460	7511.89	8788	448	0.0509786	80800	947	0.0117203	2.12088	2.84348e-23	731	22.5462	212909	9641.48
3R	6822561	+	6822560	FBgn0000003	ncRNA	7SLRNA:CR32864	7SL RNA,CR32864,RNA 7SL,7SLRNA	Signal recognition particle 7SL RNA CR32864	TGGGATGGCCTGAGGCTGGGA	299	NA	NA	NA	12558	303	0.024128	71964	369	0.00512756	2.23437	7.17964e-05	1181	4.1439	195799	7849.55	12686	609	0.0480057	50200	217	0.00432271	3.4732	2.1836e-19	788	18.6608	170460	7511.89	9086	335	0.0368699	78969	492	0.00623029	2.56507	1.80297e-14	928	13.744	212909	9641.48
3R	6822567	+	6822566	FBgn0000003	ncRNA	7SLRNA:CR32864	7SL RNA,CR32864,RNA 7SL,7SLRNA	Signal recognition particle 7SL RNA CR32864	GGCCTGAGGCTGGGATCTACT	299	NA	NA	NA	12944	490	0.0378554	71162	736	0.0103426	1.8719	3.04407e-10	721	9.51655	195799	7849.55	13333	906	0.0679517	49761	863	0.0173429	1.97016	1.04483e-24	678	23.981	170460	7511.89	9416	442	0.0469414	78012	585	0.00749885	2.64612	1.2977e-23	726	22.8868	212909	9641.48
3R	6822574	+	6822573	FBgn0000003	ncRNA	7SLRNA:CR32864	7SL RNA,CR32864,RNA 7SL,7SLRNA	Signal recognition particle 7SL RNA CR32864	GGCTGGGATCTACTGCGTAGC	299	NA	NA	NA	13336	350	0.0262448	63855	629	0.00985044	1.41377	0.00481938	1630	2.31701	195799	7849.55	13299	532	0.040003	43568	450	0.0103287	1.95345	1.53577e-07	1369	6.81367	170460	7511.89	9296	365	0.0392642	71227	558	0.00783411	2.32537	1.23143e-13	957	12.9096	212909	9641.48
3R	6822577	+	6822576	FBgn0000003	ncRNA	7SLRNA:CR32864	7SL RNA,CR32864,RNA 7SL,7SLRNA	Signal recognition particle 7SL RNA CR32864	TGGGATCTACTGCGTAGCGGA	299	NA	NA	NA	13624	506	0.0371403	63585	771	0.0121255	1.61494	1.84509e-07	888	6.73398	195799	7849.55	13629	629	0.0461516	43069	610	0.0141633	1.70422	1.30677e-08	1282	7.8838	170460	7511.89	9450	400	0.042328	70494	627	0.00889437	2.25065	3.31728e-15	900	14.4792	212909	9641.48
3R	6822593	+	6822592	FBgn0000003	ncRNA	7SLRNA:CR32864	7SL RNA,CR32864,RNA 7SL,7SLRNA	Signal recognition particle 7SL RNA CR32864	GCGGACCAGCTCATGTTGACG	299	NA	NA	NA	13698	240	0.0175208	61086	542	0.00887274	0.981618	0.446159	4677	0.35051	195799	7849.55	13520	387	0.0286243	41198	333	0.00808292	1.82429	0.00226332	2431	2.64525	170460	7511.89	9532	285	0.0298993	67831	558	0.00822633	1.86179	5.01498e-06	1467	5.29973	212909	9641.48
3R	6822596	+	6822595	FBgn0000003	ncRNA	7SLRNA:CR32864	7SL RNA,CR32864,RNA 7SL,7SLRNA	Signal recognition particle 7SL RNA CR32864	GACCAGCTCATGTTGACGGAA	299	NA	NA	NA	13846	484	0.0349559	61539	700	0.0113749	1.61968	2.1276e-06	985	5.67211	195799	7849.55	13911	731	0.0525483	41023	388	0.00945811	2.47402	3.10372e-15	910	14.5081	170460	7511.89	9777	531	0.0543111	68288	744	0.010895	2.31758	1.04755e-24	716	23.9798	212909	9641.48
3R	6822598	+	6822597	FBgn0000003	ncRNA	7SLRNA:CR32864	7SL RNA,CR32864,RNA 7SL,7SLRNA	Signal recognition particle 7SL RNA CR32864	CCAGCTCATGTTGACGGAACG	299	NA	NA	NA	14414	586	0.0406549	62547	852	0.0136218	1.57752	1.30677e-08	806	7.8838	195799	7849.55	14802	864	0.0583705	41304	450	0.0108948	2.4216	1.31985e-18	807	17.8795	170460	7511.89	10480	685	0.0653626	69463	998	0.0143674	2.18567	4.49521e-34	595	33.3473	212909	9641.48
3R	6822616	+	6822615	FBgn0000003	ncRNA	7SLRNA:CR32864	7SL RNA,CR32864,RNA 7SL,7SLRNA	Signal recognition particle 7SL RNA CR32864	ACGTCCGCACTAAGCTTGCCA	299	NA	NA	NA	13984	341	0.024385	55362	427	0.00771287	1.66065	0.00952798	1769	2.021	195799	7849.55	13613	411	0.0301917	35432	375	0.0105837	1.51232	0.0122613	3085	1.91146	170460	7511.89	10068	321	0.0318832	62053	502	0.00808986	1.97861	1.00018e-06	1376	5.99992	212909	9641.48
3R	6822633	+	6822632	FBgn0000003	ncRNA	7SLRNA:CR32864	7SL RNA,CR32864,RNA 7SL,7SLRNA	Signal recognition particle 7SL RNA CR32864	GCCATCAATATGGGTGCCATG	299	NA	NA	NA	11704	161	0.013756	44726	133	0.00297366	2.20975	0.446159	4677	0.35051	195799	7849.55	9832	210	0.0213588	27490	95	0.0034558	2.62774	0.0886466	4779	1.05234	170460	7511.89	7729	163	0.0210894	50276	127	0.00252606	3.06156	0.00264484	2187	2.5776	212909	9641.48
3R	6822637	+	6822636	FBgn0000003	ncRNA	7SLRNA:CR32864	7SL RNA,CR32864,RNA 7SL,7SLRNA	Signal recognition particle 7SL RNA CR32864	TCAATATGGGTGCCATGGAGG	299	NA	NA	NA	11767	411	0.0349282	43893	321	0.00731324	2.25581	2.22754e-06	987	5.65217	195799	7849.55	10127	702	0.0693196	27024	306	0.0113233	2.61397	4.80277e-18	824	17.3185	170460	7511.89	7790	356	0.0456996	49512	419	0.00846259	2.43301	2.54966e-13	967	12.5935	212909	9641.48
3R	6822642	+	6822641	FBgn0000003	ncRNA	7SLRNA:CR32864	7SL RNA,CR32864,RNA 7SL,7SLRNA	Signal recognition particle 7SL RNA CR32864	ATGGGTGCCATGGAGGAGTCC	299	NA	NA	NA	12175	606	0.0497741	43605	933	0.0213966	1.21801	2.11406e-06	983	5.67488	195799	7849.55	10679	1098	0.102819	26875	972	0.0361674	1.50734	1.6489e-22	712	21.7828	170460	7511.89	8051	558	0.0693082	48940	957	0.0195546	1.82552	2.65288e-22	746	21.5763	212909	9641.48
3R	6822654	+	6822653	FBgn0000003	ncRNA	7SLRNA:CR32864	7SL RNA,CR32864,RNA 7SL,7SLRNA	Signal recognition particle 7SL RNA CR32864	GAGGAGTCCGTGGCATTCAGG	299	NA	NA	NA	12220	446	0.0364975	40938	275	0.00671748	2.44181	5.52752e-07	932	6.25747	195799	7849.55	10759	884	0.0821638	25176	272	0.0108039	2.92694	1.56373e-25	663	24.8058	170460	7511.89	8138	437	0.0536987	46054	328	0.00712207	2.91452	1.09844e-19	798	18.9592	212909	9641.48
3R	6822659	+	6822658	FBgn0000003	ncRNA	7SLRNA:CR32864	7SL RNA,CR32864,RNA 7SL,7SLRNA	Signal recognition particle 7SL RNA CR32864	GTCCGTGGCATTCAGGTTGGC	299	NA	NA	NA	13307	535	0.0402044	44816	613	0.0136782	1.55548	6.97004e-06	1044	5.15677	195799	7849.55	12446	899	0.072232	35102	794	0.0226198	1.67505	1.02754e-16	863	15.9882	170460	7511.89	9118	463	0.0507787	50968	757	0.0148525	1.77352	1.95768e-12	1003	11.7083	212909	9641.48
3R	6822665	+	6822664	FBgn0000003	ncRNA	7SLRNA:CR32864	7SL RNA,CR32864,RNA 7SL,7SLRNA	Signal recognition particle 7SL RNA CR32864	GGCATTCAGGTTGGCTAAGGA	299	NA	NA	NA	14023	753	0.0536975	45861	634	0.0138244	1.95764	4.24013e-14	560	13.3726	195799	7849.55	13552	1076	0.0793979	37001	526	0.0142158	2.4816	4.49664e-31	591	30.3471	170460	7511.89	9729	686	0.0705108	50593	689	0.0136185	2.37228	1.94193e-31	630	30.7118	212909	9641.48
3R	6822666	+	6822665	FBgn0000003	ncRNA	7SLRNA:CR32864	7SL RNA,CR32864,RNA 7SL,7SLRNA	Signal recognition particle 7SL RNA CR32864	GCATTCAGGTTGGCTAAGGAG	299	NA	NA	NA	14644	846	0.0577711	46203	690	0.0149341	1.95174	1.94088e-16	518	15.712	195799	7849.55	14756	1350	0.0914882	37947	1058	0.027881	1.7143	1.4645e-29	617	28.8343	170460	7511.89	10345	781	0.0754954	51000	791	0.0155098	2.28321	4.84428e-35	583	34.3148	212909	9641.48
3R	6822670	+	6822669	FBgn0000003	ncRNA	7SLRNA:CR32864	7SL RNA,CR32864,RNA 7SL,7SLRNA	Signal recognition particle 7SL RNA CR32864	TCAGGTTGGCTAAGGAGGGAT	299	NA	NA	NA	15780	779	0.0493663	46233	574	0.0124154	1.9914	2.85787e-12	615	11.544	195799	7849.55	16337	1118	0.0684336	39415	599	0.0151973	2.17089	3.22954e-22	719	21.4909	170460	7511.89	11576	774	0.0668625	51223	641	0.0125139	2.41766	1.65811e-29	649	28.7804	212909	9641.48
3R	6822680	+	6822679	FBgn0000003	ncRNA	7SLRNA:CR32864	7SL RNA,CR32864,RNA 7SL,7SLRNA	Signal recognition particle 7SL RNA CR32864	TAAGGAGGGATGAACCGGGCC	299	NA	NA	NA	18576	1445	0.0777885	47917	1122	0.0234155	1.73209	2.24017e-27	360	26.6497	195799	7849.55	20787	2597	0.124934	43523	1502	0.0345105	1.85606	3.20458e-68	361	67.4942	170460	7511.89	14582	1651	0.113222	53604	1519	0.0283374	1.99837	1.22053e-71	376	70.9135	212909	9641.48
3R	6822696	+	6822695	FBgn0000003	ncRNA	7SLRNA:CR32864	7SL RNA,CR32864,RNA 7SL,7SLRNA	Signal recognition particle 7SL RNA CR32864	GGGCCAGGGGTGAAAACCAGC	299	NA	NA	NA	19841	756	0.0381029	47494	808	0.0170127	1.16329	0.000757972	1376	3.12035	195799	7849.55	22933	1324	0.0577334	46584	1040	0.0223253	1.37073	1.63789e-11	1062	10.7857	170460	7511.89	15656	773	0.049374	55638	1009	0.0181351	1.44497	1.9961e-10	1080	9.69982	212909	9641.48
3R	6822716	+	6822715	FBgn0000003	ncRNA	7SLRNA:CR32864	7SL RNA,CR32864,RNA 7SL,7SLRNA	Signal recognition particle 7SL RNA CR32864	CAGCCAAGAGTTCCCGTGGTA	299	NA	NA	NA	19085	509	0.0266702	53511	532	0.00994188	1.42364	0.0111799	1811	1.95156	195799	7849.55	21764	976	0.0448447	53052	420	0.00791676	2.50196	1.18174e-14	931	13.9275	170460	7511.89	14142	464	0.0328101	62330	525	0.00842291	1.96175	3.2938e-07	1315	6.4823	212909	9641.48
3R	6822717	+	6822716	FBgn0000003	ncRNA	7SLRNA:CR32864	7SL RNA,CR32864,RNA 7SL,7SLRNA	Signal recognition particle 7SL RNA CR32864	AGCCAAGAGTTCCCGTGGTAG	299	NA	NA	NA	19106	385	0.0201507	53742	462	0.00859663	1.22899	0.298213	3857	0.525474	195799	7849.55	21944	544	0.0247904	53285	485	0.009102	1.44552	0.0146451	3176	1.83431	170460	7511.89	14163	300	0.021182	62481	396	0.00633793	1.74075	0.0141907	2661	1.848	212909	9641.48
3R	6822722	+	6822721	FBgn0000003	ncRNA	7SLRNA:CR32864	7SL RNA,CR32864,RNA 7SL,7SLRNA	Signal recognition particle 7SL RNA CR32864	AGAGTTCCCGTGGTAGGCAGT	299	NA	NA	NA	19358	876	0.0452526	55420	1033	0.0186395	1.27964	2.185e-07	892	6.66055	195799	7849.55	23141	2029	0.0876799	54811	926	0.0168944	2.3757	1.9393e-54	418	53.7124	170460	7511.89	14468	951	0.0657313	64184	1163	0.0181198	1.85901	7.0174e-28	669	27.1538	212909	9641.48
3R	6822725	+	6822724	FBgn0000003	ncRNA	7SLRNA:CR32864	7SL RNA,CR32864,RNA 7SL,7SLRNA	Signal recognition particle 7SL RNA CR32864	GTTCCCGTGGTAGGCAGTAGT	299	NA	NA	NA	19779	912	0.0461095	56862	1315	0.0231262	0.995538	1.71597e-05	1086	4.76549	195799	7849.55	24375	1847	0.0757744	56024	1407	0.0251142	1.5932	2.9946e-28	635	27.5237	170460	7511.89	14907	876	0.0587643	65726	1485	0.0225938	1.37901	3.63952e-16	872	15.439	212909	9641.48
3R	6822732	+	6822731	FBgn0000003	ncRNA	7SLRNA:CR32864	7SL RNA,CR32864,RNA 7SL,7SLRNA	Signal recognition particle 7SL RNA CR32864	TGGTAGGCAGTAGTGGGATAG	299	NA	NA	NA	19347	578	0.0298754	58996	508	0.00861075	1.79475	4.91048e-05	1168	4.30888	195799	7849.55	24438	1225	0.0501269	56985	555	0.00973941	2.36368	7.91118e-19	802	18.1018	170460	7511.89	14380	537	0.0373435	67084	491	0.00731918	2.3511	5.47284e-12	1017	11.2618	212909	9641.48
3R	6822735	+	6822734	FBgn0000003	ncRNA	7SLRNA:CR32864	7SL RNA,CR32864,RNA 7SL,7SLRNA	Signal recognition particle 7SL RNA CR32864	TAGGCAGTAGTGGGATAGCGT	299	NA	NA	NA	20170	1345	0.0666832	60757	1342	0.022088	1.59406	3.09352e-23	398	22.5095	195799	7849.55	27152	3268	0.120359	58698	1785	0.0304099	1.98474	1.34055e-91	292	90.8727	170460	7511.89	15618	1617	0.103534	68536	1436	0.0209525	2.30492	1.73891e-87	318	86.7597	212909	9641.48
3R	6822740	+	6822739	FBgn0000003	ncRNA	7SLRNA:CR32864	7SL RNA,CR32864,RNA 7SL,7SLRNA	Signal recognition particle 7SL RNA CR32864	AGTAGTGGGATAGCGTACCGG	299	NA	NA	NA	20995	777	0.0370088	62588	728	0.0116316	1.66982	9.69776e-08	864	7.01333	195799	7849.55	29200	1466	0.0502055	60342	714	0.0118326	2.08508	5.35097e-18	827	17.2716	170460	7511.89	16681	749	0.0449014	70251	574	0.0081707	2.45823	6.22025e-19	811	18.2062	212909	9641.48
3R	6822745	+	6822744	FBgn0000003	ncRNA	7SLRNA:CR32864	7SL RNA,CR32864,RNA 7SL,7SLRNA	Signal recognition particle 7SL RNA CR32864	TGGGATAGCGTACCGGAGTGG	299	NA	NA	NA	21676	598	0.0275881	64455	319	0.00494919	2.47878	2.11706e-06	984	5.67427	195799	7849.55	31139	1231	0.0395324	61682	359	0.00582017	2.7639	2.39531e-14	941	13.6206	170460	7511.89	17976	752	0.0418336	72167	317	0.00439259	3.25152	1.48165e-20	782	19.8293	212909	9641.48
3R	6822753	+	6822752	FBgn0000003	ncRNA	7SLRNA:CR32864	7SL RNA,CR32864,RNA 7SL,7SLRNA	Signal recognition particle 7SL RNA CR32864	CGTACCGGAGTGGACTGCCGT	299	NA	NA	NA	22231	902	0.040574	66745	674	0.0100981	2.00647	3.63102e-12	623	11.44	195799	7849.55	33353	2224	0.0666807	65457	880	0.0134439	2.31031	1.39513e-37	529	36.8554	170460	7511.89	19088	1180	0.0618189	73141	521	0.00712323	3.11745	5.52151e-44	513	43.2579	212909	9641.48
3R	6822763	+	6822762	FBgn0000003	ncRNA	7SLRNA:CR32864	7SL RNA,CR32864,RNA 7SL,7SLRNA	Signal recognition particle 7SL RNA CR32864	TGGACTGCCGTTATCAGCCCA	299	NA	NA	NA	21414	377	0.0176053	65234	79	0.00121102	3.86171	0.00286884	1562	2.54229	195799	7849.55	33943	1086	0.0319948	64256	94	0.0014629	4.45094	2.44366e-12	1014	11.612	170460	7511.89	19140	618	0.0322884	70939	75	0.00105725	4.93263	3.4413e-14	940	13.4633	212909	9641.48
X	122574	+	122573	FBgn0058469	ncRNA	CR40469	.	.	TATAGTATGTTTGTCTCCAAT	214	NA	NA	NA	271	16	0.0590406	2584	134	0.0518576	0.187152	0.446159	4677	0.35051	22174	1242.04	42	7	0.166667	2298	92	0.0400348	2.05764	0.0258293	3509	1.58789	21649	1332.97	45	7	0.155556	1250	63	0.0504	1.62593	0.358664	6483	0.445313	12680	802.28
X	122575	+	122574	FBgn0058469	ncRNA	CR40469	.	.	ATAGTATGTTTGTCTCCAATG	214	NA	NA	NA	295	25	0.0847458	2669	86	0.0322218	1.3951	0.446159	4677	0.35051	22174	1242.04	50	9	0.18	2370	73	0.0308017	2.54692	0.000339773	2036	3.46881	21649	1332.97	52	8	0.153846	1309	60	0.0458365	1.74692	0.225511	5106	0.646832	12680	802.28
X	122586	+	122585	FBgn0058469	ncRNA	CR40469	.	.	GTCTCCAATGTGTTGAGACTG	214	NA	NA	NA	570	61	0.107018	3711	163	0.0439235	1.28478	0.0501505	2279	1.29972	22174	1242.04	120	21	0.175	3375	162	0.048	1.86625	0.000125606	1893	3.90099	21649	1332.97	151	22	0.145695	1838	109	0.0593036	1.29676	0.157166	4474	0.80364	12680	802.28
X	122589	+	122588	FBgn0058469	ncRNA	CR40469	.	.	TCCAATGTGTTGAGACTGAGA	214	NA	NA	NA	708	66	0.0932203	4151	208	0.0501084	0.895592	0.446159	4677	0.35051	22174	1242.04	174	28	0.16092	3762	166	0.0441255	1.86666	3.27891e-05	1723	4.48427	21649	1332.97	204	27	0.132353	2063	111	0.0538051	1.29857	0.143727	4330	0.842461	12680	802.28
X	122642	+	122641	FBgn0058469	ncRNA	CR40469	.	.	TTGATTATATTGTAATGTTGA	214	NA	NA	NA	3614	284	0.0785833	12549	405	0.0322735	1.28387	0.000135864	1216	3.8669	22174	1242.04	1616	211	0.130569	12219	374	0.0306081	2.09283	6.7875e-20	771	19.1683	21649	1332.97	1858	232	0.124865	6387	277	0.0433693	1.52563	2.87668e-07	1303	6.54111	12680	802.28
X	122649	+	122648	FBgn0058469	ncRNA	CR40469	.	.	TATTGTAATGTTGATTTCATG	214	NA	NA	NA	4033	278	0.0689313	12685	277	0.0218368	1.6584	5.04797e-05	1170	4.29688	22174	1242.04	2000	208	0.104	12174	219	0.0179892	2.53138	3.25282e-16	877	15.4877	21649	1332.97	2371	253	0.106706	6530	150	0.0229709	2.21576	1.82959e-08	1199	7.73765	12680	802.28
X	122650	+	122649	FBgn0058469	ncRNA	CR40469	.	.	ATTGTAATGTTGATTTCATGA	214	NA	NA	NA	4227	275	0.065058	12693	176	0.0138659	2.23018	3.78649e-06	1006	5.42176	22174	1242.04	2206	232	0.105168	12136	138	0.0113711	3.20924	5.76057e-20	770	19.2395	21649	1332.97	2599	256	0.0984994	6572	110	0.0167377	2.55702	2.81082e-08	1213	7.55117	12680	802.28
X	122653	+	122652	FBgn0058469	ncRNA	CR40469	.	.	GTAATGTTGATTTCATGAAAA	214	NA	NA	NA	4727	417	0.0882166	13027	424	0.0325478	1.43849	3.13197e-07	908	6.50418	22174	1242.04	2663	376	0.141194	12195	416	0.0341123	2.04931	2.97194e-24	687	23.527	21649	1332.97	3171	418	0.13182	6883	327	0.0475084	1.47231	7.95179e-09	1174	8.09954	12680	802.28
X	122654	+	122653	FBgn0058469	ncRNA	CR40469	.	.	TAATGTTGATTTCATGAAAAA	214	NA	NA	NA	5035	350	0.0695134	13146	258	0.0196257	1.82454	5.29357e-06	1026	5.27625	22174	1242.04	2974	330	0.110962	12239	194	0.015851	2.80742	9.65806e-21	751	20.0151	21649	1332.97	3543	390	0.110076	6978	160	0.0229292	2.26324	4.62927e-10	1099	9.33449	12680	802.28
X	122655	+	122654	FBgn0058469	ncRNA	CR40469	.	.	AATGTTGATTTCATGAAAAAC	214	NA	NA	NA	5391	414	0.0767947	13206	201	0.0152204	2.335	1.72047e-09	757	8.76435	22174	1242.04	3265	314	0.0961715	12276	175	0.0142555	2.7541	1.16856e-15	891	14.9323	21649	1332.97	3906	384	0.0983103	7058	140	0.0198356	2.30925	2.66219e-08	1211	7.57476	12680	802.28
X	122658	+	122657	FBgn0058469	ncRNA	CR40469	.	.	GTTGATTTCATGAAAAACACG	214	NA	NA	NA	6803	762	0.112009	14290	575	0.0402379	1.47699	1.42979e-13	573	12.8447	22174	1242.04	4547	717	0.157686	13557	811	0.0598215	1.39832	1.66555e-22	713	21.7784	21649	1332.97	5568	899	0.161458	8243	525	0.0636904	1.34201	1.26039e-14	924	13.8995	12680	802.28
2R	19414872	+	19414871	FBgn0050225	tRNA	tRNA:Val-AAC-2-1	FBgn0012008,FBgn0060028,CR30225,AE002787.trna51-ValAAC,valine tRNA,tRNA[Val][[4]],transfer RNA:val4:56D,tRNA:val4:56D,tRNA:V4:56D,tRNA:V:AAC:AE002787-a,tRNA[Val-AAC],chr2R.trna34-ValAAC,transfer RNA:CR30225,tRNA:CR30225,tRNA-Val-AAC-2-1,GUU	transfer RNA:Valine-AAC 2-1	GGTTATCACATCTGCCTAACA	73	NA	NA	NA	33	23	0.69697	214	3	0.0140187	5.63567	8.00573e-13	599	12.0966	298	48.9327	54	39	0.722222	210	2	0.00952381	6.24476	5.97092e-15	916	14.224	261	47.1103	44	31	0.704545	223	3	0.0134529	5.7107	2.25889e-14	933	13.6461	288	53.4183
2R	19727998	-	19727999	FBgn0011848	tRNA	tRNA:Glu-TTC-1-6	FBgn0003771,FBgn0011846,FBgn0050453,FBgn0060241,CR30453,glu-tRNA-4,AE002787.trna4-GluTTC,tRNA:E4,tRNA:E:TTC:AE002787-a,tRNA:glu4:56Fa,tRNA:Glu,chr2R.trna62-GluTTC,transfer RNA:glu4:56Fa,tRNA:E4:56Fa,tRNA-Glu-TTC-1-6,GAA	transfer RNA:Glutamic acid-TTC 1-6	AGGCCCGGGTTCGATTCCCGG	72	NA	NA	NA	474	37	0.0780591	2926	1	0.000341763	7.83542	0.00407623	1601	2.38974	5895	981.424	.	.	.	.	.	.	.	.	.	.	3405	623.136	561	124	0.221034	2675	1	0.000373832	9.20766	1.33681e-23	727	22.8739	5138	966.234
2R	19728023	-	19728024	FBgn0011848	tRNA	tRNA:Glu-TTC-1-6	FBgn0003771,FBgn0011846,FBgn0050453,FBgn0060241,CR30453,glu-tRNA-4,AE002787.trna4-GluTTC,tRNA:E4,tRNA:E:TTC:AE002787-a,tRNA:glu4:56Fa,tRNA:Glu,chr2R.trna62-GluTTC,transfer RNA:glu4:56Fa,tRNA:E4:56Fa,tRNA-Glu-TTC-1-6,GAA	transfer RNA:Glutamic acid-TTC 1-6	CTAGGATATCTGGCTTTCACC	72	NA	NA	NA	325	55	0.169231	2141	29	0.0135451	3.64315	1.12833e-08	797	7.94757	5895	981.424	303	71	0.234323	1008	16	0.015873	3.88385	2.63599e-08	1301	7.57906	3405	623.136	267	49	0.183521	2248	30	0.0133452	3.78155	7.89376e-11	1060	10.1027	5138	966.234
2R	19728039	-	19728040	FBgn0011848	tRNA	tRNA:Glu-TTC-1-6	FBgn0003771,FBgn0011846,FBgn0050453,FBgn0060241,CR30453,glu-tRNA-4,AE002787.trna4-GluTTC,tRNA:E4,tRNA:E:TTC:AE002787-a,tRNA:glu4:56Fa,tRNA:Glu,chr2R.trna62-GluTTC,transfer RNA:glu4:56Fa,tRNA:E4:56Fa,tRNA-Glu-TTC-1-6,GAA	transfer RNA:Glutamic acid-TTC 1-6	CCATATGGTCTAGTGGCTAGG	72	NA	NA	NA	15	6	0.4	171	2	0.0116959	5.09592	0.00249839	1539	2.60234	5895	981.424	.	.	.	.	.	.	.	.	.	.	3405	623.136	.	.	.	.	.	.	.	.	.	.	5138	966.234
3L	1401797	+	1401796	FBgn0011855	tRNA	tRNA:Glu-CTC-3-9	FBgn0003768,FBgn0003772,FBgn0011846,FBgn0052322,FBgn0060245,glu-trna,AE002584.trna11-GluCTC,tRNA:E4,tRNA:E:CTC:AE002584-i,tRNA:glu4:62Ae,CR32322,tRNA:Glu,chr3L.trna11-GluCTC,transfer RNA:glu4:62Ae,tRNA:E4:62Ae,tRNA-Glu-CTC-3-9,GAG	transfer RNA:Glutamic acid-CTC 3-9	TATTGTCTAGTGGTTAGGATA	72	NA	NA	NA	82	51	0.621951	641	172	0.268331	1.21279	5.61347e-06	1030	5.25077	3955	658.445	143	94	0.657343	367	53	0.144414	2.18643	2.36353e-13	978	12.6264	1873	342.77	75	45	0.6	525	202	0.384762	0.640997	0.0963658	3815	1.01608	6263	1177.8
3R	17617788	+	17617787	FBgn0012002	tRNA	tRNA:Val-CAC-1-1	FBgn0011997,FBgn0051572,FBgn0060022,valine tRNA,Val,tRNA[Val][[3b]],AE002708.trna9-ValCAC,tRNA:V3b,tRNA:V:CAC:AE002708-a,tRNA:val3b:90BC,CR31572,chr3R.trna15-ValCAC,transfer RNA:val3b:90BC,tRNA:V3b:90BC,tRNA-Val-CAC-1-1,GUG	transfer RNA:Valine-CAC 1-1	GGTTATCACGTGTGCTTCACA	73	NA	NA	NA	22	17	0.772727	266	1	0.0037594	7.68331	2.54225e-19	453	18.5948	410	67.3235	54	40	0.740741	219	4	0.0182648	5.34183	1.21154e-15	893	14.9167	271	48.9153	.	.	.	.	.	.	.	.	.	.	473	87.7322
3R	17624831	-	17624832	FBgn0011994	tRNA	tRNA:Thr-AGT-1-6	FBgn0003833,FBgn0051590,FBgn0060046,AE002708.trna48-ThrAGT,tRNA:T:AGT:AE002708-c,tRNA:thr:90Cb,CR31590,transfer RNA:thr:90Cb,tRNA[[Thr]],chr3R.trna54-ThrAGT,tRNA-Thr-AGT-1-6,tRNA:T:90Cb,ACU	transfer RNA:Threonine-AGT 1-6	AAACAGGAGATCGTGAGTTCG	74	NA	NA	NA	250	119	0.476	1078	161	0.149351	1.67226	6.65721e-14	567	13.1767	1947	315.384	614	282	0.459283	323	118	0.365325	0.330204	0.397353	11277	0.400823	556	99.0013	365	180	0.493151	1314	160	0.121766	2.01792	1.84424e-24	718	23.7342	2351	430.171
3R	24265299	+	24265298	FBgn0051130	tRNA	tRNA:Leu-TAA-4-1	FBgn0060151,AE002708.trna29-LeuTAA,tRNA:L:TAA:AE002708-b,CR31130,chr3R.trna35-LeuTAA,tRNA-Leu-TAA-4-1,transfer RNA:CR31130,tRNA:CR31130,UUA	transfer RNA:Leucine-TAA 4-1	AGATTTAAGCTCTGGTTCTCG	84	NA	NA	NA	13	6	0.461538	63	1	0.015873	4.8618	0.135055	2892	0.869489	273	38.9573	16	11	0.6875	46	1	0.0217391	4.98299	0.00779791	2866	2.10802	173	27.1372	.	.	.	.	.	.	.	.	.	.	195	31.4323
[truncated: 111 more columns]

## Sheet: Table S5_mRNA
chromosome	position	strand	site	gene	biotype	Name	Alias	Full name	flanking_genomic_sequence	Length	Residue and Codon info	psi location	psi_pos_on_codon	Exp 1_w1118_1 CMC coverage	Exp 1_w1118_1 CMC termination count	Exp 1_w1118_1 CMC termination ratio	Exp 1_w1118_1 Mock coverage	Exp 1_w1118_1 Mock termination count	Exp 1_w1118_1 Mock termination ratio	Exp 1_w1118_1 termination fold change	Exp 1_w1118_1 adj_pval_bh	Exp 1_w1118_1 Rank	Exp 1_w1118_1 m_log10_adj_pval_bh	Exp 1_w1118_1 ReadCount_mock	Exp 1_w1118_1 RPKM_mock	Exp 1_w1118_2 CMC coverage	Exp 1_w1118_2 CMC termination count	Exp 1_w1118_2 CMC termination ratio	Exp 1_w1118_2 Mock coverage	Exp 1_w1118_2 Mock termination count	Exp 1_w1118_2 Mock termination ratio	Exp 1_w1118_2 termination fold change	Exp 1_w1118_2 adj_pval_bh	Exp 1_w1118_2 Rank	Exp 1_w1118_2 m_log10_adj_pval_bh	Exp 1_w1118_2 ReadCount_mock	Exp 1_w1118_2 RPKM_mock	Exp 1_w1118_3 CMC coverage	Exp 1_w1118_3 CMC termination count	Exp 1_w1118_3 CMC termination ratio	Exp 1_w1118_3 Mock coverage	Exp 1_w1118_3 Mock termination count	Exp 1_w1118_3 Mock termination ratio	Exp 1_w1118_3 termination fold change	Exp 1_w1118_3 adj_pval_bh	Exp 1_w1118_3 Rank	Exp 1_w1118_3 m_log10_adj_pval_bh	Exp 1_w1118_3 ReadCount_mock	Exp 1_w1118_3 RPKM_mock
2L	420031	+	420030	FBgn0002593	mRNA	RpLP1	CG4087,RpP2,rpP2,M(2)21C,rp21C,M(2)21C1-2,rpa2,Ribosomal-protein-A2,Ribosomal protein A2,Minute(2)21C,Ribosomal protein P2,rpA2,RpA2,LP1,RLA1_DROME,Rplp1,ACIDIC RIBOSOMAL PROTEIN LP1,chr2L:420593..420726	Ribosomal protein LP1	AAACAATTAATTTTTGGCAAC	768	NA	5' UTR	NA	470	30	0.0638298	2236	60	0.0268336	1.25019	0.446159	4677	0.35051	24324	379.646	260	38	0.146154	1248	47	0.0376603	1.95637	0.023168	3425	1.63511	16622	285.181	257	24	0.0933852	1358	44	0.0324006	1.52717	0.424263	7202	0.372365	14709	259.324
2L	420033	+	420032	FBgn0002593	mRNA	RpLP1	CG4087,RpP2,rpP2,M(2)21C,rp21C,M(2)21C1-2,rpa2,Ribosomal-protein-A2,Ribosomal protein A2,Minute(2)21C,Ribosomal protein P2,rpA2,RpA2,LP1,RLA1_DROME,Rplp1,ACIDIC RIBOSOMAL PROTEIN LP1,chr2L:420593..420726	Ribosomal protein LP1	ACAATTAATTTTTGGCAACTT	768	NA	5' UTR	NA	537	50	0.0931099	2355	117	0.0496815	0.906225	0.446159	4677	0.35051	24324	379.646	325	49	0.150769	1305	59	0.0452107	1.7376	0.0237152	3444	1.62497	16622	285.181	321	46	0.143302	1439	85	0.0590688	1.27859	0.160154	4498	0.795461	14709	259.324
2L	420035	+	420034	FBgn0002593	mRNA	RpLP1	CG4087,RpP2,rpP2,M(2)21C,rp21C,M(2)21C1-2,rpa2,Ribosomal-protein-A2,Ribosomal protein A2,Minute(2)21C,Ribosomal protein P2,rpA2,RpA2,LP1,RLA1_DROME,Rplp1,ACIDIC RIBOSOMAL PROTEIN LP1,chr2L:420593..420726	Ribosomal protein LP1	AATTAATTTTTGGCAACTTGC	768	NA	5' UTR	NA	656	74	0.112805	2631	105	0.0399088	1.49905	0.0416078	2191	1.38082	24324	379.646	444	61	0.137387	1501	104	0.0692871	0.98759	0.287397	8340	0.541517	16622	285.181	432	63	0.145833	1607	78	0.0485376	1.58714	0.0224093	2828	1.64957	14709	259.324
2L	420057	+	420056	FBgn0002593	mRNA	RpLP1	CG4087,RpP2,rpP2,M(2)21C,rp21C,M(2)21C1-2,rpa2,Ribosomal-protein-A2,Ribosomal protein A2,Minute(2)21C,Ribosomal protein P2,rpA2,RpA2,LP1,RLA1_DROME,Rplp1,ACIDIC RIBOSOMAL PROTEIN LP1,chr2L:420593..420726	Ribosomal protein LP1	CAATCAGTGATTAGCCACAGC	768	NA	5' UTR	NA	1082	74	0.0683919	3344	125	0.0373804	0.871543	0.446159	4677	0.35051	24324	379.646	839	98	0.116806	1744	53	0.0303899	1.94245	0.0233283	3430	1.63212	16622	285.181	738	63	0.0853659	2071	78	0.037663	1.18051	0.424263	7202	0.372365	14709	259.324
2L	420445	+	420444	FBgn0002593	mRNA	RpLP1	CG4087,RpP2,rpP2,M(2)21C,rp21C,M(2)21C1-2,rpa2,Ribosomal-protein-A2,Ribosomal protein A2,Minute(2)21C,Ribosomal protein P2,rpA2,RpA2,LP1,RLA1_DROME,Rplp1,ACIDIC RIBOSOMAL PROTEIN LP1,chr2L:420593..420726	Ribosomal protein LP1	CCGGTGGTGCTGCCCCTGCTG	768	FBtr0078056 [Residue=A_75; Codon=GCT], FBtr0331932 [Residue=A_75; Codon=GCT]	GCΨ	3	2280	163	0.0714912	4323	66	0.0152672	2.22733	0.0232057	1996	1.6344	24324	379.646	1124	121	0.107651	2634	43	0.016325	2.72121	0.000467503	2093	3.33022	16622	285.181	1219	119	0.097621	2487	37	0.0148774	2.71407	0.00438438	2295	2.35809	14709	259.324
2L	420466	+	420465	FBgn0002593	mRNA	RpLP1	CG4087,RpP2,rpP2,M(2)21C,rp21C,M(2)21C1-2,rpa2,Ribosomal-protein-A2,Ribosomal protein A2,Minute(2)21C,Ribosomal protein P2,rpA2,RpA2,LP1,RLA1_DROME,Rplp1,ACIDIC RIBOSOMAL PROTEIN LP1,chr2L:420593..420726	Ribosomal protein LP1	CCGCCGCCGCTGCTCCAGCCG	768	FBtr0078056 [Residue=A_82; Codon=GCT], FBtr0331932 [Residue=A_82; Codon=GCT]	GCΨ	3	2839	166	0.0584713	4350	57	0.0131034	2.15778	0.15647	3017	0.80557	24324	379.646	1738	261	0.150173	2616	47	0.0179664	3.06325	1.11352e-08	1273	7.9533	16622	285.181	1772	208	0.117381	2550	41	0.0160784	2.86801	6.95789e-05	1658	4.15752	14709	259.324
2L	1010837	-	1010838	FBgn0031294	mRNA	IA-2	FBgn0031297,FBgn0045882,FBgn0051795,R-PTPX/1A2,CG4355,CG11344,CG31795,anon-WO0153538.69,ia2,Ia2,IA-2 ortholog,IA2	IA-2 protein tyrosine phosphatase	GTCAGGTGGCTGGGACAGATG	10257	NA	3' UTR	NA	428	36	0.0841121	785	21	0.0267516	1.65269	0.446159	4677	0.35051	37149	43.4142	427	76	0.177986	838	27	0.0322196	2.46575	0.00393209	2630	2.40538	44127	56.6868	456	58	0.127193	616	15	0.0243506	2.38499	0.322617	6102	0.491312	29471	38.9041
[truncated: 1,140 more rows]
[truncated: 111 more columns]

## Sheet: Table S6-RluA-2 targets
chromosome	position	strand	site	gene	biotype	Name	Alias	Full name	flanking_genomic_sequence	Length	Residue and Codon info	psi location	psi_pos_on_codon	Exp 1_w1118_1 CMC coverage	Exp 1_w1118_1 CMC termination count	Exp 1_w1118_1 CMC termination ratio	Exp 1_w1118_1 Mock coverage	Exp 1_w1118_1 Mock termination count	Exp 1_w1118_1 Mock termination ratio	Exp 1_w1118_1 termination fold change	Exp 1_w1118_1 adj_pval_bh	Exp 1_w1118_1 Rank	Exp 1_w1118_1 m_log10_adj_pval_bh	Exp 1_w1118_1 ReadCount_mock	Exp 1_w1118_1 RPKM_mock	Exp 1_w1118_2 CMC coverage	Exp 1_w1118_2 CMC termination count	Exp 1_w1118_2 CMC termination ratio	Exp 1_w1118_2 Mock coverage	Exp 1_w1118_2 Mock termination count	Exp 1_w1118_2 Mock termination ratio	Exp 1_w1118_2 termination fold change	Exp 1_w1118_2 adj_pval_bh	Exp 1_w1118_2 Rank	Exp 1_w1118_2 m_log10_adj_pval_bh	Exp 1_w1118_2 ReadCount_mock	Exp 1_w1118_2 RPKM_mock	Exp 1_w1118_3 CMC coverage	Exp 1_w1118_3 CMC termination count	Exp 1_w1118_3 CMC termination ratio	Exp 1_w1118_3 Mock coverage	Exp 1_w1118_3 Mock termination count	Exp 1_w1118_3 Mock termination ratio	Exp 1_w1118_3 termination fold change	Exp 1_w1118_3 adj_pval_bh	Exp 1_w1118_3 Rank	Exp 1_w1118_3 m_log10_adj_pval_bh	Exp 1_w1118_3 ReadCount_mock	Exp 1_w1118_3 RPKM_mock
[truncated: 423 more rows]
[truncated: 111 more columns]

[truncated: 2 more sheets: Table S7_DE, Table S8_DE_RluA-2 targets]
